# Supplementary material for: Multitarget-Directed Gallium(III) Tris(acyl-pyrazolonate) Complexes Induce Ferroptosis in Cancer Cells via Dysregulation of Cell Redox Homeostasis and Inhibition of the Mevalonate Pathway
Source: J Med Chem. 2023 Feb 21;66(5):3212–25. doi: 10.1021/acs.jmedchem.2c01374 (PMC10009752; doi:10.1021/acs.jmedchem.2c01374)
Supplement: Supplementary file 2 — jm2c01374_si_002.cif [file jm2c01374_si_002.cif]

data_pettinari_ga-hqph
_audit_creation_date               2022-07-12
_audit_creation_method
;
Olex2 1.5
(compiled 2022.04.07 svn.rca3783a0 for OlexSys, GUI svn.r6498)
;
_shelx_SHELXL_version_number       '2018/3'
_audit_author_name                 'Farzaneh Fadaei Tirani'
_audit_contact_author              'Farzaneh Fadaei Tirani'
_audit_contact_author_address 
;
   Dr. Farzaneh Fadaei Tirani
   EPFL SB ISIC-GE 
   BCH 2111 (Batochime UNIL)
   Av. F.-A. Forel 2 
   CH-1015 Lausanne
   Suisse
;
_audit_contact_author_email        farzaneh.fadaeitirani@epfl.ch 
_audit_contact_author_phone        '+41 21 693 9840'
_publ_contact_author_id_orcid      https://orcid.org/0000-0002-7515-7593

_publ_section_references
;
CrysAlisPro Software System, Rigaku Oxford Diffraction, (2021).
Sheldrick, G.M., ShelXT-Integrated space-group and
 crystal-structure determination, Acta Cryst., (2015), A71, 3-8.
Sheldrick, G.M., Crystal structure refinement with ShelXL,
 Acta Cryst., (2015), C71, 3-8.
O.V. Dolomanov, L.J. Bourhis, R.J. Gildea, J.A.K. Howard, H. Puschmann,
 Olex2: A complete structure solution, refinement and analysis program,
 J. Appl. Cryst., (2009), 42, 339-341.
;
_chemical_name_common              ?
_chemical_name_systematic          ?
_chemical_formula_moiety           'C51 H39 Ga N6 O6, C H Cl3'
_chemical_formula_sum              'C52 H40 Cl3 Ga N6 O6'
_chemical_formula_weight           1020.97
_chemical_melting_point            ?
_chemical_oxdiff_formula           'C52 H40 Cl3 Ga N6 O6'
loop_
  _atom_type_symbol
  _atom_type_description
  _atom_type_scat_dispersion_real
  _atom_type_scat_dispersion_imag
  _atom_type_scat_source
 'C' 'C' 0.0181 0.0091 'International Tables Vol C Tables 4.2.6.8 and 6.1.1.4'
 'H' 'H' 0.0000 0.0000 'International Tables Vol C Tables 4.2.6.8 and 6.1.1.4'
 'Cl' 'Cl' 0.3639 0.7018 'International Tables Vol C Tables 4.2.6.8 and 6.1.1.4'
 'Ga' 'Ga' -1.2846 0.7763
 'International Tables Vol C Tables 4.2.6.8 and 6.1.1.4'
 'N' 'N' 0.0311 0.0180 'International Tables Vol C Tables 4.2.6.8 and 6.1.1.4'
 'O' 'O' 0.0492 0.0322 'International Tables Vol C Tables 4.2.6.8 and 6.1.1.4'

_shelx_space_group_comment
;
The symmetry employed for this shelxl refinement is uniquely defined
by the following loop, which should always be used as a source of
symmetry information in preference to the above space-group names.
They are only intended as comments.
;
_space_group_crystal_system        'monoclinic'
_space_group_IT_number             14
_space_group_name_H-M_alt          'P 1 21/n 1'
_space_group_name_Hall             '-P 2yn'
loop_
  _space_group_symop_operation_xyz
 'x, y, z'
 '-x+1/2, y+1/2, -z+1/2'
 '-x, -y, -z'
 'x-1/2, -y-1/2, z-1/2'

_cell_length_a                     13.68381(17)
_cell_length_b                     24.2144(3)
_cell_length_c                     14.38731(19)
_cell_angle_alpha                  90
_cell_angle_beta                   96.4951(12)
_cell_angle_gamma                  90
_cell_volume                       4736.57(11)
_cell_formula_units_Z              4
_cell_measurement_reflns_used      47546
_cell_measurement_temperature      140.00(10)
_cell_measurement_theta_max        75.2430
_cell_measurement_theta_min        3.0280
_shelx_estimated_absorpt_T_max     0.920
_shelx_estimated_absorpt_T_min     0.660
_exptl_absorpt_coefficient_mu      2.827
_exptl_absorpt_correction_T_max    1.000
_exptl_absorpt_correction_T_min    0.708
_exptl_absorpt_correction_type     Gaussian
_exptl_absorpt_process_details
;
CrysAlisPro 1.171.41.110a (Rigaku Oxford Diffraction, 2021)
Numerical absorption correction based on Gaussian integration over
a multifaceted crystal model.
Empirical absorption correction using spherical harmonics
as implemented in SCALE3 ABSPACK scaling algorithm
;
_exptl_absorpt_special_details     ?
_exptl_crystal_colour              'clear intense brown'
_exptl_crystal_density_diffrn      1.432
_exptl_crystal_density_meas        ?
_exptl_crystal_density_method      ?
_exptl_crystal_description         prism
_exptl_crystal_F_000               2096
loop_
  _exptl_crystal_face_index_h
  _exptl_crystal_face_index_k
  _exptl_crystal_face_index_l
  _exptl_crystal_face_perp_dist
 0 1 0 0.0173
 0 -1 0 0.0164
 -1 0 -1 0.0760
 1 0 1 0.0855
 1 -2 1 0.0700
 -1 -2 -1 0.0660
 -1 2 -1 0.0640
 2 1 -2 0.0153
 -2 -1 0 0.0579
 -1 2 1 0.0104
 -1 0 1 0.0123

_exptl_crystal_size_max            0.16
_exptl_crystal_size_mid            0.04
_exptl_crystal_size_min            0.03
loop_
  _exptl_oxdiff_crystal_face_indexfrac_h
  _exptl_oxdiff_crystal_face_indexfrac_k
  _exptl_oxdiff_crystal_face_indexfrac_l
  _exptl_oxdiff_crystal_face_x
  _exptl_oxdiff_crystal_face_y
  _exptl_oxdiff_crystal_face_z
 -0.0000 1.0000 -0.0000 -0.0277 -0.0556 -0.0140
 0.0000 -1.0000 0.0000 0.0277 0.0556 0.0140
 -1.0000 -0.0000 -1.0000 -0.0085 -0.0360 0.1607
 1.0000 0.0000 1.0000 0.0085 0.0360 -0.1607
 1.0000 -2.0000 1.0000 0.0639 0.1471 -0.1327
 -1.0000 -2.0000 -1.0000 0.0469 0.0751 0.1887
 -1.0000 2.0000 -1.0000 -0.0639 -0.1471 0.1327
 2.0000 1.0000 -2.0000 0.2375 -0.1805 -0.0432
 -2.0000 -1.0000 0.0000 -0.1134 0.0820 0.1893
 -1.0000 2.0000 1.0000 -0.1880 -0.0487 -0.0134
 -1.0000 -0.0000 1.0000 -0.1326 0.0625 0.0146

_exptl_transmission_factor_max     ?
_exptl_transmission_factor_min     ?
_diffrn_reflns_av_R_equivalents    0.0710
_diffrn_reflns_av_unetI/netI       0.0275
_diffrn_reflns_Laue_measured_fraction_full  0.999
_diffrn_reflns_Laue_measured_fraction_max  0.986
_diffrn_reflns_limit_h_max         15
_diffrn_reflns_limit_h_min         -17
_diffrn_reflns_limit_k_max         30
_diffrn_reflns_limit_k_min         -30
_diffrn_reflns_limit_l_max         17
_diffrn_reflns_limit_l_min         -17
_diffrn_reflns_number              98328
_diffrn_reflns_point_group_measured_fraction_full  0.999
_diffrn_reflns_point_group_measured_fraction_max  0.986
_diffrn_reflns_theta_full          67.684
_diffrn_reflns_theta_max           76.040
_diffrn_reflns_theta_min           3.591
_diffrn_ambient_environment        N~2~
_diffrn_ambient_temperature        140.00(10)
_diffrn_detector                   'Hybrid Pixel Array Detector'
_diffrn_detector_area_resol_mean   10.0000
_diffrn_detector_type              'HyPix-Arc 150'
_diffrn_measured_fraction_theta_full  0.999
_diffrn_measured_fraction_theta_max  0.986
_diffrn_measurement_details
;
List of Runs (angles in degrees, time in seconds):

  # Type    Start    End  Width  t~exp~   \w     \q     \k     \f   Frames
--------------------------------------------------------------------------
  1  \w     30.00  55.00   0.50    2.00    --   65.75-109.00-164.00   50
  2  \w    -68.00 -39.00   0.50    2.00    --  -67.30 109.00 -68.00   58
  3  \w     37.00  62.00   0.50    2.00    --   73.19-109.00-164.00   50
  4  \w     41.00  66.00   0.50    6.00    --   76.97-109.00-164.00   50
  5  \w     26.00  77.00   0.50    2.00    --   65.75-125.00-120.00  102
  6  \w     35.00  69.00   0.50    2.00    --   65.75-125.00-180.00   68
  7  \w     36.00 100.00   0.50    2.00    --   65.75   0.00 -30.00  128
  8  \w     41.00  78.00   0.50    2.00    --   65.75  15.00   0.00   74
  9  \w     26.00  51.00   0.50    2.00    --   65.75-125.00  90.00   50
 10  \w     48.00  84.00   0.50    2.00    --   65.75-125.00  30.00   72
 11  \w     42.00  89.00   0.50    2.00    --   65.75   0.00-150.00   94
 12  \w     38.00 103.00   0.50    2.00    --   65.75  15.00  60.00  130
 13  \w    -65.00 -36.00   0.50    2.00    --  -67.30 125.00  30.00   58
 14  \w    -64.00 -38.00   0.50    2.00    --  -67.30 125.00-150.00   52
 15  \w   -101.00 -45.00   0.50    2.00    --  -67.30   0.00-150.00  112
 16  \w     90.00 115.00   0.50    2.00    --   72.00  45.00  41.92   50
 17  \w     72.00  98.00   0.50    2.00    --   73.19-125.00 -90.00   52
 18  \w     73.00  98.00   0.50    2.00    --   73.19-125.00 150.00   50
 19  \w     73.00  98.00   0.50    2.00    --   73.19-125.00   0.00   50
 20  \w     72.00 103.00   0.50    2.00    --   73.19   0.00  30.00   62
 21  \w   -113.00 -84.00   0.50    2.00    --  -73.25 -33.00-163.21   58
 22  \w   -100.00 -65.00   0.50    2.00    --  -73.25 130.00 -22.80   70
 23  \w    -92.00 -33.00   0.50    2.00    --  -73.25 113.00  24.68  118
 24  \w   -111.00 -86.00   0.50    2.00    --  -73.25 -64.00-105.05   50
 25  \w    -90.00 -35.00   0.50    2.00    --  -73.25 111.00-127.91  110
 26  \w   -114.00 -89.00   0.50    2.00    --  -73.25 -52.00  24.95   50
 27  \w    -94.00 -65.00   0.50    2.00    --  -73.25 116.00 109.50   58
 28  \w     49.00  95.00   0.50    6.00    --   76.97  15.00 -30.00   92
 29  \w     51.00 105.00   0.50    6.00    --   76.97   0.00-180.00  108
 30  \w     64.00  90.00   0.50    6.00    --   76.97-125.00  30.00   52
 31  \w     46.00  71.00   0.50    6.00    --   76.97   0.00  60.00   50
 32  \w     50.00 102.00   0.50    6.00    --   76.97-125.00-120.00  104
 33  \w     37.00 102.00   0.50    6.00    --   76.97-125.00  60.00  130
 34  \w     43.00 102.00   0.50    6.00    --   76.97-125.00  90.00  118
 35  \w     76.00 101.00   0.50    6.00    --   76.97-125.00 120.00   50
 36  \w     53.00 102.00   0.50    6.00    --   76.97-125.00-180.00   98
 37  \w     57.00  85.00   0.50    6.00    --   76.97  15.00 150.00   56
 38  \w     36.00 102.00   0.50    6.00    --   76.97-125.00 150.00  132
 39  \w     61.00 102.00   0.50    6.00    --   76.97-125.00 -90.00   82
 40  \w     37.00 102.00   0.50    6.00    --   76.97-125.00   0.00  130
 41  \w     77.00 102.00   0.50    6.00    --   76.97-125.00-150.00   50
 42  \w     42.00  67.00   0.50    6.00    --   76.97-125.00-150.00   50
 43  \w     52.00 105.00   0.50    6.00    --   76.97   0.00 -60.00  106
 44  \w     54.00 104.00   0.50    6.00    --   76.97  15.00 -90.00  100
 45  \w     90.00 116.00   0.50    6.00    --   76.97  15.00  60.00   52
 46  \w     72.00  97.00   0.50    6.00    --   76.97  15.00   0.00   50
 47  \w     51.00  77.00   0.50    6.00    --   76.97  15.00  60.00   52
 48  \w     55.00 102.00   0.50    6.00    --   76.97-125.00 -60.00   94
 49  \w     42.00 102.00   0.50    6.00    --   76.97-125.00 -30.00  120
 50  \w     54.00  79.00   0.50    6.00    --   76.97  15.00 120.00   50
 51  \w     75.00 109.00   0.50    6.00    --   76.97   0.00  60.00   68
 52  \w     40.00  65.00   0.50    6.00    --   77.25-114.00 112.23   50
 53  \w     71.00 113.00   0.50    6.00    --   77.25  21.00-171.26   84
 54  \w     67.00  93.00   0.50    6.00    --   77.25-124.00-174.72   52
 55  \w     45.00 103.00   0.50    6.00    --   77.25-126.00  36.04  116
 56  \w     52.00  78.00   0.50    6.00    --   77.25-131.00 146.25   52
 57  \w     44.00  87.00   0.50    6.00    --   77.25-104.00-114.33   86
 58  \w     45.00  70.00   0.50    6.00    --   77.25 -88.00-148.24   50
 59  \w     47.00  77.00   0.50    6.00    --   77.25-101.00  95.44   60
 60  \w     72.00  97.00   0.50    6.00    --   77.25-114.00 112.23   50
;
_diffrn_measurement_device         'four-circle diffractometer'
_diffrn_measurement_device_type    'XtaLAB Synergy R, DW system, HyPix-Arc 150'
_diffrn_measurement_method         '\w scans'
_diffrn_orient_matrix_type        
 'CrysAlisPro convention (1999,Acta A55,543-557)'
_diffrn_orient_matrix_UB_11        0.0705439000
_diffrn_orient_matrix_UB_12        -0.0277006000
_diffrn_orient_matrix_UB_13        -0.0620408000
_diffrn_orient_matrix_UB_21        -0.0132316000
_diffrn_orient_matrix_UB_22        -0.0555715000
_diffrn_orient_matrix_UB_23        0.0492268000
_diffrn_orient_matrix_UB_31        -0.0876467000
_diffrn_orient_matrix_UB_32        -0.0139967000
_diffrn_orient_matrix_UB_33        -0.0730414000
_diffrn_radiation_monochromator    mirror
_diffrn_radiation_probe            x-ray
_diffrn_radiation_type             'Cu K\a'
_diffrn_radiation_wavelength       1.54184
_diffrn_source                     'Rotating-anode X-ray tube'
_diffrn_source_type                'Rigaku (Cu) X-ray Source'
_reflns_Friedel_coverage           0.000
_reflns_Friedel_fraction_full      .
_reflns_Friedel_fraction_max       .
_reflns_number_gt                  8360
_reflns_number_total               9745
_reflns_special_details
;
 Reflections were merged by SHELXL according to the crystal
 class for the calculation of statistics and refinement.
 
 Structure factors included contributions from the .fab file.
 
 _reflns_Friedel_fraction is defined as the number of unique
 Friedel pairs measured divided by the number that would be
 possible theoretically, ignoring centric projections and
 systematic absences.
;
_reflns_threshold_expression       'I > 2\s(I)'
_computing_cell_refinement         'CrysAlisPro 1.171.41.110a (Rigaku OD, 2021)'
_computing_data_collection         'CrysAlisPro 1.171.41.110a (Rigaku OD, 2021)'
_computing_data_reduction          'CrysAlisPro 1.171.41.110a (Rigaku OD, 2021)'
_computing_molecular_graphics      'Olex2 1.5 (Dolomanov et al., 2009)'
_computing_publication_material    'Olex2 1.5 (Dolomanov et al., 2009)'
_computing_structure_refinement    'ShelXL 2018/3 (Sheldrick, 2015)'
_computing_structure_solution      'ShelXT 2018/2 (Sheldrick, 2015)'
_refine_diff_density_max           1.088
_refine_diff_density_min           -0.863
_refine_diff_density_rms           0.074
_refine_ls_extinction_coef         .
_refine_ls_extinction_method       none
_refine_ls_goodness_of_fit_ref     1.037
_refine_ls_hydrogen_treatment      constr
_refine_ls_matrix_type             full
_refine_ls_number_parameters       659
_refine_ls_number_reflns           9745
_refine_ls_number_restraints       181
_refine_ls_R_factor_all            0.0615
_refine_ls_R_factor_gt             0.0540
_refine_ls_restrained_S_all        1.032
_refine_ls_shift/su_max            0.001
_refine_ls_shift/su_mean           0.000
_refine_ls_structure_factor_coef   Fsqd
_refine_ls_weighting_details      
 'w=1/[\s^2^(Fo^2^)+(0.0685P)^2^+7.5795P] where P=(Fo^2^+2Fc^2^)/3'
_refine_ls_weighting_scheme        calc
_refine_ls_wR_factor_gt            0.1414
_refine_ls_wR_factor_ref           0.1455
_refine_special_details            ?
_olex2_refinement_description
;
1. Fixed Uiso
 At 1.2 times of:
  All C(H) groups
 At 1.5 times of:
  All C(H,H,H) groups
2. Restrained distances
 N3-C21A \\sim N3-C21B
 with sigma of 0.01
3. Uiso/Uaniso restraints and constraints
C21A \\sim C21B \\sim C22A \\sim C22B \\sim C23A \\sim C23B \\sim C24A \\sim
C24B \\sim C25A \\sim C25B \\sim C26A \\sim C26B: within 2A with sigma of 0.01
and sigma for terminal atoms of 0.02 within 2A
4. Others
 Sof(C21B)=Sof(C26B)=Sof(H26B)=Sof(C25B)=Sof(H25B)=Sof(C24B)=Sof(H24B)=
 Sof(C23B)=Sof(H23B)=Sof(C22B)=Sof(H22B)=1-FVAR(1)
 Sof(C21A)=Sof(C22A)=Sof(H22A)=Sof(C23A)=Sof(H23A)=Sof(C24A)=Sof(H24A)=
 Sof(C25A)=Sof(H25A)=Sof(C26A)=Sof(H26A)=FVAR(1)
5.a Ternary CH refined with riding coordinates:
 C52(H52)
5.b Aromatic/amide H refined with riding coordinates:
 C5(H5), C6(H6), C7(H7), C8(H8), C9(H9), C13(H13), C14(H14), C15(H15),
 C16(H16), C17(H17), C26B(H26B), C25B(H25B), C24B(H24B), C23B(H23B), C22B(H22B),
  C22A(H22A), C23A(H23A), C24A(H24A), C25A(H25A), C26A(H26A), C30(H30),
 C31(H31), C32(H32), C33(H33), C34(H34), C39(H39), C40(H40), C41(H41), C42(H42),
  C43(H43), C47(H47), C48(H48), C49(H49), C50(H50), C51(H51)
5.c Fitted hexagon refined as free rotating group:
 C21B(C26B,C25B,C24B,C23B,C22B)
5.d Idealised Me refined as rotating group:
 C10(H10A,H10B,H10C), C27(H27A,H27B,H27C), C44(H44A,H44B,H44C)
;
_atom_sites_solution_hydrogens     geom
_atom_sites_solution_primary       dual
_atom_sites_solution_secondary     difmap
loop_
  _atom_site_label
  _atom_site_type_symbol
  _atom_site_fract_x
  _atom_site_fract_y
  _atom_site_fract_z
  _atom_site_U_iso_or_equiv
  _atom_site_adp_type
  _atom_site_occupancy
  _atom_site_site_symmetry_order
  _atom_site_calc_flag
  _atom_site_refinement_flags_posn
  _atom_site_refinement_flags_adp
  _atom_site_refinement_flags_occupancy
  _atom_site_disorder_assembly
  _atom_site_disorder_group
 Ga1 Ga 0.26717(3) 0.25882(2) 0.62981(2) 0.02522(10) Uani 1 1 d . . . . .
 O1 O 0.31218(15) 0.23314(9) 0.75503(13) 0.0307(4) Uani 1 1 d . . . . .
 O2 O 0.21200(15) 0.32724(8) 0.67638(13) 0.0319(4) Uani 1 1 d . . . . .
 O3 O 0.14796(14) 0.21517(8) 0.63136(12) 0.0270(4) Uani 1 1 d . . . . .
 O4 O 0.22017(15) 0.28521(8) 0.50026(13) 0.0279(4) Uani 1 1 d . . . . .
 O5 O 0.32767(15) 0.19459(8) 0.57778(13) 0.0283(4) Uani 1 1 d . . . . .
 O6 O 0.38884(15) 0.30255(9) 0.61949(13) 0.0306(4) Uani 1 1 d . . . . .
 N1 N 0.3455(2) 0.24957(10) 0.91460(17) 0.0322(5) Uani 1 1 d . . . . .
 N2 N 0.3406(2) 0.29311(11) 0.97827(17) 0.0374(6) Uani 1 1 d . . . . .
 N3 N 0.07037(18) 0.14109(10) 0.54961(16) 0.0283(5) Uani 1 1 d D . . . .
 N4 N 0.04481(19) 0.12459(10) 0.45611(17) 0.0329(5) Uani 1 1 d . . . . .
 N5 N 0.3975(2) 0.16764(10) 0.44517(18) 0.0337(5) Uani 1 1 d . . . . .
 N6 N 0.4641(2) 0.18775(11) 0.38618(19) 0.0383(6) Uani 1 1 d . . . . .
 C1 C 0.3125(2) 0.26544(12) 0.82673(19) 0.0285(6) Uani 1 1 d . . . . .
 C2 C 0.3030(3) 0.33525(13) 0.9296(2) 0.0358(7) Uani 1 1 d . . . . .
 C3 C 0.2810(2) 0.32086(12) 0.83163(19) 0.0306(6) Uani 1 1 d . . . . .
 C4 C 0.3823(2) 0.19742(13) 0.9482(2) 0.0342(6) Uani 1 1 d . . . . .
 C5 C 0.3534(3) 0.14879(14) 0.9016(2) 0.0392(7) Uani 1 1 d . . . . .
 H5 H 0.309672 0.149929 0.845439 0.047 Uiso 1 1 calc R U . . .
 C6 C 0.3888(3) 0.09858(16) 0.9377(3) 0.0478(8) Uani 1 1 d . . . . .
 H6 H 0.368489 0.065174 0.906652 0.057 Uiso 1 1 calc R U . . .
 C7 C 0.4538(3) 0.09708(17) 1.0189(3) 0.0530(10) Uani 1 1 d . . . . .
 H7 H 0.478021 0.062697 1.043537 0.064 Uiso 1 1 calc R U . . .
 C8 C 0.4829(3) 0.14522(19) 1.0634(3) 0.0571(11) Uani 1 1 d . . . . .
 H8 H 0.528849 0.143980 1.118016 0.068 Uiso 1 1 calc R U . . .
 C9 C 0.4463(3) 0.19609(16) 1.0300(2) 0.0448(8) Uani 1 1 d . . . . .
 H9 H 0.464958 0.229216 1.062658 0.054 Uiso 1 1 calc R U . . .
 C10 C 0.2904(3) 0.38881(14) 0.9771(2) 0.0469(8) Uani 1 1 d . . . . .
 H10A H 0.312005 0.385022 1.044121 0.070 Uiso 1 1 calc R U . . .
 H10B H 0.220913 0.399570 0.968268 0.070 Uiso 1 1 calc R U . . .
 H10C H 0.329942 0.417186 0.950370 0.070 Uiso 1 1 calc R U . . .
 C11 C 0.2311(2) 0.34904(12) 0.75667(19) 0.0291(6) Uani 1 1 d . . . . .
 C12 C 0.1932(2) 0.40652(13) 0.7675(2) 0.0346(6) Uani 1 1 d . . . . .
 C13 C 0.0974(3) 0.41509(14) 0.7876(3) 0.0450(8) Uani 1 1 d . . . . .
 H13 H 0.055724 0.384470 0.795430 0.054 Uiso 1 1 calc R U . . .
 C14 C 0.0628(3) 0.46851(16) 0.7962(3) 0.0529(9) Uani 1 1 d . . . . .
 H14 H -0.002394 0.474639 0.810452 0.063 Uiso 1 1 calc R U . . .
 C15 C 0.1239(3) 0.51278(15) 0.7838(3) 0.0556(10) Uani 1 1 d . . . . .
 H15 H 0.099461 0.549387 0.786625 0.067 Uiso 1 1 calc R U . . .
 C16 C 0.2191(4) 0.50417(15) 0.7676(3) 0.0578(10) Uani 1 1 d . . . . .
 H16 H 0.261413 0.534792 0.762034 0.069 Uiso 1 1 calc R U . . .
 C17 C 0.2544(3) 0.45059(14) 0.7592(3) 0.0487(8) Uani 1 1 d . . . . .
 H17 H 0.320563 0.444682 0.747677 0.058 Uiso 1 1 calc R U . . .
 C18 C 0.1167(2) 0.19045(11) 0.55453(19) 0.0252(5) Uani 1 1 d . . . . .
 C19 C 0.0740(2) 0.16413(12) 0.40423(19) 0.0284(6) Uani 1 1 d . . . . .
 C20 C 0.1210(2) 0.20781(11) 0.46088(18) 0.0255(5) Uani 1 1 d . . . . .
 C21A C 0.0510(8) 0.1027(4) 0.6189(7) 0.0328(17) Uani 0.53(2) 1 d D U P A 1
 C21B C 0.0562(8) 0.1048(4) 0.6253(7) 0.034(2) Uani 0.47(2) 1 d DG U P A 2
 C26B C 0.0887(10) 0.1183(3) 0.7175(8) 0.0403(19) Uani 0.47(2) 1 d G U P A 2
 H26B H 0.119360 0.152920 0.731837 0.048 Uiso 0.47(2) 1 calc R U P A 2
 C25B C 0.0764(11) 0.0811(4) 0.7889(6) 0.049(2) Uani 0.47(2) 1 d G U P A 2
 H25B H 0.098695 0.090265 0.851889 0.059 Uiso 0.47(2) 1 calc R U P A 2
 C24B C 0.0316(9) 0.0304(4) 0.7679(7) 0.046(2) Uani 0.47(2) 1 d G U P A 2
 H24B H 0.023234 0.004918 0.816673 0.055 Uiso 0.47(2) 1 calc R U P A 2
 C23B C -0.0009(8) 0.0169(4) 0.6757(9) 0.046(2) Uani 0.47(2) 1 d G U P A 2
 H23B H -0.031564 -0.017774 0.661404 0.055 Uiso 0.47(2) 1 calc R U P A 2
 C22B C 0.0113(9) 0.0541(5) 0.6044(7) 0.040(2) Uani 0.47(2) 1 d G U P A 2
 H22B H -0.010899 0.044880 0.541350 0.048 Uiso 0.47(2) 1 calc R U P A 2
 C22A C 0.0305(9) 0.0479(5) 0.5917(7) 0.0369(18) Uani 0.53(2) 1 d . U P A 1
 H22A H 0.031652 0.036928 0.528433 0.044 Uiso 0.53(2) 1 calc R U P A 1
 C23A C 0.0087(9) 0.0105(5) 0.6580(8) 0.0447(18) Uani 0.53(2) 1 d . U P A 1
 H23A H -0.007059 -0.026411 0.639672 0.054 Uiso 0.53(2) 1 calc R U P A 1
 C24A C 0.0092(10) 0.0248(4) 0.7475(9) 0.051(2) Uani 0.53(2) 1 d . U P A 1
 H24A H -0.009049 -0.001511 0.791441 0.061 Uiso 0.53(2) 1 calc R U P A 1
 C25A C 0.0364(11) 0.0784(4) 0.7775(7) 0.0504(19) Uani 0.53(2) 1 d . U P A 1
 H25A H 0.042360 0.087685 0.842019 0.060 Uiso 0.53(2) 1 calc R U P A 1
 C26A C 0.0547(11) 0.1181(4) 0.7106(8) 0.0442(18) Uani 0.53(2) 1 d . U P A 1
 H26A H 0.069559 0.155103 0.728857 0.053 Uiso 0.53(2) 1 calc R U P A 1
 C27 C 0.0588(3) 0.15759(13) 0.3001(2) 0.0373(7) Uani 1 1 d . . . . .
 H27A H 0.009934 0.184449 0.273405 0.056 Uiso 1 1 calc R U . . .
 H27B H 0.035443 0.120117 0.284419 0.056 Uiso 1 1 calc R U . . .
 H27C H 0.121208 0.163912 0.274390 0.056 Uiso 1 1 calc R U . . .
 C28 C 0.1691(2) 0.25635(11) 0.43888(19) 0.0266(6) Uani 1 1 d . . . . .
 C29 C 0.1633(2) 0.27741(12) 0.34052(19) 0.0301(6) Uani 1 1 d . . . . .
 C30 C 0.2480(3) 0.28175(16) 0.2963(2) 0.0442(8) Uani 1 1 d . . . . .
 H30 H 0.309420 0.270385 0.327927 0.053 Uiso 1 1 calc R U . . .
 C31 C 0.2434(3) 0.30254(19) 0.2064(3) 0.0558(10) Uani 1 1 d . . . . .
 H31 H 0.301023 0.304228 0.175351 0.067 Uiso 1 1 calc R U . . .
 C32 C 0.1543(3) 0.32088(17) 0.1619(2) 0.0550(10) Uani 1 1 d . . . . .
 H32 H 0.151121 0.335841 0.100555 0.066 Uiso 1 1 calc R U . . .
 C33 C 0.0693(3) 0.31749(15) 0.2065(2) 0.0468(8) Uani 1 1 d . . . . .
 H33 H 0.008622 0.331061 0.176574 0.056 Uiso 1 1 calc R U . . .
 C34 C 0.0738(3) 0.29436(14) 0.2944(2) 0.0389(7) Uani 1 1 d . . . . .
 H34 H 0.015334 0.290003 0.323495 0.047 Uiso 1 1 calc R U . . .
 C35 C 0.3866(2) 0.20326(12) 0.51486(19) 0.0293(6) Uani 1 1 d . . . . .
 C36 C 0.4952(2) 0.23488(13) 0.4214(2) 0.0337(6) Uani 1 1 d . . . . .
 C37 C 0.4488(2) 0.24871(12) 0.5040(2) 0.0292(6) Uani 1 1 d . . . . .
 C38 C 0.3466(2) 0.11683(13) 0.4225(2) 0.0374(7) Uani 1 1 d . . . . .
 C39 C 0.3175(4) 0.08415(15) 0.4918(3) 0.0553(10) Uani 1 1 d . . . . .
 H39 H 0.329710 0.095385 0.555337 0.066 Uiso 1 1 calc R U . . .
 C40 C 0.2701(4) 0.03446(17) 0.4689(3) 0.0697(13) Uani 1 1 d . . . . .
 H40 H 0.250559 0.011484 0.517074 0.084 Uiso 1 1 calc R U . . .
 C41 C 0.2515(3) 0.01851(16) 0.3781(3) 0.0581(10) Uani 1 1 d . . . . .
 H41 H 0.219977 -0.015782 0.362822 0.070 Uiso 1 1 calc R U . . .
 C42 C 0.2784(3) 0.05201(16) 0.3087(3) 0.0544(10) Uani 1 1 d . . . . .
 H42 H 0.264663 0.041041 0.245128 0.065 Uiso 1 1 calc R U . . .
 C43 C 0.3256(3) 0.10185(15) 0.3303(3) 0.0465(8) Uani 1 1 d . . . . .
 H43 H 0.343073 0.125336 0.281985 0.056 Uiso 1 1 calc R U . . .
 C44 C 0.5656(3) 0.26786(15) 0.3713(3) 0.0495(9) Uani 1 1 d . . . . .
 H44A H 0.543972 0.306438 0.366896 0.074 Uiso 1 1 calc R U . . .
 H44B H 0.567571 0.252834 0.308311 0.074 Uiso 1 1 calc R U . . .
 H44C H 0.631446 0.265886 0.405994 0.074 Uiso 1 1 calc R U . . .
 C45 C 0.4520(2) 0.29504(12) 0.56238(18) 0.0272(6) Uani 1 1 d . . . . .
 C46 C 0.5301(2) 0.33770(12) 0.56198(19) 0.0282(6) Uani 1 1 d . . . . .
 C47 C 0.5035(2) 0.39322(12) 0.5590(2) 0.0336(6) Uani 1 1 d . . . . .
 H47 H 0.436433 0.403800 0.556586 0.040 Uiso 1 1 calc R U . . .
 C48 C 0.5775(3) 0.43315(13) 0.5597(2) 0.0417(8) Uani 1 1 d . . . . .
 H48 H 0.560624 0.471193 0.555316 0.050 Uiso 1 1 calc R U . . .
 C49 C 0.6746(3) 0.41730(14) 0.5667(2) 0.0431(8) Uani 1 1 d . . . . .
 H49 H 0.724309 0.444638 0.566046 0.052 Uiso 1 1 calc R U . . .
 C50 C 0.7009(2) 0.36247(15) 0.5746(2) 0.0410(7) Uani 1 1 d . . . . .
 H50 H 0.768352 0.352262 0.582783 0.049 Uiso 1 1 calc R U . . .
 C51 C 0.6288(2) 0.32239(13) 0.5705(2) 0.0348(6) Uani 1 1 d . . . . .
 H51 H 0.646428 0.284440 0.573564 0.042 Uiso 1 1 calc R U . . .
 Cl1 Cl 0.22524(9) 0.44614(5) 0.52902(7) 0.0627(3) Uani 1 1 d . . . . .
 Cl2 Cl 0.31633(9) 0.42435(5) 0.36050(8) 0.0651(3) Uani 1 1 d . . . . .
 Cl3 Cl 0.11074(9) 0.45325(6) 0.34896(9) 0.0748(3) Uani 1 1 d . . . . .
 C52 C 0.2078(3) 0.41850(16) 0.4151(3) 0.0551(10) Uani 1 1 d . . . . .
 H52 H 0.190327 0.378539 0.419099 0.066 Uiso 1 1 calc R U . . .

loop_
  _atom_site_aniso_label
  _atom_site_aniso_U_11
  _atom_site_aniso_U_22
  _atom_site_aniso_U_33
  _atom_site_aniso_U_23
  _atom_site_aniso_U_13
  _atom_site_aniso_U_12
 Ga1 0.02768(18) 0.03161(19) 0.01658(16) -0.00284(12) 0.00347(12) -0.00639(14)
 O1 0.0334(11) 0.0388(11) 0.0193(9) -0.0017(8) 0.0003(8) -0.0015(9)
 O2 0.0369(11) 0.0350(11) 0.0236(10) -0.0053(8) 0.0028(8) -0.0042(9)
 O3 0.0321(10) 0.0327(10) 0.0167(8) -0.0020(7) 0.0046(7) -0.0059(8)
 O4 0.0326(10) 0.0292(10) 0.0220(9) -0.0005(7) 0.0030(8) -0.0091(8)
 O5 0.0310(10) 0.0309(10) 0.0234(9) -0.0008(7) 0.0052(8) -0.0030(8)
 O6 0.0306(10) 0.0383(11) 0.0232(9) -0.0053(8) 0.0039(8) -0.0087(8)
 N1 0.0384(14) 0.0349(13) 0.0235(12) -0.0001(9) 0.0043(10) -0.0026(10)
 N2 0.0512(16) 0.0379(14) 0.0234(12) -0.0028(10) 0.0057(11) -0.0053(12)
 N3 0.0336(13) 0.0271(12) 0.0248(11) 0.0002(9) 0.0053(10) -0.0056(10)
 N4 0.0387(14) 0.0307(12) 0.0286(12) -0.0038(10) 0.0009(10) -0.0075(10)
 N5 0.0418(14) 0.0280(12) 0.0328(13) -0.0044(10) 0.0112(11) -0.0018(11)
 N6 0.0450(15) 0.0357(14) 0.0366(14) -0.0025(11) 0.0151(12) 0.0007(12)
 C1 0.0256(13) 0.0360(15) 0.0242(13) 0.0031(11) 0.0036(11) -0.0052(11)
 C2 0.0460(18) 0.0372(16) 0.0236(14) -0.0012(12) 0.0007(12) -0.0084(14)
 C3 0.0354(15) 0.0331(14) 0.0240(13) 0.0008(11) 0.0065(11) -0.0040(12)
 C4 0.0343(15) 0.0389(16) 0.0306(15) 0.0102(12) 0.0082(12) 0.0002(13)
 C5 0.0435(18) 0.0484(18) 0.0265(15) 0.0047(13) 0.0080(13) 0.0074(15)
 C6 0.058(2) 0.0428(19) 0.0459(19) 0.0025(15) 0.0175(17) 0.0099(16)
 C7 0.046(2) 0.055(2) 0.060(2) 0.0204(19) 0.0138(18) 0.0165(17)
 C8 0.0373(19) 0.070(3) 0.061(2) 0.030(2) -0.0085(17) -0.0009(18)
 C9 0.0355(17) 0.054(2) 0.0434(18) 0.0150(16) -0.0028(14) -0.0115(15)
 C10 0.072(3) 0.0394(18) 0.0294(16) -0.0050(13) 0.0047(16) -0.0002(17)
 C11 0.0291(14) 0.0331(14) 0.0255(13) 0.0009(11) 0.0043(11) -0.0066(11)
 C12 0.0453(18) 0.0323(15) 0.0254(14) 0.0009(11) 0.0007(12) -0.0025(13)
 C13 0.048(2) 0.0365(17) 0.051(2) 0.0005(15) 0.0092(16) -0.0013(15)
 C14 0.053(2) 0.046(2) 0.059(2) -0.0013(17) 0.0039(18) 0.0104(17)
 C15 0.075(3) 0.0355(18) 0.053(2) -0.0004(16) -0.007(2) 0.0141(18)
 C16 0.074(3) 0.0308(17) 0.067(3) 0.0019(17) 0.004(2) -0.0104(18)
 C17 0.052(2) 0.0348(17) 0.059(2) 0.0029(15) 0.0063(17) -0.0065(15)
 C18 0.0246(13) 0.0275(13) 0.0239(13) -0.0002(10) 0.0044(10) -0.0021(10)
 C19 0.0306(14) 0.0281(14) 0.0259(14) -0.0033(11) 0.0000(11) -0.0035(11)
 C20 0.0294(14) 0.0280(13) 0.0189(12) -0.0014(10) 0.0014(10) -0.0025(11)
 C21A 0.037(3) 0.032(3) 0.031(3) 0.003(3) 0.010(3) -0.005(3)
 C21B 0.037(4) 0.028(3) 0.037(4) 0.005(3) 0.012(3) -0.005(3)
 C26B 0.053(4) 0.036(3) 0.036(3) 0.006(3) 0.023(4) -0.004(3)
 C25B 0.063(5) 0.044(3) 0.044(4) 0.007(3) 0.025(4) -0.006(4)
 C24B 0.056(4) 0.043(4) 0.042(4) 0.012(3) 0.023(3) -0.006(3)
 C23B 0.056(4) 0.035(4) 0.049(4) 0.010(4) 0.018(4) -0.010(3)
 C22B 0.043(4) 0.034(4) 0.044(4) 0.004(3) 0.010(3) -0.005(3)
 C22A 0.043(4) 0.032(3) 0.037(3) 0.001(3) 0.009(3) -0.005(3)
 C23A 0.053(3) 0.037(3) 0.047(4) 0.002(3) 0.019(3) -0.006(3)
 C24A 0.062(4) 0.042(3) 0.050(4) 0.007(3) 0.021(3) -0.017(3)
 C25A 0.068(5) 0.050(3) 0.039(3) 0.005(3) 0.026(3) -0.018(4)
 C26A 0.059(4) 0.040(3) 0.039(3) -0.003(2) 0.025(3) -0.016(3)
 C27 0.0470(18) 0.0364(16) 0.0265(15) -0.0040(12) -0.0040(13) -0.0051(14)
 C28 0.0270(14) 0.0301(14) 0.0227(13) -0.0002(10) 0.0027(11) -0.0002(11)
 C29 0.0372(15) 0.0297(14) 0.0230(13) 0.0003(11) 0.0016(11) -0.0071(12)
 C30 0.0400(18) 0.061(2) 0.0312(16) 0.0083(15) 0.0029(14) -0.0084(16)
 C31 0.057(2) 0.075(3) 0.0377(19) 0.0134(18) 0.0129(17) -0.013(2)
 C32 0.080(3) 0.056(2) 0.0278(16) 0.0122(15) 0.0015(17) -0.016(2)
 C33 0.058(2) 0.0440(19) 0.0352(17) 0.0048(14) -0.0089(16) 0.0012(16)
 C34 0.0423(18) 0.0443(18) 0.0297(15) 0.0021(13) 0.0018(13) 0.0012(14)
 C35 0.0338(15) 0.0282(13) 0.0256(13) -0.0007(11) 0.0023(11) 0.0032(11)
 C36 0.0384(16) 0.0350(15) 0.0293(15) -0.0020(12) 0.0107(12) 0.0022(13)
 C37 0.0313(15) 0.0312(14) 0.0257(14) 0.0018(11) 0.0053(11) -0.0025(11)
 C38 0.0403(17) 0.0298(15) 0.0421(17) -0.0070(13) 0.0055(14) 0.0009(13)
 C39 0.088(3) 0.0337(18) 0.044(2) -0.0044(15) 0.0063(19) -0.0140(18)
 C40 0.105(4) 0.040(2) 0.065(3) -0.0039(18) 0.010(3) -0.026(2)
 C41 0.068(3) 0.0376(19) 0.067(3) -0.0118(18) 0.000(2) -0.0100(18)
 C42 0.062(2) 0.050(2) 0.049(2) -0.0170(17) -0.0062(18) 0.0015(18)
 C43 0.057(2) 0.0412(18) 0.0400(18) -0.0062(14) 0.0017(16) -0.0015(16)
 C44 0.065(2) 0.0441(19) 0.0448(19) -0.0076(15) 0.0313(18) -0.0075(17)
 C45 0.0278(14) 0.0320(14) 0.0215(12) 0.0021(10) 0.0020(10) -0.0003(11)
 C46 0.0298(14) 0.0298(14) 0.0253(13) -0.0017(10) 0.0042(11) -0.0033(11)
 C47 0.0382(16) 0.0325(15) 0.0309(15) -0.0014(12) 0.0074(12) 0.0017(12)
 C48 0.058(2) 0.0304(15) 0.0382(17) -0.0043(13) 0.0134(15) -0.0057(14)
 C49 0.0477(19) 0.0410(18) 0.0440(18) -0.0085(14) 0.0197(15) -0.0173(15)
 C50 0.0327(16) 0.0512(19) 0.0405(17) -0.0058(14) 0.0105(13) -0.0064(14)
 C51 0.0340(16) 0.0359(16) 0.0351(16) -0.0020(12) 0.0070(13) -0.0011(13)
 Cl1 0.0702(7) 0.0645(6) 0.0536(6) 0.0073(4) 0.0080(5) -0.0028(5)
 Cl2 0.0644(6) 0.0674(6) 0.0642(6) -0.0053(5) 0.0099(5) -0.0004(5)
 Cl3 0.0579(6) 0.0949(9) 0.0698(7) 0.0220(6) -0.0007(5) -0.0083(6)
 C52 0.064(3) 0.0363(18) 0.064(2) 0.0060(17) 0.005(2) -0.0121(17)

_geom_special_details
;
 All esds (except the esd in the dihedral angle between two l.s. planes)
 are estimated using the full covariance matrix.  The cell esds are taken
 into account individually in the estimation of esds in distances, angles
 and torsion angles; correlations between esds in cell parameters are only
 used when they are defined by crystal symmetry.  An approximate (isotropic)
 treatment of cell esds is used for estimating esds involving l.s. planes.
;
loop_
  _geom_bond_atom_site_label_1
  _geom_bond_atom_site_label_2
  _geom_bond_distance
  _geom_bond_site_symmetry_2
  _geom_bond_publ_flag
 Ga1 O1 1.9393(19) . ?
 Ga1 O2 1.969(2) . ?
 Ga1 O3 1.9460(19) . ?
 Ga1 O4 2.0062(19) . ?
 Ga1 O5 1.951(2) . ?
 Ga1 O6 1.993(2) . ?
 O1 C1 1.294(4) . ?
 O2 C11 1.270(3) . ?
 O3 C18 1.287(3) . ?
 O4 C28 1.272(3) . ?
 O5 C35 1.296(3) . ?
 O6 C45 1.271(3) . ?
 N1 N2 1.403(3) . ?
 N1 C1 1.349(4) . ?
 N1 C4 1.424(4) . ?
 N2 C2 1.310(4) . ?
 N3 N4 1.409(3) . ?
 N3 C18 1.351(4) . ?
 N3 C21A 1.410(6) . ?
 N3 C21B 1.430(6) . ?
 N4 C19 1.304(4) . ?
 N5 N6 1.401(4) . ?
 N5 C35 1.343(4) . ?
 N5 C38 1.433(4) . ?
 N6 C36 1.301(4) . ?
 C1 C3 1.413(4) . ?
 C2 C3 1.450(4) . ?
 C2 C10 1.485(4) . ?
 C3 C11 1.389(4) . ?
 C4 C5 1.390(5) . ?
 C4 C9 1.386(5) . ?
 C5 H5 0.9500 . ?
 C5 C6 1.388(5) . ?
 C6 H6 0.9500 . ?
 C6 C7 1.386(6) . ?
 C7 H7 0.9500 . ?
 C7 C8 1.367(6) . ?
 C8 H8 0.9500 . ?
 C8 C9 1.395(5) . ?
 C9 H9 0.9500 . ?
 C10 H10A 0.9800 . ?
 C10 H10B 0.9800 . ?
 C10 H10C 0.9800 . ?
 C11 C12 1.499(4) . ?
 C12 C13 1.390(5) . ?
 C12 C17 1.369(5) . ?
 C13 H13 0.9500 . ?
 C13 C14 1.388(5) . ?
 C14 H14 0.9500 . ?
 C14 C15 1.383(6) . ?
 C15 H15 0.9500 . ?
 C15 C16 1.365(6) . ?
 C16 H16 0.9500 . ?
 C16 C17 1.395(5) . ?
 C17 H17 0.9500 . ?
 C18 C20 1.419(4) . ?
 C19 C20 1.442(4) . ?
 C19 C27 1.497(4) . ?
 C20 C28 1.401(4) . ?
 C21A C22A 1.402(10) . ?
 C21A C26A 1.366(10) . ?
 C21B C26B 1.3900 . ?
 C21B C22B 1.3900 . ?
 C26B H26B 0.9500 . ?
 C26B C25B 1.3900 . ?
 C25B H25B 0.9500 . ?
 C25B C24B 1.3900 . ?
 C24B H24B 0.9500 . ?
 C24B C23B 1.3900 . ?
 C23B H23B 0.9500 . ?
 C23B C22B 1.3900 . ?
 C22B H22B 0.9500 . ?
 C22A H22A 0.9500 . ?
 C22A C23A 1.373(10) . ?
 C23A H23A 0.9500 . ?
 C23A C24A 1.333(13) . ?
 C24A H24A 0.9500 . ?
 C24A C25A 1.406(12) . ?
 C25A H25A 0.9500 . ?
 C25A C26A 1.400(10) . ?
 C26A H26A 0.9500 . ?
 C27 H27A 0.9800 . ?
 C27 H27B 0.9800 . ?
 C27 H27C 0.9800 . ?
 C28 C29 1.498(4) . ?
 C29 C30 1.388(5) . ?
 C29 C34 1.387(5) . ?
 C30 H30 0.9500 . ?
 C30 C31 1.383(5) . ?
 C31 H31 0.9500 . ?
 C31 C32 1.385(6) . ?
 C32 H32 0.9500 . ?
 C32 C33 1.393(6) . ?
 C33 H33 0.9500 . ?
 C33 C34 1.377(5) . ?
 C34 H34 0.9500 . ?
 C35 C37 1.410(4) . ?
 C36 C37 1.448(4) . ?
 C36 C44 1.497(5) . ?
 C37 C45 1.399(4) . ?
 C38 C39 1.367(5) . ?
 C38 C43 1.373(5) . ?
 C39 H39 0.9500 . ?
 C39 C40 1.389(5) . ?
 C40 H40 0.9500 . ?
 C40 C41 1.359(6) . ?
 C41 H41 0.9500 . ?
 C41 C42 1.369(6) . ?
 C42 H42 0.9500 . ?
 C42 C43 1.387(5) . ?
 C43 H43 0.9500 . ?
 C44 H44A 0.9800 . ?
 C44 H44B 0.9800 . ?
 C44 H44C 0.9800 . ?
 C45 C46 1.487(4) . ?
 C46 C47 1.392(4) . ?
 C46 C51 1.392(4) . ?
 C47 H47 0.9500 . ?
 C47 C48 1.398(5) . ?
 C48 H48 0.9500 . ?
 C48 C49 1.376(5) . ?
 C49 H49 0.9500 . ?
 C49 C50 1.377(5) . ?
 C50 H50 0.9500 . ?
 C50 C51 1.381(4) . ?
 C51 H51 0.9500 . ?
 Cl1 C52 1.761(4) . ?
 Cl2 C52 1.762(5) . ?
 Cl3 C52 1.759(4) . ?
 C52 H52 1.0000 . ?

loop_
  _geom_angle_atom_site_label_1
  _geom_angle_atom_site_label_2
  _geom_angle_atom_site_label_3
  _geom_angle
  _geom_angle_site_symmetry_1
  _geom_angle_site_symmetry_3
  _geom_angle_publ_flag
 O1 Ga1 O2 92.72(9) . . ?
 O1 Ga1 O3 89.64(8) . . ?
 O1 Ga1 O4 179.79(9) . . ?
 O1 Ga1 O5 89.82(8) . . ?
 O1 Ga1 O6 93.41(8) . . ?
 O2 Ga1 O4 87.31(8) . . ?
 O2 Ga1 O6 86.22(9) . . ?
 O3 Ga1 O2 95.68(8) . . ?
 O3 Ga1 O4 90.15(8) . . ?
 O3 Ga1 O5 87.94(8) . . ?
 O3 Ga1 O6 176.34(8) . . ?
 O5 Ga1 O2 175.59(8) . . ?
 O5 Ga1 O4 90.16(8) . . ?
 O5 Ga1 O6 90.04(8) . . ?
 O6 Ga1 O4 86.81(8) . . ?
 C1 O1 Ga1 121.24(19) . . ?
 C11 O2 Ga1 127.7(2) . . ?
 C18 O3 Ga1 116.14(17) . . ?
 C28 O4 Ga1 124.28(17) . . ?
 C35 O5 Ga1 117.62(18) . . ?
 C45 O6 Ga1 127.37(18) . . ?
 N2 N1 C4 119.1(2) . . ?
 C1 N1 N2 111.2(2) . . ?
 C1 N1 C4 129.7(3) . . ?
 C2 N2 N1 106.3(2) . . ?
 N4 N3 C21A 116.2(6) . . ?
 N4 N3 C21B 120.8(6) . . ?
 C18 N3 N4 111.4(2) . . ?
 C18 N3 C21A 132.1(6) . . ?
 C18 N3 C21B 127.4(6) . . ?
 C19 N4 N3 106.2(2) . . ?
 N6 N5 C38 119.5(2) . . ?
 C35 N5 N6 111.3(2) . . ?
 C35 N5 C38 129.0(3) . . ?
 C36 N6 N5 106.0(2) . . ?
 O1 C1 N1 123.0(3) . . ?
 O1 C1 C3 129.8(3) . . ?
 N1 C1 C3 107.2(3) . . ?
 N2 C2 C3 111.0(3) . . ?
 N2 C2 C10 119.5(3) . . ?
 C3 C2 C10 129.5(3) . . ?
 C1 C3 C2 104.2(3) . . ?
 C11 C3 C1 123.6(3) . . ?
 C11 C3 C2 131.8(3) . . ?
 C5 C4 N1 121.2(3) . . ?
 C9 C4 N1 118.3(3) . . ?
 C9 C4 C5 120.5(3) . . ?
 C4 C5 H5 120.2 . . ?
 C6 C5 C4 119.6(3) . . ?
 C6 C5 H5 120.2 . . ?
 C5 C6 H6 120.0 . . ?
 C7 C6 C5 120.1(4) . . ?
 C7 C6 H6 120.0 . . ?
 C6 C7 H7 120.1 . . ?
 C8 C7 C6 119.8(3) . . ?
 C8 C7 H7 120.1 . . ?
 C7 C8 H8 119.4 . . ?
 C7 C8 C9 121.2(4) . . ?
 C9 C8 H8 119.4 . . ?
 C4 C9 C8 118.7(4) . . ?
 C4 C9 H9 120.6 . . ?
 C8 C9 H9 120.6 . . ?
 C2 C10 H10A 109.5 . . ?
 C2 C10 H10B 109.5 . . ?
 C2 C10 H10C 109.5 . . ?
 H10A C10 H10B 109.5 . . ?
 H10A C10 H10C 109.5 . . ?
 H10B C10 H10C 109.5 . . ?
 O2 C11 C3 122.3(3) . . ?
 O2 C11 C12 116.3(3) . . ?
 C3 C11 C12 121.4(3) . . ?
 C13 C12 C11 120.4(3) . . ?
 C17 C12 C11 119.5(3) . . ?
 C17 C12 C13 120.1(3) . . ?
 C12 C13 H13 120.1 . . ?
 C14 C13 C12 119.8(3) . . ?
 C14 C13 H13 120.1 . . ?
 C13 C14 H14 120.2 . . ?
 C15 C14 C13 119.6(4) . . ?
 C15 C14 H14 120.2 . . ?
 C14 C15 H15 119.8 . . ?
 C16 C15 C14 120.4(4) . . ?
 C16 C15 H15 119.8 . . ?
 C15 C16 H16 119.9 . . ?
 C15 C16 C17 120.2(4) . . ?
 C17 C16 H16 119.9 . . ?
 C12 C17 C16 119.8(4) . . ?
 C12 C17 H17 120.1 . . ?
 C16 C17 H17 120.1 . . ?
 O3 C18 N3 124.4(2) . . ?
 O3 C18 C20 129.2(2) . . ?
 N3 C18 C20 106.4(2) . . ?
 N4 C19 C20 111.2(2) . . ?
 N4 C19 C27 118.6(3) . . ?
 C20 C19 C27 130.2(3) . . ?
 C18 C20 C19 104.8(2) . . ?
 C28 C20 C18 122.3(2) . . ?
 C28 C20 C19 132.8(2) . . ?
 C22A C21A N3 118.2(9) . . ?
 C26A C21A N3 121.0(9) . . ?
 C26A C21A C22A 120.8(6) . . ?
 C26B C21B N3 121.8(7) . . ?
 C26B C21B C22B 120.0 . . ?
 C22B C21B N3 118.2(7) . . ?
 C21B C26B H26B 120.0 . . ?
 C21B C26B C25B 120.0 . . ?
 C25B C26B H26B 120.0 . . ?
 C26B C25B H25B 120.0 . . ?
 C24B C25B C26B 120.0 . . ?
 C24B C25B H25B 120.0 . . ?
 C25B C24B H24B 120.0 . . ?
 C23B C24B C25B 120.0 . . ?
 C23B C24B H24B 120.0 . . ?
 C24B C23B H23B 120.0 . . ?
 C24B C23B C22B 120.0 . . ?
 C22B C23B H23B 120.0 . . ?
 C21B C22B H22B 120.0 . . ?
 C23B C22B C21B 120.0 . . ?
 C23B C22B H22B 120.0 . . ?
 C21A C22A H22A 120.6 . . ?
 C23A C22A C21A 118.8(7) . . ?
 C23A C22A H22A 120.6 . . ?
 C22A C23A H23A 119.2 . . ?
 C24A C23A C22A 121.5(8) . . ?
 C24A C23A H23A 119.2 . . ?
 C23A C24A H24A 119.7 . . ?
 C23A C24A C25A 120.5(7) . . ?
 C25A C24A H24A 119.7 . . ?
 C24A C25A H25A 120.5 . . ?
 C26A C25A C24A 119.0(7) . . ?
 C26A C25A H25A 120.5 . . ?
 C21A C26A C25A 119.1(7) . . ?
 C21A C26A H26A 120.4 . . ?
 C25A C26A H26A 120.4 . . ?
 C19 C27 H27A 109.5 . . ?
 C19 C27 H27B 109.5 . . ?
 C19 C27 H27C 109.5 . . ?
 H27A C27 H27B 109.5 . . ?
 H27A C27 H27C 109.5 . . ?
 H27B C27 H27C 109.5 . . ?
 O4 C28 C20 122.7(2) . . ?
 O4 C28 C29 115.8(2) . . ?
 C20 C28 C29 121.5(2) . . ?
 C30 C29 C28 120.0(3) . . ?
 C34 C29 C28 120.2(3) . . ?
 C34 C29 C30 119.7(3) . . ?
 C29 C30 H30 119.9 . . ?
 C31 C30 C29 120.3(3) . . ?
 C31 C30 H30 119.9 . . ?
 C30 C31 H31 120.2 . . ?
 C30 C31 C32 119.6(4) . . ?
 C32 C31 H31 120.2 . . ?
 C31 C32 H32 119.8 . . ?
 C31 C32 C33 120.3(3) . . ?
 C33 C32 H32 119.8 . . ?
 C32 C33 H33 120.2 . . ?
 C34 C33 C32 119.6(3) . . ?
 C34 C33 H33 120.2 . . ?
 C29 C34 H34 119.8 . . ?
 C33 C34 C29 120.3(3) . . ?
 C33 C34 H34 119.8 . . ?
 O5 C35 N5 123.2(3) . . ?
 O5 C35 C37 129.4(3) . . ?
 N5 C35 C37 107.4(3) . . ?
 N6 C36 C37 111.6(3) . . ?
 N6 C36 C44 118.7(3) . . ?
 C37 C36 C44 129.6(3) . . ?
 C35 C37 C36 103.7(2) . . ?
 C45 C37 C35 122.5(3) . . ?
 C45 C37 C36 133.7(3) . . ?
 C39 C38 N5 120.3(3) . . ?
 C39 C38 C43 120.3(3) . . ?
 C43 C38 N5 119.4(3) . . ?
 C38 C39 H39 120.2 . . ?
 C38 C39 C40 119.7(4) . . ?
 C40 C39 H39 120.2 . . ?
 C39 C40 H40 119.8 . . ?
 C41 C40 C39 120.4(4) . . ?
 C41 C40 H40 119.8 . . ?
 C40 C41 H41 120.1 . . ?
 C40 C41 C42 119.8(4) . . ?
 C42 C41 H41 120.1 . . ?
 C41 C42 H42 119.7 . . ?
 C41 C42 C43 120.5(4) . . ?
 C43 C42 H42 119.7 . . ?
 C38 C43 C42 119.2(4) . . ?
 C38 C43 H43 120.4 . . ?
 C42 C43 H43 120.4 . . ?
 C36 C44 H44A 109.5 . . ?
 C36 C44 H44B 109.5 . . ?
 C36 C44 H44C 109.5 . . ?
 H44A C44 H44B 109.5 . . ?
 H44A C44 H44C 109.5 . . ?
 H44B C44 H44C 109.5 . . ?
 O6 C45 C37 121.7(3) . . ?
 O6 C45 C46 116.4(2) . . ?
 C37 C45 C46 121.9(3) . . ?
 C47 C46 C45 119.1(3) . . ?
 C47 C46 C51 120.5(3) . . ?
 C51 C46 C45 120.3(3) . . ?
 C46 C47 H47 120.6 . . ?
 C46 C47 C48 118.8(3) . . ?
 C48 C47 H47 120.6 . . ?
 C47 C48 H48 120.0 . . ?
 C49 C48 C47 120.0(3) . . ?
 C49 C48 H48 120.0 . . ?
 C48 C49 H49 119.5 . . ?
 C48 C49 C50 121.1(3) . . ?
 C50 C49 H49 119.5 . . ?
 C49 C50 H50 120.2 . . ?
 C49 C50 C51 119.7(3) . . ?
 C51 C50 H50 120.2 . . ?
 C46 C51 H51 120.1 . . ?
 C50 C51 C46 119.9(3) . . ?
 C50 C51 H51 120.1 . . ?
 Cl1 C52 Cl2 110.6(2) . . ?
 Cl1 C52 H52 108.8 . . ?
 Cl2 C52 H52 108.8 . . ?
 Cl3 C52 Cl1 109.6(2) . . ?
 Cl3 C52 Cl2 110.1(2) . . ?
 Cl3 C52 H52 108.8 . . ?

loop_
  _geom_torsion_atom_site_label_1
  _geom_torsion_atom_site_label_2
  _geom_torsion_atom_site_label_3
  _geom_torsion_atom_site_label_4
  _geom_torsion
  _geom_torsion_site_symmetry_1
  _geom_torsion_site_symmetry_2
  _geom_torsion_site_symmetry_3
  _geom_torsion_site_symmetry_4
  _geom_torsion_publ_flag
 Ga1 O1 C1 N1 -178.3(2) . . . . ?
 Ga1 O1 C1 C3 1.8(4) . . . . ?
 Ga1 O2 C11 C3 -13.5(4) . . . . ?
 Ga1 O2 C11 C12 168.8(2) . . . . ?
 Ga1 O3 C18 N3 146.8(2) . . . . ?
 Ga1 O3 C18 C20 -34.2(4) . . . . ?
 Ga1 O4 C28 C20 15.1(4) . . . . ?
 Ga1 O4 C28 C29 -164.92(19) . . . . ?
 Ga1 O5 C35 N5 -148.5(2) . . . . ?
 Ga1 O5 C35 C37 31.1(4) . . . . ?
 Ga1 O6 C45 C37 -7.8(4) . . . . ?
 Ga1 O6 C45 C46 172.99(18) . . . . ?
 O1 C1 C3 C2 -177.9(3) . . . . ?
 O1 C1 C3 C11 8.3(5) . . . . ?
 O2 C11 C12 C13 84.5(4) . . . . ?
 O2 C11 C12 C17 -96.7(4) . . . . ?
 O3 C18 C20 C19 -179.4(3) . . . . ?
 O3 C18 C20 C28 4.3(5) . . . . ?
 O4 C28 C29 C30 62.2(4) . . . . ?
 O4 C28 C29 C34 -115.6(3) . . . . ?
 O5 C35 C37 C36 -179.6(3) . . . . ?
 O5 C35 C37 C45 -2.8(5) . . . . ?
 O6 C45 C46 C47 -47.5(4) . . . . ?
 O6 C45 C46 C51 128.4(3) . . . . ?
 N1 N2 C2 C3 0.3(4) . . . . ?
 N1 N2 C2 C10 -178.5(3) . . . . ?
 N1 C1 C3 C2 2.2(3) . . . . ?
 N1 C1 C3 C11 -171.6(3) . . . . ?
 N1 C4 C5 C6 -178.3(3) . . . . ?
 N1 C4 C9 C8 -179.9(3) . . . . ?
 N2 N1 C1 O1 178.0(3) . . . . ?
 N2 N1 C1 C3 -2.1(3) . . . . ?
 N2 N1 C4 C5 153.3(3) . . . . ?
 N2 N1 C4 C9 -25.3(4) . . . . ?
 N2 C2 C3 C1 -1.6(4) . . . . ?
 N2 C2 C3 C11 171.5(3) . . . . ?
 N3 N4 C19 C20 0.8(3) . . . . ?
 N3 N4 C19 C27 178.5(3) . . . . ?
 N3 C18 C20 C19 -0.3(3) . . . . ?
 N3 C18 C20 C28 -176.5(3) . . . . ?
 N3 C21A C22A C23A -178.1(9) . . . . ?
 N3 C21A C26A C25A -179.1(8) . . . . ?
 N3 C21B C26B C25B -177.8(10) . . . . ?
 N3 C21B C22B C23B 177.9(9) . . . . ?
 N4 N3 C18 O3 180.0(3) . . . . ?
 N4 N3 C18 C20 0.8(3) . . . . ?
 N4 N3 C21A C22A 14.6(11) . . . . ?
 N4 N3 C21A C26A -167.2(9) . . . . ?
 N4 N3 C21B C26B 174.3(6) . . . . ?
 N4 N3 C21B C22B -3.6(8) . . . . ?
 N4 C19 C20 C18 -0.4(3) . . . . ?
 N4 C19 C20 C28 175.3(3) . . . . ?
 N5 N6 C36 C37 -1.4(4) . . . . ?
 N5 N6 C36 C44 -177.9(3) . . . . ?
 N5 C35 C37 C36 0.0(3) . . . . ?
 N5 C35 C37 C45 176.7(3) . . . . ?
 N5 C38 C39 C40 -178.6(4) . . . . ?
 N5 C38 C43 C42 178.5(3) . . . . ?
 N6 N5 C35 O5 178.7(3) . . . . ?
 N6 N5 C35 C37 -0.9(3) . . . . ?
 N6 N5 C38 C39 151.0(3) . . . . ?
 N6 N5 C38 C43 -30.3(5) . . . . ?
 N6 C36 C37 C35 0.9(4) . . . . ?
 N6 C36 C37 C45 -175.2(3) . . . . ?
 C1 N1 N2 C2 1.2(4) . . . . ?
 C1 N1 C4 C5 -26.9(5) . . . . ?
 C1 N1 C4 C9 154.5(3) . . . . ?
 C1 C3 C11 O2 -1.9(5) . . . . ?
 C1 C3 C11 C12 175.7(3) . . . . ?
 C2 C3 C11 O2 -173.8(3) . . . . ?
 C2 C3 C11 C12 3.8(5) . . . . ?
 C3 C11 C12 C13 -93.2(4) . . . . ?
 C3 C11 C12 C17 85.6(4) . . . . ?
 C4 N1 N2 C2 -178.9(3) . . . . ?
 C4 N1 C1 O1 -1.9(5) . . . . ?
 C4 N1 C1 C3 178.0(3) . . . . ?
 C4 C5 C6 C7 -1.0(5) . . . . ?
 C5 C4 C9 C8 1.5(5) . . . . ?
 C5 C6 C7 C8 0.0(6) . . . . ?
 C6 C7 C8 C9 1.7(6) . . . . ?
 C7 C8 C9 C4 -2.5(6) . . . . ?
 C9 C4 C5 C6 0.2(5) . . . . ?
 C10 C2 C3 C1 177.1(4) . . . . ?
 C10 C2 C3 C11 -9.8(6) . . . . ?
 C11 C12 C13 C14 -179.1(3) . . . . ?
 C11 C12 C17 C16 178.9(3) . . . . ?
 C12 C13 C14 C15 0.6(6) . . . . ?
 C13 C12 C17 C16 -2.3(6) . . . . ?
 C13 C14 C15 C16 -3.1(6) . . . . ?
 C14 C15 C16 C17 2.9(7) . . . . ?
 C15 C16 C17 C12 -0.2(6) . . . . ?
 C17 C12 C13 C14 2.1(5) . . . . ?
 C18 N3 N4 C19 -1.0(3) . . . . ?
 C18 N3 C21A C22A -159.5(7) . . . . ?
 C18 N3 C21A C26A 18.8(14) . . . . ?
 C18 N3 C21B C26B 1.7(11) . . . . ?
 C18 N3 C21B C22B -176.2(5) . . . . ?
 C18 C20 C28 O4 7.1(4) . . . . ?
 C18 C20 C28 C29 -172.9(3) . . . . ?
 C19 C20 C28 O4 -168.0(3) . . . . ?
 C19 C20 C28 C29 12.0(5) . . . . ?
 C20 C28 C29 C30 -117.8(3) . . . . ?
 C20 C28 C29 C34 64.4(4) . . . . ?
 C21A N3 N4 C19 -176.2(6) . . . . ?
 C21A N3 C18 O3 -5.8(8) . . . . ?
 C21A N3 C18 C20 175.0(7) . . . . ?
 C21A C22A C23A C24A -1.7(14) . . . . ?
 C21B N3 N4 C19 -174.7(6) . . . . ?
 C21B N3 C18 O3 -6.9(7) . . . . ?
 C21B N3 C18 C20 173.9(6) . . . . ?
 C21B C26B C25B C24B 0.0 . . . . ?
 C26B C21B C22B C23B 0.0 . . . . ?
 C26B C25B C24B C23B 0.0 . . . . ?
 C25B C24B C23B C22B 0.0 . . . . ?
 C24B C23B C22B C21B 0.0 . . . . ?
 C22B C21B C26B C25B 0.0 . . . . ?
 C22A C21A C26A C25A -0.9(14) . . . . ?
 C22A C23A C24A C25A -2.8(15) . . . . ?
 C23A C24A C25A C26A 5.5(15) . . . . ?
 C24A C25A C26A C21A -3.6(15) . . . . ?
 C26A C21A C22A C23A 3.6(13) . . . . ?
 C27 C19 C20 C18 -177.7(3) . . . . ?
 C27 C19 C20 C28 -2.1(6) . . . . ?
 C28 C29 C30 C31 -178.3(3) . . . . ?
 C28 C29 C34 C33 175.2(3) . . . . ?
 C29 C30 C31 C32 2.3(6) . . . . ?
 C30 C29 C34 C33 -2.6(5) . . . . ?
 C30 C31 C32 C33 -1.2(6) . . . . ?
 C31 C32 C33 C34 -1.8(6) . . . . ?
 C32 C33 C34 C29 3.7(5) . . . . ?
 C34 C29 C30 C31 -0.4(5) . . . . ?
 C35 N5 N6 C36 1.5(4) . . . . ?
 C35 N5 C38 C39 -34.0(5) . . . . ?
 C35 N5 C38 C43 144.7(3) . . . . ?
 C35 C37 C45 O6 -10.8(4) . . . . ?
 C35 C37 C45 C46 168.4(3) . . . . ?
 C36 C37 C45 O6 164.8(3) . . . . ?
 C36 C37 C45 C46 -16.0(5) . . . . ?
 C37 C45 C46 C47 133.3(3) . . . . ?
 C37 C45 C46 C51 -50.8(4) . . . . ?
 C38 N5 N6 C36 177.3(3) . . . . ?
 C38 N5 C35 O5 3.4(5) . . . . ?
 C38 N5 C35 C37 -176.2(3) . . . . ?
 C38 C39 C40 C41 -0.8(8) . . . . ?
 C39 C38 C43 C42 -2.9(6) . . . . ?
 C39 C40 C41 C42 -1.0(8) . . . . ?
 C40 C41 C42 C43 0.8(7) . . . . ?
 C41 C42 C43 C38 1.1(6) . . . . ?
 C43 C38 C39 C40 2.7(7) . . . . ?
 C44 C36 C37 C35 176.9(4) . . . . ?
 C44 C36 C37 C45 0.7(6) . . . . ?
 C45 C46 C47 C48 179.3(3) . . . . ?
 C45 C46 C51 C50 -176.9(3) . . . . ?
 C46 C47 C48 C49 -2.4(5) . . . . ?
 C47 C46 C51 C50 -1.1(5) . . . . ?
 C47 C48 C49 C50 -1.0(5) . . . . ?
 C48 C49 C50 C51 3.4(5) . . . . ?
 C49 C50 C51 C46 -2.4(5) . . . . ?
 C51 C46 C47 C48 3.4(4) . . . . ?

_smtbx_masks_special_details       ?
loop_
  _smtbx_masks_void_nr
  _smtbx_masks_void_average_x
  _smtbx_masks_void_average_y
  _smtbx_masks_void_average_z
  _smtbx_masks_void_volume
  _smtbx_masks_void_count_electrons
  _smtbx_masks_void_content
 1 0.000 0.500 0.000 71.2 2.7 ?
 2 0.500 1.000 0.500 71.2 2.7 ?

_smtbx_masks_void_probe_radius     1.2
_smtbx_masks_void_truncation_radius  1.2
_shelx_res_file
;
TITL pettinari_ga-hqph.res in P2(1)/n
    pettinari_ga-hqph.res
    created by SHELXL-2018/3 at 19:24:08 on 12-Jul-2022
CELL 1.54184 13.68381 24.214415 14.387314 90 96.4951 90
ZERR 4 0.000171 0.000323 0.00019 0 0.0012 0
LATT 1
SYMM 0.5-X,0.5+Y,0.5-Z
SFAC C H Cl Ga N O
UNIT 208 160 12 4 24 24
SADI 0.01 N3 C21A N3 C21B
SIMU 0.01 0.02 2 C21A C21B C22A C22B C23A C23B C24A C24B C25A C25B C26A C26B

L.S. 20
PLAN  10
SIZE 0.03 0.04 0.16
TEMP -133.15
CONF
wpdb -2
MORE -1
BOND $H
fmap 2
acta
ABIN
REM <olex2.extras>
REM <HklSrc "%.\\Pettinari_Ga-HQPh.hkl">
REM </olex2.extras>

WGHT    0.068500    7.579500
FVAR       0.28701   0.53159
GA1   4    0.267175    0.258822    0.629809    11.00000    0.02768    0.03161 =
         0.01658   -0.00284    0.00347   -0.00639
O1    6    0.312180    0.233135    0.755031    11.00000    0.03342    0.03881 =
         0.01929   -0.00173    0.00028   -0.00153
O2    6    0.211999    0.327244    0.676377    11.00000    0.03686    0.03495 =
         0.02362   -0.00534    0.00276   -0.00420
O3    6    0.147960    0.215171    0.631356    11.00000    0.03209    0.03273 =
         0.01673   -0.00205    0.00456   -0.00586
O4    6    0.220171    0.285215    0.500258    11.00000    0.03258    0.02924 =
         0.02196   -0.00049    0.00299   -0.00914
O5    6    0.327671    0.194586    0.577779    11.00000    0.03101    0.03093 =
         0.02337   -0.00079    0.00515   -0.00304
O6    6    0.388840    0.302547    0.619490    11.00000    0.03062    0.03832 =
         0.02316   -0.00527    0.00393   -0.00874
N1    5    0.345454    0.249567    0.914602    11.00000    0.03838    0.03487 =
         0.02355   -0.00010    0.00426   -0.00265
N2    5    0.340593    0.293109    0.978274    11.00000    0.05123    0.03789 =
         0.02342   -0.00277    0.00568   -0.00529
N3    5    0.070373    0.141091    0.549606    11.00000    0.03361    0.02710 =
         0.02480    0.00021    0.00533   -0.00560
N4    5    0.044811    0.124591    0.456111    11.00000    0.03869    0.03074 =
         0.02856   -0.00376    0.00091   -0.00746
N5    5    0.397489    0.167643    0.445166    11.00000    0.04184    0.02798 =
         0.03282   -0.00437    0.01117   -0.00179
N6    5    0.464083    0.187754    0.386180    11.00000    0.04502    0.03571 =
         0.03657   -0.00246    0.01512    0.00065
C1    1    0.312478    0.265439    0.826733    11.00000    0.02560    0.03599 =
         0.02421    0.00305    0.00362   -0.00521
C2    1    0.302954    0.335254    0.929588    11.00000    0.04597    0.03723 =
         0.02355   -0.00123    0.00066   -0.00845
C3    1    0.281008    0.320857    0.831627    11.00000    0.03544    0.03308 =
         0.02397    0.00078    0.00653   -0.00399
C4    1    0.382287    0.197417    0.948180    11.00000    0.03426    0.03886 =
         0.03064    0.01022    0.00815    0.00019
C5    1    0.353396    0.148793    0.901612    11.00000    0.04350    0.04836 =
         0.02652    0.00468    0.00801    0.00745
AFIX  43
H5    2    0.309672    0.149929    0.845439    11.00000   -1.20000
AFIX   0
C6    1    0.388804    0.098577    0.937664    11.00000    0.05752    0.04277 =
         0.04591    0.00248    0.01755    0.00993
AFIX  43
H6    2    0.368489    0.065174    0.906652    11.00000   -1.20000
AFIX   0
C7    1    0.453783    0.097080    1.018872    11.00000    0.04562    0.05511 =
         0.06016    0.02041    0.01380    0.01651
AFIX  43
H7    2    0.478021    0.062697    1.043537    11.00000   -1.20000
AFIX   0
C8    1    0.482897    0.145215    1.063374    11.00000    0.03728    0.06999 =
         0.06068    0.03028   -0.00850   -0.00090
AFIX  43
H8    2    0.528849    0.143980    1.118016    11.00000   -1.20000
AFIX   0
C9    1    0.446322    0.196092    1.029964    11.00000    0.03545    0.05396 =
         0.04345    0.01497   -0.00280   -0.01153
AFIX  43
H9    2    0.464958    0.229216    1.062658    11.00000   -1.20000
AFIX   0
C10   1    0.290384    0.388813    0.977130    11.00000    0.07180    0.03936 =
         0.02937   -0.00502    0.00471   -0.00024
AFIX 137
H10A  2    0.312005    0.385022    1.044121    11.00000   -1.50000
H10B  2    0.220913    0.399570    0.968268    11.00000   -1.50000
H10C  2    0.329942    0.417186    0.950370    11.00000   -1.50000
AFIX   0
C11   1    0.231082    0.349036    0.756667    11.00000    0.02911    0.03311 =
         0.02546    0.00091    0.00429   -0.00663
C12   1    0.193245    0.406515    0.767507    11.00000    0.04527    0.03226 =
         0.02543    0.00088    0.00069   -0.00246
C13   1    0.097422    0.415089    0.787596    11.00000    0.04769    0.03655 =
         0.05144    0.00052    0.00918   -0.00131
AFIX  43
H13   2    0.055724    0.384470    0.795430    11.00000   -1.20000
AFIX   0
C14   1    0.062839    0.468513    0.796174    11.00000    0.05319    0.04611 =
         0.05887   -0.00128    0.00394    0.01041
AFIX  43
H14   2   -0.002394    0.474639    0.810452    11.00000   -1.20000
AFIX   0
C15   1    0.123902    0.512775    0.783813    11.00000    0.07492    0.03547 =
         0.05321   -0.00038   -0.00722    0.01414
AFIX  43
H15   2    0.099461    0.549387    0.786625    11.00000   -1.20000
AFIX   0
C16   1    0.219061    0.504172    0.767598    11.00000    0.07416    0.03083 =
         0.06750    0.00190    0.00426   -0.01038
AFIX  43
H16   2    0.261413    0.534792    0.762034    11.00000   -1.20000
AFIX   0
C17   1    0.254354    0.450589    0.759167    11.00000    0.05197    0.03478 =
         0.05943    0.00290    0.00630   -0.00648
AFIX  43
H17   2    0.320563    0.444682    0.747677    11.00000   -1.20000
AFIX   0
C18   1    0.116675    0.190454    0.554530    11.00000    0.02465    0.02748 =
         0.02390   -0.00017    0.00441   -0.00214
C19   1    0.073999    0.164134    0.404226    11.00000    0.03057    0.02809 =
         0.02586   -0.00329   -0.00004   -0.00353
C20   1    0.121001    0.207813    0.460881    11.00000    0.02936    0.02798 =
         0.01890   -0.00139    0.00141   -0.00247
PART 1
C21A  1    0.051021    0.102707    0.618927    21.00000    0.03654    0.03244 =
         0.03087    0.00299    0.01010   -0.00535
PART 2
AFIX  66
C21B  1    0.056174    0.104792    0.625306   -21.00000    0.03720    0.02847 =
         0.03716    0.00523    0.01163   -0.00546
C26B  1    0.088724    0.118271    0.717539   -21.00000    0.05304    0.03608 =
         0.03571    0.00637    0.02263   -0.00403
AFIX  43
H26B  2    0.119360    0.152920    0.731837   -21.00000   -1.20000
AFIX  65
C25B  1    0.076448    0.081053    0.788852   -21.00000    0.06278    0.04438 =
         0.04449    0.00688    0.02474   -0.00577
AFIX  43
H25B  2    0.098695    0.090265    0.851889   -21.00000   -1.20000
AFIX  65
C24B  1    0.031623    0.030355    0.767933   -21.00000    0.05648    0.04268 =
         0.04226    0.01160    0.02256   -0.00556
AFIX  43
H24B  2    0.023234    0.004918    0.816673   -21.00000   -1.20000
AFIX  65
C23B  1   -0.000927    0.016875    0.675701   -21.00000    0.05603    0.03543 =
         0.04945    0.01010    0.01763   -0.01048
AFIX  43
H23B  2   -0.031564   -0.017774    0.661404   -21.00000   -1.20000
AFIX  65
C22B  1    0.011347    0.054093    0.604387   -21.00000    0.04265    0.03419 =
         0.04392    0.00425    0.00992   -0.00488
AFIX  43
H22B  2   -0.010899    0.044880    0.541350   -21.00000   -1.20000
AFIX   0
PART 1
C22A  1    0.030501    0.047942    0.591675    21.00000    0.04298    0.03207 =
         0.03654    0.00080    0.00877   -0.00465
AFIX  43
H22A  2    0.031652    0.036928    0.528433    21.00000   -1.20000
AFIX   0
C23A  1    0.008712    0.010509    0.658010    21.00000    0.05314    0.03674 =
         0.04717    0.00187    0.01891   -0.00564
AFIX  43
H23A  2   -0.007059   -0.026411    0.639672    21.00000   -1.20000
AFIX   0
C24A  1    0.009181    0.024780    0.747519    21.00000    0.06245    0.04243 =
         0.05014    0.00726    0.02080   -0.01684
AFIX  43
H24A  2   -0.009049   -0.001511    0.791441    21.00000   -1.20000
AFIX   0
C25A  1    0.036445    0.078440    0.777456    21.00000    0.06767    0.04964 =
         0.03853    0.00511    0.02644   -0.01773
AFIX  43
H25A  2    0.042360    0.087685    0.842019    21.00000   -1.20000
AFIX   0
C26A  1    0.054749    0.118054    0.710648    21.00000    0.05863    0.03992 =
         0.03855   -0.00287    0.02487   -0.01595
AFIX  43
H26A  2    0.069559    0.155103    0.728857    21.00000   -1.20000
AFIX   0
PART 0
C27   1    0.058837    0.157588    0.300120    11.00000    0.04702    0.03644 =
         0.02653   -0.00400   -0.00400   -0.00512
AFIX 137
H27A  2    0.009934    0.184449    0.273405    11.00000   -1.50000
H27B  2    0.035443    0.120117    0.284419    11.00000   -1.50000
H27C  2    0.121208    0.163912    0.274390    11.00000   -1.50000
AFIX   0
C28   1    0.169117    0.256349    0.438884    11.00000    0.02696    0.03011 =
         0.02271   -0.00020    0.00274   -0.00024
C29   1    0.163257    0.277406    0.340516    11.00000    0.03722    0.02974 =
         0.02300    0.00033    0.00163   -0.00710
C30   1    0.248009    0.281746    0.296289    11.00000    0.03996    0.06119 =
         0.03116    0.00827    0.00288   -0.00837
AFIX  43
H30   2    0.309420    0.270385    0.327927    11.00000   -1.20000
AFIX   0
C31   1    0.243398    0.302537    0.206387    11.00000    0.05683    0.07451 =
         0.03774    0.01344    0.01287   -0.01264
AFIX  43
H31   2    0.301023    0.304228    0.175351    11.00000   -1.20000
AFIX   0
C32   1    0.154314    0.320877    0.161862    11.00000    0.07999    0.05609 =
         0.02784    0.01222    0.00145   -0.01621
AFIX  43
H32   2    0.151121    0.335841    0.100555    11.00000   -1.20000
AFIX   0
C33   1    0.069315    0.317492    0.206535    11.00000    0.05801    0.04401 =
         0.03521    0.00476   -0.00891    0.00123
AFIX  43
H33   2    0.008622    0.331061    0.176574    11.00000   -1.20000
AFIX   0
C34   1    0.073795    0.294364    0.294371    11.00000    0.04226    0.04432 =
         0.02968    0.00212    0.00185    0.00124
AFIX  43
H34   2    0.015334    0.290003    0.323495    11.00000   -1.20000
AFIX   0
C35   1    0.386635    0.203261    0.514858    11.00000    0.03384    0.02819 =
         0.02565   -0.00073    0.00230    0.00321
C36   1    0.495224    0.234876    0.421406    11.00000    0.03839    0.03499 =
         0.02928   -0.00195    0.01066    0.00216
C37   1    0.448784    0.248712    0.503966    11.00000    0.03125    0.03116 =
         0.02567    0.00181    0.00534   -0.00254
C38   1    0.346602    0.116833    0.422476    11.00000    0.04033    0.02982 =
         0.04210   -0.00700    0.00555    0.00093
C39   1    0.317532    0.084154    0.491815    11.00000    0.08815    0.03369 =
         0.04389   -0.00439    0.00632   -0.01403
AFIX  43
H39   2    0.329710    0.095385    0.555337    11.00000   -1.20000
AFIX   0
C40   1    0.270111    0.034456    0.468940    11.00000    0.10491    0.03959 =
         0.06462   -0.00386    0.01009   -0.02629
AFIX  43
H40   2    0.250559    0.011484    0.517074    11.00000   -1.20000
AFIX   0
C41   1    0.251523    0.018506    0.378098    11.00000    0.06816    0.03763 =
         0.06660   -0.01175   -0.00044   -0.00997
AFIX  43
H41   2    0.219977   -0.015782    0.362822    11.00000   -1.20000
AFIX   0
C42   1    0.278408    0.052013    0.308657    11.00000    0.06154    0.04984 =
         0.04894   -0.01696   -0.00621    0.00148
AFIX  43
H42   2    0.264663    0.041041    0.245128    11.00000   -1.20000
AFIX   0
C43   1    0.325551    0.101846    0.330327    11.00000    0.05745    0.04124 =
         0.03997   -0.00623    0.00166   -0.00147
AFIX  43
H43   2    0.343073    0.125336    0.281985    11.00000   -1.20000
AFIX   0
C44   1    0.565636    0.267858    0.371325    11.00000    0.06535    0.04407 =
         0.04480   -0.00762    0.03131   -0.00747
AFIX 137
H44A  2    0.543972    0.306438    0.366896    11.00000   -1.50000
H44B  2    0.567571    0.252834    0.308311    11.00000   -1.50000
H44C  2    0.631446    0.265886    0.405994    11.00000   -1.50000
AFIX   0
C45   1    0.451987    0.295037    0.562378    11.00000    0.02782    0.03204 =
         0.02146    0.00208    0.00201   -0.00027
C46   1    0.530073    0.337698    0.561977    11.00000    0.02984    0.02977 =
         0.02535   -0.00173    0.00422   -0.00335
C47   1    0.503529    0.393223    0.559017    11.00000    0.03815    0.03252 =
         0.03094   -0.00141    0.00736    0.00165
AFIX  43
H47   2    0.436433    0.403800    0.556586    11.00000   -1.20000
AFIX   0
C48   1    0.577456    0.433146    0.559687    11.00000    0.05845    0.03036 =
         0.03820   -0.00433    0.01339   -0.00571
AFIX  43
H48   2    0.560624    0.471193    0.555316    11.00000   -1.20000
AFIX   0
C49   1    0.674591    0.417301    0.566680    11.00000    0.04770    0.04103 =
         0.04402   -0.00852    0.01974   -0.01731
AFIX  43
H49   2    0.724309    0.444638    0.566046    11.00000   -1.20000
AFIX   0
C50   1    0.700892    0.362470    0.574581    11.00000    0.03268    0.05120 =
         0.04049   -0.00578    0.01054   -0.00642
AFIX  43
H50   2    0.768352    0.352262    0.582783    11.00000   -1.20000
AFIX   0
C51   1    0.628755    0.322391    0.570526    11.00000    0.03397    0.03594 =
         0.03510   -0.00195    0.00705   -0.00113
AFIX  43
H51   2    0.646428    0.284440    0.573564    11.00000   -1.20000
AFIX   0

CL1   3    0.225237    0.446143    0.529023    11.00000    0.07020    0.06447 =
         0.05357    0.00735    0.00801   -0.00280
CL2   3    0.316326    0.424353    0.360505    11.00000    0.06436    0.06737 =
         0.06418   -0.00526    0.00989   -0.00040
CL3   3    0.110739    0.453247    0.348962    11.00000    0.05785    0.09495 =
         0.06978    0.02198   -0.00067   -0.00825
C52   1    0.207833    0.418499    0.415128    11.00000    0.06429    0.03626 =
         0.06414    0.00601    0.00515   -0.01209
AFIX  13
H52   2    0.190327    0.378539    0.419099    11.00000   -1.20000
AFIX   0
HKLF 4


REM  pettinari_ga-hqph.res in P2(1)/n
REM wR2 = 0.1455, GooF = S = 1.037, Restrained GooF = 1.032 for all data
REM R1 = 0.0540 for 8360 Fo > 4sig(Fo) and 0.0615 for all 9745 data
REM 659 parameters refined using 181 restraints

END

WGHT      0.0686      7.5790

REM Highest difference peak  1.088,  deepest hole -0.863,  1-sigma level  0.074
Q1    1   0.2934  0.2333  0.6369  11.00000  0.05    1.09
Q2    1   0.3424  0.2043  0.7538  11.00000  0.05    0.56
Q3    1   0.4014  0.2685  0.6196  11.00000  0.05    0.56
Q4    1   0.2465  0.3029  0.7139  11.00000  0.05    0.48
Q5    1   0.3056  0.1667  0.5762  11.00000  0.05    0.43
Q6    1   0.2315  0.3185  0.3162  11.00000  0.05    0.42
Q7    1   0.2368  0.2566  0.6035  11.00000  0.05    0.40
Q8    1   0.5401  0.2568  0.4237  11.00000  0.05    0.40
Q9    1   0.3936  0.1734  0.9016  11.00000  0.05    0.38
Q10   1   0.3442  0.2236  0.8335  11.00000  0.05    0.38
;
_shelx_res_checksum                38913
_shelx_hkl_file
;
   0   0  -1    3.59    0.85
   0   0  -1    6.07    0.84
   0   0   1    4.64    0.61
   0   0  -1    4.31    0.70
   0   0  -1    3.80    0.42
   0   0  -1    5.77    0.57
   0   0  -1    4.19    0.46
   0   0  -1    4.41    0.45
   0   0  -1    5.42    0.55
   0   0  -1    3.18    0.48
   0   0  -2 2342.68   56.60
   0   0  -2 2416.79   56.46
   0   0  -2 2479.58   56.37
   0   0  -2 2325.20   56.75
   0   0   2 2325.95   56.71
   0   0   2 2371.72   56.68
   0   0  -2 2382.37   56.43
   0   0  -2 2458.48   56.45
   0   0  -2 2344.54   56.40
   0   0  -2 2388.24   56.39
   0   0  -2 2312.19   56.45
   0   0   2 2356.70   56.43
   0   0  -2 2385.49   56.42
   0   0  -3    1.00    1.49
   0   0  -3    1.39    1.36
   0   0  -3    1.24    1.01
   0   0  -3    1.59    1.99
   0   0  -3    0.36    2.34
   0   0   3    2.63    2.28
   0   0   3    1.95    1.86
   0   0  -3    1.69    1.19
   0   0  -3    3.10    1.19
   0   0  -3    1.64    1.01
   0   0  -3    1.82    1.39
   0   0   3    1.82    1.20
   0   0  -3    1.40    1.26
   0   0  -4   92.51    3.83
   0   0  -4   97.71    3.47
   0   0   4  103.36    3.41
   0   0   4  111.01    3.89
   0   0  -4   63.65    2.39
   0   0  -4   78.38    2.60
   0   0  -4   70.31    2.38
   0   0  -4   77.72    2.26
   0   0   4   90.23    2.48
   0   0   4   91.36    2.98
   0   0  -4   85.81    2.56
   0   0  -5    4.69    2.36
   0   0  -5    3.50    2.79
   0   0   5    4.47    2.69
   0   0  -5    3.98    2.10
   0   0  -5    2.96    1.66
   0   0  -5    4.33    2.47
   0   0  -5    4.89    2.77
   0   0  -5    3.54    1.53
   0   0  -5    4.10    1.30
   0   0  -5    5.10    1.45
   0   0   5    4.12    1.88
   0   0  -5    3.68    1.70
   0   0   5    4.99    1.52
   0   0  -6  142.26    5.50
   0   0  -6  140.48    5.71
   0   0   6  121.37    5.65
   0   0  -6  216.07    4.67
   0   0  -6  236.66    5.40
   0   0  -6  203.65    4.86
   0   0  -6  146.38    5.51
   0   0  -6  146.05    5.71
   0   0  -6  178.67    4.70
   0   0  -6  171.97    4.48
   0   0  -6  172.51    4.55
   0   0  -6  145.21    4.66
   0   0   6  131.26    4.90
   0   0   6  142.74    4.60
   0   0  -7    4.81    2.51
   0   0  -7    5.85    2.95
   0   0  -7    5.34    2.44
   0   0  -7    5.87    1.60
   0   0  -7    5.44    1.89
   0   0  -7    6.53    2.58
   0   0  -7    8.01    3.14
   0   0  -7    6.50    1.70
   0   0  -7    6.08    1.37
   0   0  -7    7.45    1.66
   0   0  -7    6.77    1.90
   0   0   7    9.64    1.83
   0   0  -8    4.26    1.85
   0   0  -8    4.31    1.92
   0   0  -8    3.32    2.76
   0   0  -8    3.47    1.75
   0   0  -8    4.63    1.30
   0   0  -8    4.91    1.68
   0   0   8    2.91    2.98
   0   0  -9    1.27    2.64
   0   0  -9    2.15    1.85
   0   0  -9    1.69    2.35
   0   0  -9    2.10    2.10
   0   0  -9   -0.32    2.85
   0   0   9    3.81    3.20
   0   0  -9    2.92    2.86
   0   0  -9    1.28    2.28
   0   0 -10  522.68   14.10
   0   0  10  513.16   15.51
   0   0 -10  503.32   13.52
   0   0  10  579.73   14.19
   0   0 -10  573.06   14.33
   0   0 -11    0.16    3.11
   0   0 -11   -0.13    3.21
   0   0  11    0.19    3.05
   0   0 -12  215.47    7.56
   0   0 -12  220.15    8.03
   0   0 -12  214.72    7.64
   0   0 -13    1.06    3.56
   0   0 -13    1.30    3.44
   0   0 -13    3.54    4.68
   0   0 -13   -0.31    3.69
   0   0 -13    0.25    4.89
   0   0 -14  181.31    6.97
   0   0 -14  184.63    8.13
   0   0 -14  194.34    9.44
   0   0 -14  162.60    8.17
   0   0 -15   -0.61    4.91
   0   0 -15    0.62    3.61
   0   0 -15    2.50    4.74
   0   0 -16  183.14    8.34
   0   0 -16  173.81    5.75
   0   0 -16  171.61    7.22
   0   0 -17    2.63    2.71
   0   0 -17    0.03    1.42
   0   0 -17   -0.06    2.84
   0  -1  -1  117.89    2.08
   0   1   1  110.79    2.07
   0  -1  -1  122.46    2.12
   0   1   1  116.73    2.04
   0   1  -1  138.83    2.24
   0  -1   1  136.23    2.22
   0  -1  -1  125.81    2.15
   0  -1  -1  112.80    2.24
   0  -1  -1  113.16    2.21
   0   1  -1  135.40    2.02
   0  -1  -1   77.44    1.76
   0  -1  -1   77.59    1.79
   0  -1  -1   95.37    1.88
   0  -1  -1  110.46    2.21
   0  -1  -1  101.73    1.80
   0  -1  -1  112.07    1.97
   0  -1  -2    5.28    1.59
   0  -1  -2    6.15    1.49
   0  -1   2    7.30    1.13
   0  -1   2    6.55    1.51
   0   1   2    4.13    1.64
   0  -1  -2    5.39    1.41
   0  -1  -2   31.00    1.38
   0  -1  -2   21.77    1.01
   0   1  -2   10.92    1.86
   0  -1  -2    5.77    1.73
   0  -1  -2    6.76    1.66
   0  -1  -2    7.71    1.76
   0  -1  -2   14.48    1.02
   0  -1   2   22.18    1.03
   0  -1  -2   13.99    1.06
   0   1  -2   15.41    0.98
   0   1  -2   17.39    0.83
   0  -1  -2   10.75    1.15
   0   1  -2   18.10    1.10
   0  -1  -2   14.37    1.15
   0   1   2    6.87    0.95
   0  -1   2    9.95    1.09
   0  -1  -2    7.91    1.01
   0  -1  -3  414.29   10.17
   0  -1  -3  387.47   10.09
   0  -1  -3  408.21   10.09
   0  -1   3  402.45   10.11
   0   1   3  392.88   10.20
   0  -1  -3  371.32    9.75
   0  -1  -3  398.10    9.56
   0  -1  -3  405.90    9.58
   0   1  -3  384.45    9.68
   0  -1  -3  396.84    9.65
   0   1  -3  400.20   10.32
   0  -1  -3  381.88   10.19
   0  -1  -3  392.45   10.23
   0  -1  -3  407.28   10.26
   0  -1  -3  383.21    9.65
   0  -1  -3  402.31    9.66
   0   1  -3  400.46    9.61
   0   1  -3  403.94    9.64
   0   1  -3  404.95    9.53
   0  -1  -3  402.12    9.70
   0   1  -3  415.70    9.63
   0   1  -3  406.90    9.65
   0  -1   3  422.67    9.68
   0  -1  -3  400.78    9.63
   0   1   3  394.55    9.60
   0  -1  -4  539.52   11.35
   0  -1  -4  526.02   11.29
   0  -1  -4  556.26   11.50
   0   1   4  532.70   11.56
   0  -1   4  453.37   11.27
   0  -1  -4  365.43   10.76
   0  -1  -4  389.83   10.46
   0  -1  -4  387.39   10.56
   0  -1  -4  409.40   10.54
   0   1  -4  320.62   10.65
   0  -1  -4  430.98   10.65
   0  -1  -4  526.87   11.52
   0  -1  -4  504.54   11.53
   0   1  -4  449.80   11.50
   0  -1  -4  457.83   10.66
   0  -1  -4  443.08   10.63
   0   1  -4  403.64   10.58
   0  -1  -4  458.65   10.55
   0  -1  -4  481.11   10.57
   0   1  -4  427.02   10.63
   0   1  -4  429.52   10.49
   0  -1   4  433.60   10.62
   0   1  -4  441.63   10.65
   0   1   4  502.84   10.64
   0  -1  -4  511.96   10.65
   0  -1  -5  939.02   23.51
   0  -1  -5  924.98   23.42
   0  -1   5 1105.10   23.77
   0  -1   5 1107.48   23.97
   0   1   5  963.97   23.66
   0  -1  -5  934.36   22.71
   0  -1  -5  952.60   22.62
   0   1  -5  960.92   22.93
   0  -1  -5  917.28   22.99
   0  -1  -5  916.52   22.71
   0  -1  -5  900.79   22.82
   0  -1  -5  939.19   23.65
   0  -1  -5  930.84   23.58
   0   1  -5 1047.16   23.59
   0   1  -5 1042.15   23.78
   0   1  -5  982.35   22.77
   0  -1  -5  924.89   22.81
   0   1  -5 1030.29   22.68
   0  -1  -5  904.70   22.69
   0  -1  -5  944.52   22.73
   0   1   5  942.00   22.77
   0  -1   5 1055.91   22.87
   0   1  -5 1040.31   22.83
   0   1   5  893.07   23.25
   0  -1  -5  916.66   22.75
   0  -1  -6  646.55   18.63
   0   1  -6  707.48   18.82
   0  -1  -6  587.11   18.47
   0  -1   6  777.17   19.24
   0   1   6  636.68   18.83
   0  -1  -6  821.17   18.24
   0  -1  -6  863.44   17.89
   0  -1  -6  862.76   17.86
   0   1  -6  914.15   18.24
   0  -1  -6  772.45   17.99
   0  -1  -6  614.47   18.65
   0   1  -6  706.51   18.94
   0   1  -6  738.97   18.75
   0   1  -6  746.55   18.74
   0  -1  -6  617.03   18.74
   0   1  -6  791.69   17.90
   0  -1  -6  706.81   17.91
   0  -1  -6  691.58   17.78
   0   1  -6  772.85   17.75
   0   1  -6  776.37   17.84
   0  -1  -6  686.05   17.76
   0  -1  -6  690.24   17.84
   0  -1   6  785.12   17.98
   0   1   6  631.88   18.34
   0   1  -6  727.67   17.88
   0   1  -7  406.52    9.91
   0  -1  -7  357.56    9.27
   0  -1  -7  361.89    9.45
   0   1   7  377.03    9.92
   0   1  -7  263.78    8.47
   0  -1  -7  252.05    7.98
   0   1  -7  274.77    8.05
   0  -1  -7  259.05    8.30
   0  -1  -7  275.53    8.21
   0   1  -7  293.51    8.29
   0   1  -7  378.43    9.41
   0  -1  -7  353.86    9.52
   0  -1  -7  335.45    9.51
   0   1  -7  405.81    9.54
   0   1  -7  319.03    8.17
   0  -1  -7  296.96    8.21
   0  -1  -7  316.99    8.04
   0   1  -7  334.59    7.98
   0  -1  -7  317.87    8.03
   0  -1  -7  326.70    8.23
   0   1  -7  351.60    8.13
   0  -1  -7  334.93    8.18
   0  -1   7  380.39    8.36
   0  -1  -7  351.05    9.37
   0   1  -7  381.13    8.35
   0   1   7  322.03    8.77
   0   1  -8   79.30    4.13
   0   1   8   95.35    4.76
   0  -1   8   84.64    4.78
   0   1  -8   80.51    3.78
   0   1  -8   84.98    3.37
   0  -1  -8   90.91    3.57
   0  -1  -8   98.42    3.38
   0   1  -8   78.88    4.06
   0   1  -8   76.57    4.17
   0   1  -8   76.81    3.00
   0  -1  -8   94.02    3.21
   0  -1  -8   93.18    2.93
   0   1  -8   78.85    2.94
   0   1  -8   72.57    3.16
   0  -1  -8   94.68    3.18
   0  -1  -8   96.45    4.31
   0  -1   8   73.48    3.09
   0  -1   9  317.45    9.57
   0   1   9  288.67    9.32
   0   1  -9  289.83    9.21
   0   1  -9  284.71    7.47
   0  -1  -9  250.39    7.55
   0   1  -9  255.71    7.86
   0   1  -9  252.17    7.61
   0  -1  -9  286.35    9.01
   0  -1  -9  263.58    8.98
   0   1  -9  278.95    7.36
   0   1  -9  291.96    9.03
   0   1  -9  299.66    8.83
   0  -1 -10  342.84    9.52
   0   1  10  348.39    9.47
   0   1 -10  356.86    9.54
   0  -1  10  324.54   10.95
   0  -1 -10  316.31    9.31
   0  -1 -10  304.15    8.74
   0   1 -10  305.97   10.45
   0  -1 -11   21.01    3.38
   0   1 -11   30.29    3.54
   0  -1  11   33.73    4.43
   0  -1 -11   24.18    2.44
   0  -1  11   23.64    3.36
   0   1 -11   25.63    3.67
   0  -1 -11   19.98    3.34
   0   1 -12   49.21    4.27
   0  -1 -12   40.98    3.90
   0  -1 -12   59.44    5.06
   0   1 -12   68.84    5.04
   0   1 -12   66.38    4.62
   0  -1 -12   48.94    4.17
   0   1 -13   18.06    3.89
   0  -1 -13   24.46    3.82
   0  -1 -13   18.24    4.94
   0   1 -13   16.06    4.58
   0   1 -13   12.77    3.77
   0  -1 -13   22.47    3.83
   0  -1 -13   30.22    4.93
   0   1 -13   16.27    4.01
   0   1 -13   20.96    5.46
   0  -1 -13   34.75    5.73
   0   1 -14  391.99   11.54
   0  -1 -14  365.55   11.13
   0   1 -14  371.93   11.30
   0   1 -14  377.44   12.06
   0  -1 -14  387.43   12.43
   0  -1 -14  340.37   13.49
   0   1 -14  354.82   13.50
   0   1 -14  358.17   12.62
   0  -1 -14  351.67   12.99
   0   1 -15   27.17    4.95
   0  -1 -15   22.37    5.51
   0   1 -15   16.48    3.82
   0  -1 -15   15.22    4.04
   0  -1 -15   16.52    5.01
   0   1 -15   20.98    5.02
   0   1 -16   35.60    4.75
   0  -1 -16   24.75    4.52
   0  -1 -16   63.96    5.47
   0  -1 -16   41.03    3.75
   0   1 -16   52.05    3.97
   0  -1 -16   29.50    2.56
   0   1 -16   35.63    2.48
   0  -1 -16   22.96    3.71
   0   1 -16   33.02    3.54
   0  -1 -17    2.34    1.67
   0  -1 -17    4.10    2.65
   0  -1 -17    4.21    2.31
   0   1 -17    5.68    2.99
   0  -1 -17    1.17    2.90
   0  -1 -17    2.95    2.62
   0   1 -17    4.28    2.70
   0  -2   0 8368.08  188.09
   0   2   0 8412.39  188.09
   0   2   0 7398.98  188.24
   0   2   0 7291.21  188.24
   0  -2   0 7874.36  188.27
   0  -2  -1  165.75    4.28
   0   2   1  159.61    4.26
   0   2   1  169.07    4.28
   0  -2   1  142.55    4.30
   0   2   1  161.41    4.16
   0   2  -1  138.02    4.01
   0  -2  -1  181.02    4.00
   0  -2  -1  176.80    4.03
   0  -2   1  162.71    4.04
   0  -2  -1  171.70    4.03
   0   2  -1  150.67    4.04
   0  -2  -1  174.56    3.97
   0   2   1  167.24    4.26
   0  -2  -1  166.03    4.30
   0  -2  -1  176.77    4.04
   0  -2  -1  162.71    3.96
   0  -2   1  155.10    4.03
   0  -2  -1  164.22    3.96
   0  -2  -1  163.63    4.13
   0   2   1  167.63    3.99
   0  -2  -1  166.90    4.34
   0  -2  -2 1674.15   39.86
   0  -2  -2 1700.60   39.84
   0  -2   2 1671.67   39.96
   0   2  -2 1665.67   39.62
   0  -2  -2 1735.03   39.57
   0  -2  -2 1725.52   39.57
   0   2   2 1725.09   39.58
   0  -2   2 1646.21   39.60
   0  -2  -2 1729.28   39.57
   0  -2  -2 1683.05   39.58
   0   2  -2 1691.07   39.76
   0   2   2 1717.03   39.85
   0  -2  -2 1711.26   40.01
   0  -2   2 1642.15   39.59
   0  -2  -2 1649.12   39.62
   0  -2  -2 1690.29   39.55
   0  -2  -2 1695.71   39.57
   0   2  -2 1665.46   39.48
   0   2  -2 1673.73   39.52
   0  -2  -2 1719.52   39.75
   0  -2  -2 1703.54   39.55
   0  -2  -3  936.50   25.53
   0  -2  -3  958.89   25.59
   0  -2  -3 1024.16   25.56
   0   2   3  979.67   25.62
   0  -2   3 1016.69   25.69
   0   2  -3 1165.37   25.29
   0  -2  -3 1155.95   25.16
   0   2  -3 1185.21   25.24
   0  -2  -3 1122.08   25.29
   0   2   3 1094.43   25.19
   0  -2  -3 1056.88   25.18
   0  -2  -3 1067.38   25.17
   0  -2  -3 1146.19   25.13
   0  -2  -3  959.06   25.68
   0  -2  -3 1016.89   25.61
   0  -2  -3  984.70   25.71
   0   2  -3 1026.95   25.46
   0  -2   3 1105.44   25.20
   0  -2  -3 1036.73   25.15
   0  -2  -3 1037.77   25.20
   0   2  -3 1071.93   25.07
   0   2  -3 1072.50   25.19
   0   2  -3 1070.49   25.14
   0   2  -3 1066.91   25.07
   0  -2  -3 1012.79   25.18
   0  -2   3 1039.86   25.22
   0  -2  -3 1072.77   25.15
   0  -2  -3  982.17   25.44
   0  -2  -4 1513.56   39.27
   0  -2  -4 1542.80   39.34
   0   2   4 1555.21   39.40
   0  -2   4 1541.97   39.39
   0  -2  -4 1722.99   38.73
   0  -2  -4 1748.04   38.96
   0  -2  -4 1840.89   38.78
   0   2  -4 1765.03   38.88
   0  -2  -4 1716.68   38.83
   0  -2  -4 1705.82   38.83
   0  -2  -4 1519.02   39.43
   0   2  -4 1567.66   39.18
   0  -2  -4 1507.83   39.46
   0  -2  -4 1575.27   39.37
   0  -2  -4 1638.27   38.79
   0   2  -4 1676.17   38.76
   0  -2  -4 1647.40   38.85
   0   2  -4 1620.10   38.68
   0   2  -4 1638.20   38.67
   0   2  -4 1681.66   38.81
   0   2  -4 1640.52   38.77
   0  -2  -4 1542.14   38.74
   0  -2   4 1597.11   38.83
   0  -2  -4 1537.98   39.18
   0  -2  -5 3242.38   70.70
   0  -2  -5 3260.11   70.71
   0  -2   5 3167.55   70.81
   0   2   5 3392.32   70.96
   0   2  -5 2673.61   70.03
   0  -2  -5 2935.65   69.90
   0  -2  -5 2930.97   69.83
   0  -2  -5 2912.66   69.98
   0  -2  -5 2779.86   69.98
   0  -2  -5 3146.31   70.84
   0  -2  -5 3198.39   70.92
   0   2  -5 3087.31   70.54
   0  -2  -5 2987.97   70.00
   0  -2  -5 2970.66   69.95
   0   2  -5 2895.14   69.92
   0   2  -5 2977.27   69.85
   0  -2  -5 3037.51   69.92
   0   2  -5 2958.91   69.96
   0   2  -5 2904.36   69.81
   0  -2   5 3036.86   70.00
   0   2  -5 2998.09   69.96
   0  -2  -5 3219.14   70.61
   0  -2  -5 3121.31   69.93
   0  -2  -6   18.80    2.69
   0  -2   6   18.57    3.38
   0   2   6   20.74    3.01
   0  -2   6   21.15    2.96
   0   2  -6    5.25    2.09
   0  -2  -6    5.97    1.30
   0  -2  -6    3.51    1.58
   0  -2  -6    5.96    1.77
   0   2   6    5.51    1.97
   0  -2  -6    5.02    1.67
   0  -2  -6    4.76    1.81
   0   2  -6   15.88    2.57
   0   2  -6   13.49    2.41
   0  -2  -6   15.30    2.95
   0   2  -6    6.04    1.53
   0  -2  -6    6.26    1.70
   0  -2  -6    9.42    1.53
   0   2  -6    9.35    1.34
   0  -2  -6    9.12    1.56
   0   2  -6    7.18    1.20
   0  -2   6   15.01    1.84
   0  -2  -6   13.74    2.34
   0  -2  -6   12.28    1.77
   0   2  -6   10.61    1.81
   0  -2  -7  596.73   14.66
   0  -2   7  544.13   14.70
   0   2   7  593.34   15.07
   0  -2  -7  576.02   13.49
   0  -2  -7  542.33   13.44
   0   2  -7  520.57   13.83
   0   2   7  570.67   13.75
   0  -2  -7  538.92   13.73
   0  -2  -7  573.51   13.66
   0  -2  -7  584.40   14.90
   0   2  -7  535.75   14.45
   0   2  -7  541.61   14.40
   0  -2  -7  575.05   13.63
   0   2  -7  521.46   13.45
   0   2  -7  505.91   13.25
   0   2  -7  533.05   13.38
   0  -2  -7  573.70   13.41
   0  -2  -7  575.92   13.49
   0  -2  -7  626.10   13.61
   0   2   7  532.15   14.31
   0  -2   7  565.46   13.65
   0  -2  -7  569.27   14.50
   0   2  -7  485.50   13.49
   0   2  -8   56.74    3.75
   0  -2   8   64.43    4.48
   0   2  -8   85.90    3.66
   0  -2  -8   57.25    2.76
   0   2  -8   68.98    2.96
   0   2   8   62.92    3.11
   0  -2  -8   60.00    3.09
   0   2  -8   55.10    3.48
   0   2  -8   54.42    3.45
   0   2  -8   66.62    2.58
   0  -2  -8   51.41    2.34
   0  -2  -8   49.68    2.32
   0   2  -8   62.64    2.34
   0  -2  -8   50.54    2.58
   0  -2  -8   42.81    3.22
   0  -2  -8   50.48    2.52
   0   2  -8   62.49    2.91
   0  -2   8   59.95    2.68
   0   2  -9    2.00    2.07
   0  -2  -9    1.00    2.01
   0  -2  -9    2.64    3.09
   0  -2  -9    1.07    2.31
   0   2  -9    2.95    2.63
   0   2  -9    2.10    3.33
   0  -2   9    4.58    3.18
   0   2 -10    6.41    3.33
   0  -2 -10    2.49    2.64
   0   2  10    2.05    2.69
   0   2 -10    3.86    2.95
   0  -2 -10    5.41    3.29
   0  -2 -10    4.11    2.77
   0  -2 -10    8.63    2.11
   0  -2  10   11.63    3.85
   0  -2 -11    3.61    3.03
   0   2 -11    1.72    3.27
   0  -2  11    2.16    3.25
   0  -2  11   -0.16    3.47
   0  -2 -11    2.73    2.26
   0   2 -11    2.93    3.33
   0  -2 -11    0.56    3.02
   0   2 -11    3.08    3.18
   0   2 -12   60.00    4.69
   0  -2  12   53.76    4.26
   0  -2 -12   64.20    4.31
   0   2 -12   47.59    4.18
   0  -2 -12   55.12    3.97
   0  -2 -12   56.30    3.16
   0  -2 -12   64.14    5.49
   0   2 -12   60.29    4.78
   0   2 -13   50.46    4.58
   0   2 -13   52.01    4.87
   0  -2 -13   70.55    6.07
   0   2 -13   49.46    4.35
   0  -2 -13   58.19    4.26
   0  -2 -13   64.06    5.76
   0   2 -13   48.33    4.99
   0   2 -13   54.47    6.13
   0  -2 -13   77.30    6.47
   0   2 -14   61.15    4.80
   0   2 -14   71.67    5.38
   0  -2 -14   80.55    6.22
   0   2 -14   48.68    4.51
   0  -2 -14   54.23    4.12
   0   2 -14   34.75    4.53
   0  -2 -14   52.91    5.57
   0   2 -14   38.14    5.76
   0  -2 -14   41.34    5.66
   0   2 -15   28.49    4.15
   0  -2 -15   29.45    5.85
   0   2 -15   33.05    4.10
   0  -2 -15   37.46    4.83
   0  -2 -15   34.08    5.26
   0   2 -15   33.03    5.25
   0   2 -16  321.76   10.86
   0  -2 -16  300.13   10.78
   0  -2 -16  341.96   10.76
   0  -2 -16  310.24    9.11
   0   2 -16  316.78    9.28
   0   2 -16  290.79    9.44
   0  -2 -16  275.52    9.99
   0   2 -16  297.25    8.09
   0  -2 -16  271.55    8.26
   0   2 -17   24.76    3.26
   0  -2 -17   19.64    3.13
   0  -2 -17   20.79    4.27
   0  -2 -17   15.26    2.99
   0  -2 -17   18.38    1.89
   0  -2 -17   16.93    2.77
   0  -2 -17   16.81    2.78
   0   2 -17   27.94    3.11
   0  -3   0    1.27    0.80
   0   3   0    1.70    0.82
   0  -3   0    2.19    0.60
   0   3   0    2.32    1.37
   0  -3   0    2.80    1.48
   0   3   1  229.62    5.57
   0  -3  -1  235.01    5.58
   0  -3  -1  229.83    5.28
   0   3   1  225.30    5.28
   0  -3  -1  199.00    5.07
   0   3   1  205.19    5.17
   0  -3  -1  214.62    5.12
   0   3  -1  200.52    5.23
   0   3   1  207.04    5.17
   0  -3  -1  237.82    5.84
   0   3  -1  223.80    5.71
   0  -3  -1  215.01    5.08
   0  -3   1  190.39    5.20
   0  -3   1  208.26    5.21
   0  -3  -1  214.92    5.06
   0  -3  -1  229.12    5.50
   0   3   2 1785.97   40.85
   0   3  -2 1863.46   40.61
   0  -3   2 1819.40   40.94
   0  -3  -2 1628.45   40.44
   0  -3  -2 1629.54   40.46
   0   3  -2 1636.41   40.47
   0  -3  -2 1677.52   40.43
   0   3  -2 1654.79   40.49
   0  -3  -2 1735.50   40.48
   0  -3   2 1737.83   40.51
   0  -3  -2 1858.96   40.92
   0   3   2 1819.31   40.82
   0  -3  -2 1734.83   40.41
   0  -3   2 1731.41   40.50
   0  -3  -2 1728.92   40.44
   0  -3  -2 1722.39   40.43
   0  -3  -2 1785.40   40.91
   0  -3  -2 1765.30   40.63
   0   3  -2 1785.14   40.37
   0   3   2 1743.18   40.43
   0  -3  -3   45.88    2.91
   0  -3  -3   44.22    2.86
   0  -3   3   73.16    3.29
   0   3  -3  108.92    2.65
   0  -3  -3   75.59    2.31
   0  -3  -3   70.54    2.30
   0   3   3   64.21    2.26
   0  -3  -3   62.22    2.20
   0  -3  -3   63.63    2.18
   0   3   3   49.85    2.79
   0   3  -3   76.18    2.73
   0  -3  -3   48.89    3.03
   0  -3  -3   49.18    2.92
   0  -3  -3   55.80    2.16
   0  -3   3   85.04    2.39
   0  -3  -3   54.54    2.31
   0   3  -3   85.36    2.12
   0   3  -3   84.52    1.88
   0  -3  -3   50.33    2.27
   0  -3  -3   50.39    2.47
   0   3   3   51.10    2.06
   0  -3  -4 1794.62   38.77
   0  -3  -4 1711.39   38.87
   0  -3   4 1742.25   38.93
   0   3  -4 1485.26   38.19
   0  -3  -4 1479.72   38.10
   0   3   4 1563.97   38.17
   0  -3  -4 1532.28   38.08
   0  -3  -4 1579.52   38.17
   0  -3  -4 1544.78   38.15
   0   3  -4 1729.28   38.57
   0  -3  -4 1759.22   38.78
   0  -3  -4 1734.74   38.98
   0   3   4 1727.46   38.79
   0  -3   4 1536.35   38.17
   0  -3  -4 1640.39   38.23
   0  -3  -4 1638.25   38.12
   0   3  -4 1660.56   38.00
   0   3  -4 1626.30   38.16
   0   3  -4 1670.53   38.10
   0  -3  -4 1686.93   38.12
   0  -3   4 1666.21   38.22
   0  -3  -4 1735.15   38.57
   0  -3  -5   91.49    3.75
   0  -3  -5   91.21    3.74
   0  -3   5   55.31    3.44
   0  -3  -5  107.05    2.61
   0   3  -5   66.88    2.91
   0  -3  -5  110.90    2.75
   0  -3  -5  104.60    2.83
   0   3   5  106.13    2.94
   0  -3  -5  105.73    2.89
   0  -3  -5   89.45    3.91
   0  -3  -5   90.39    4.01
   0   3  -5   49.45    3.12
   0  -3  -5   95.76    2.91
   0  -3  -5   97.28    2.77
   0   3  -5   60.30    2.50
   0   3  -5   60.71    2.27
   0   3  -5   56.43    2.75
   0   3  -5   57.35    2.28
   0   3  -5   54.54    2.49
   0  -3  -5   90.43    3.30
   0  -3   5   59.93    2.70
   0  -3  -5   94.99    2.76
   0  -3  -6 1755.05   41.49
   0  -3  -6 1749.03   41.38
   0  -3   6 1820.26   41.67
   0  -3  -6 1677.40   40.41
   0  -3  -6 1558.32   40.46
   0   3  -6 1642.65   40.68
   0  -3  -6 1686.06   40.66
   0  -3  -6 1672.13   40.60
   0   3   6 1733.81   40.67
   0   3  -6 1820.82   41.38
   0  -3  -6 1681.74   41.56
   0   3  -6 1792.05   41.21
   0   3   6 1823.48   41.55
   0   3  -6 1703.15   40.49
   0   3  -6 1779.58   40.40
   0  -3  -6 1699.12   40.53
   0  -3  -6 1734.16   41.21
   0   3  -6 1768.07   40.60
   0  -3  -6 1740.72   40.50
   0  -3   6 1775.78   40.64
   0  -3  -7    1.84    2.58
   0   3  -7   15.80    2.35
   0  -3  -7   16.31    1.94
   0  -3  -7   13.46    1.77
   0   3   7    6.80    2.14
   0  -3  -7   10.22    2.01
   0  -3  -7   10.13    1.85
   0  -3  -7    2.71    2.99
   0   3  -7    7.13    2.37
   0   3  -7    9.50    2.37
   0   3   7    0.12    2.61
   0   3  -7    8.11    1.56
   0   3  -7    6.97    1.27
   0  -3  -7    4.09    1.56
   0  -3  -7    4.09    1.65
   0   3  -7    5.25    2.04
   0  -3   7    3.25    1.89
   0  -3  -7    3.29    2.06
   0   3   7    1.49    2.51
   0   3  -8   31.13    3.41
   0  -3   8   35.49    3.95
   0   3  -8   69.98    3.34
   0  -3  -8   55.60    2.58
   0  -3  -8   57.62    2.82
   0   3   8   55.56    2.90
   0   3   8   35.93    3.35
   0   3  -8   29.32    2.91
   0   3  -8   42.89    2.19
   0  -3  -8   44.19    2.20
   0   3  -8   38.05    1.86
   0   3  -8   31.02    2.53
   0  -3   8   36.88    2.52
   0   3   8   41.98    2.23
   0   3  -9   78.96    4.75
   0   3  -9   71.30    4.20
   0  -3  -9   40.89    2.74
   0  -3  -9   48.50    4.15
   0  -3  -9   47.26    3.21
   0  -3  -9   48.25    2.81
   0  -3   9   75.00    4.70
   0  -3  10  635.32   18.29
   0  -3  10  622.07   16.25
   0  -3 -10  724.31   16.84
   0  -3 -10  594.57   17.83
   0  -3 -10  634.27   18.13
   0  -3 -10  687.05   16.80
   0  -3 -10  645.41   16.37
   0   3 -10  605.34   17.76
   0   3  11   21.88    3.96
   0   3 -11   39.23    3.68
   0   3 -11   35.18    3.92
   0  -3 -11   22.19    3.25
   0  -3  11   35.58    4.43
   0  -3 -11   23.19    3.24
   0  -3 -11   21.66    2.63
   0   3 -11   38.01    4.26
   0   3 -12  137.67    6.06
   0  -3 -12  122.87    6.73
   0  -3 -12  122.46    5.43
   0   3 -12  125.26    5.93
   0  -3  12  122.35    5.62
   0  -3  12  130.07    6.63
   0   3 -12  122.65    5.61
   0  -3 -12  124.80    5.53
   0  -3 -12  121.97    4.72
   0   3 -12  133.88    6.66
   0   3 -13    5.41    3.96
   0  -3 -13   -1.94    5.04
   0   3 -13    4.64    3.92
   0   3 -13    8.40    4.90
   0  -3 -13    5.32    4.77
   0  -3 -13   -0.05    3.32
   0   3 -13    5.02    3.59
   0  -3 -13    0.73    2.26
   0   3 -13    3.57    3.50
   0  -3 -13    2.63    3.91
   0   3 -14   96.83    5.63
   0  -3 -14  101.40    7.02
   0  -3 -14   91.69    4.89
   0   3 -14   96.14    5.41
   0   3 -14   88.77    5.63
   0  -3 -14   88.07    6.61
   0   3 -14   82.96    6.62
   0  -3 -14   85.50    6.76
   0  -3 -15   17.28    4.68
   0   3 -15   26.56    4.91
   0   3 -15   25.84    4.12
   0  -3 -15   21.34    3.56
   0  -3 -15   27.96    6.02
   0   3 -15   22.59    3.58
   0  -3 -15   15.24    4.30
   0   3 -15   22.68    2.35
   0   3 -16   63.18    5.30
   0  -3 -16   66.59    5.24
   0  -3 -16   78.66    4.21
   0   3 -16   74.69    4.44
   0  -3 -16   55.06    4.69
   0  -3 -16   67.56    3.41
   0   3 -17   34.29    3.28
   0  -3 -17   21.98    3.17
   0  -3 -17   27.64    4.56
   0  -3 -17   25.65    2.91
   0  -3 -17   23.14    2.07
   0  -3 -17   22.67    2.87
   0   3 -17   33.82    3.18
   0  -3 -17   26.34    2.68
   0   4   0 1570.07   35.91
   0  -4   0 1539.97   35.91
   0  -4   0 1524.92   35.90
   0  -4   0 1541.86   36.29
   0   4   0 1500.93   36.28
   0  -4   0 1502.64   35.84
   0  -4   1  141.10    4.18
   0  -4  -1  169.56    4.16
   0   4   1  166.87    4.18
   0  -4  -1  173.01    3.57
   0  -4  -1  112.69    3.28
   0   4  -1  114.09    3.53
   0   4   1  120.04    3.47
   0   4   1  114.82    3.47
   0  -4  -1  165.45    3.65
   0  -4  -1  166.39    4.46
   0   4  -1  149.05    4.28
   0  -4  -1  137.02    3.29
   0  -4   1  113.33    3.50
   0  -4   1  104.78    3.50
   0  -4  -1  145.92    3.28
   0  -4  -1  160.69    3.89
   0   4   2  893.79   21.08
   0   4  -2  865.16   20.64
   0  -4   2  856.87   21.19
   0  -4  -2  868.63   20.54
   0   4  -2  819.01   20.58
   0   4   2  897.97   20.61
   0   4  -2  837.25   20.63
   0  -4   2  888.42   20.66
   0  -4  -2  879.65   20.54
   0   4   2  883.33   21.04
   0  -4  -2  871.76   21.07
   0  -4  -2  875.72   20.52
   0  -4   2  857.16   20.64
   0  -4  -2  881.15   20.52
   0  -4  -2  867.58   20.51
   0   4  -2  876.69   20.43
   0  -4  -2  869.00   21.07
   0   4   2  889.60   20.57
   0   4   3 1385.66   33.81
   0  -4  -3 1375.80   33.72
   0  -4   3 1482.90   33.97
   0   4  -3 1433.55   33.32
   0  -4  -3 1361.26   33.27
   0  -4  -3 1305.93   33.21
   0  -4  -3 1344.67   33.21
   0  -4  -3 1382.55   33.27
   0  -4   3 1430.56   33.34
   0  -4  -3 1393.19   33.89
   0   4   3 1417.48   33.75
   0  -4  -3 1379.62   33.23
   0  -4   3 1425.58   33.32
   0  -4  -3 1379.39   33.19
   0   4  -3 1549.56   33.14
   0  -4  -3 1345.44   33.21
   0   4  -3 1486.90   33.04
   0   4   3 1396.72   33.21
   0  -4  -3 1351.32   33.46
   0  -4  -4  448.59   13.26
   0  -4  -4  424.55   13.22
   0  -4   4  527.36   13.61
   0  -4  -4  531.36   12.75
   0   4  -4  636.54   12.89
   0   4  -4  611.78   12.97
   0  -4  -4  545.83   12.77
   0  -4  -4  526.62   12.74
   0  -4  -4  522.29   12.77
   0   4   4  520.52   12.77
   0   4   4  461.32   13.28
   0  -4  -4  455.80   13.50
   0  -4  -4  456.79   13.24
   0  -4  -4  493.18   12.75
   0  -4  -4  487.00   12.66
   0  -4   4  581.02   12.83
   0   4  -4  577.63   12.63
   0   4  -4  555.30   12.48
   0   4  -4  546.69   12.81
   0  -4  -4  446.63   12.95
   0   4   4  479.29   12.66
   0  -4   4  559.13   12.87
   0  -4  -5 1323.96   29.14
   0  -4  -5 1407.18   28.98
   0  -4   5 1429.48   29.33
   0   4  -5  977.51   28.09
   0  -4  -5  992.57   28.03
   0   4   5 1088.51   28.12
   0  -4  -5 1064.54   28.09
   0  -4  -5 1030.75   27.99
   0  -4  -5 1060.84   28.10
   0   4   5 1380.08   29.04
   0  -4  -5 1358.91   28.96
   0   4  -5 1382.52   28.69
   0  -4  -5 1330.03   29.23
   0  -4  -5 1169.78   28.06
   0  -4   5 1143.27   28.18
   0  -4  -5 1168.08   28.18
   0   4  -5 1295.05   28.03
   0   4  -5 1255.94   27.88
   0   4  -5 1238.66   28.17
   0   4   5 1283.98   28.07
   0  -4  -5 1306.63   28.59
   0  -4   5 1329.51   28.23
   0  -4  -6  525.84   14.66
   0  -4  -6  529.58   14.45
   0  -4   6  544.57   14.80
   0  -4  -6  602.91   13.69
   0   4  -6  595.88   13.91
   0  -4  -6  583.35   13.58
   0   4   6  588.84   13.80
   0  -4  -6  574.24   13.76
   0  -4  -6  587.76   13.76
   0  -4  -6  528.54   14.81
   0   4  -6  533.35   14.18
   0   4   6  555.19   14.59
   0  -4  -6  573.93   13.83
   0   4  -6  553.30   13.56
   0  -4  -6  543.94   13.60
   0   4  -6  574.42   13.77
   0   4  -6  542.87   13.38
   0  -4  -6  526.18   14.13
   0  -4   6  556.09   13.79
   0   4  -6  515.37   13.66
   0   4   6  553.67   13.59
   0  -4  -7  399.45   10.83
   0  -4   7  452.18   11.75
   0  -4  -7  344.44    9.74
   0   4  -7  342.35   10.03
   0  -4  -7  333.81    9.72
   0  -4  -7  360.86    9.92
   0  -4  -7  361.53    9.87
   0   4   7  375.68   10.00
   0   4  -7  435.94   10.60
   0   4  -7  456.61   10.88
   0   4   7  420.73   11.03
   0  -4  -7  369.95    9.98
   0   4  -7  397.72    9.69
   0   4  -7  408.83    9.52
   0  -4  -7  388.90    9.82
   0  -4  -7  371.97    9.63
   0  -4  -7  401.52   10.45
   0   4  -7  426.67    9.96
   0   4   7  416.38    9.76
   0  -4   7  435.46   10.04
   0  -4   8 1983.09   44.65
   0  -4   8 1851.09   44.00
   0   4  -8 1941.74   42.88
   0  -4  -8 1803.66   42.59
   0   4   8 1881.56   42.74
   0  -4  -8 1819.71   42.68
   0  -4   8 1818.71   42.59
   0   4  -8 1688.80   42.46
   0   4   8 1711.90   42.34
   0  -4  -8 1737.32   42.44
   0   4   8 1716.26   43.62
   0  -4  -8 1665.01   43.85
   0  -4   9   14.14    3.81
   0  -4   9   13.36    2.20
   0  -4  -9    8.91    3.36
   0  -4  -9   10.06    2.51
   0  -4  -9   11.36    2.23
   0   4  -9   11.09    3.60
   0   4  -9   11.92    3.16
   0   4 -10    7.65    3.16
   0   4 -10    6.70    3.63
   0   4  10    1.19    3.34
   0  -4  10    4.01    3.71
   0   4 -10   12.27    2.93
   0  -4 -10    5.86    2.69
   0  -4 -10    2.10    3.45
   0  -4 -10    3.12    2.62
   0  -4 -10    4.36    2.33
   0  -4  10    6.72    2.16
   0   4  11   85.79    5.20
   0  -4  11   89.94    5.70
   0   4 -11   49.52    4.13
   0   4 -11   44.04    4.29
   0  -4 -11   69.92    4.01
   0  -4 -11   90.85    5.48
   0  -4 -11   70.75    4.12
   0  -4 -11   80.03    3.71
   0   4 -11   66.93    5.23
   0   4 -12  109.89    5.20
   0  -4 -12   73.60    5.96
   0   4 -12   97.08    5.35
   0  -4  12  104.80    5.23
   0  -4  12   86.05    5.74
   0  -4 -12   68.67    4.53
   0   4 -12  103.66    5.34
   0  -4 -12   69.91    3.86
   0   4 -12   92.70    5.51
   0  -4 -13    6.32    5.42
   0   4 -13   10.50    4.23
   0  -4 -13    5.54    3.19
   0   4 -13    7.07    3.89
   0  -4 -13    8.79    2.57
   0  -4 -13   11.38    4.09
   0   4 -13   13.75    3.77
   0   4 -14   36.66    4.59
   0  -4 -14   47.00    5.99
   0   4 -14   27.10    3.98
   0  -4 -14   27.20    3.65
   0  -4 -14   17.30    4.58
   0   4 -14   16.40    4.89
   0  -4 -14   14.73    4.65
   0   4 -15    9.54    4.01
   0  -4 -15   13.91    5.89
   0  -4 -15    8.81    3.30
   0   4 -15    9.95    3.67
   0  -4 -15    9.28    4.08
   0   4 -15    7.71    4.36
   0  -4 -15   12.29    4.31
   0  -4 -16   69.14    5.19
   0   4 -16   72.45    5.31
   0  -4 -16   93.57    6.51
   0   4 -16   83.00    4.64
   0   4 -16   79.96    4.56
   0  -4 -16   85.66    4.18
   0  -4 -16   70.47    4.92
   0  -4 -16   71.08    3.43
   0   4 -17    1.75    2.58
   0  -4 -17    3.45    2.52
   0  -4 -17    6.08    4.21
   0  -4 -17    3.82    2.37
   0   4 -17    6.46    2.79
   0  -4 -17    1.35    2.27
   0  -4 -17    3.25    2.38
   0  -4 -17    0.63    1.69
   0  -5   0    2.72    0.59
   0   5   0    2.09    1.28
   0   5   0    2.27    1.31
   0  -5   0    2.52    1.33
   0  -5   0    3.30    2.01
   0  -5   0    4.03    0.84
   0   5   0    3.98    2.11
   0  -5   0    4.65    1.09
   0  -5  -1  659.35   15.42
   0  -5  -1  649.13   15.22
   0   5  -1  593.47   15.44
   0   5   1  634.16   15.41
   0   5   1  649.13   15.42
   0   5  -1  638.25   16.01
   0  -5  -1  679.57   15.54
   0  -5  -1  684.18   16.19
   0  -5  -1  669.23   15.25
   0  -5   1  602.55   15.43
   0  -5   1  629.73   15.43
   0  -5  -1  657.06   15.39
   0  -5  -1  666.20   15.66
   0  -5   1  625.07   15.93
   0  -5  -1  658.72   15.92
   0   5   1  663.00   15.92
   0  -5  -2  353.71    7.36
   0   5   2  373.61    7.45
   0  -5   2  348.83    7.49
   0   5  -2  346.41    6.50
   0  -5  -2  221.95    6.31
   0   5  -2  209.35    6.52
   0  -5  -2  246.85    6.34
   0   5   2  227.71    6.44
   0   5   2  249.00    6.44
   0  -5   2  218.67    6.53
   0  -5  -2  367.02    7.36
   0  -5   2  241.92    6.50
   0  -5  -2  279.63    6.30
   0  -5  -2  300.95    6.30
   0  -5  -2  343.80    7.23
   0  -5  -3   12.09    2.29
   0   5   3   14.86    2.42
   0  -5   3    6.98    2.67
   0   5  -3    2.80    1.78
   0  -5  -3    3.67    1.23
   0   5   3    4.73    1.53
   0   5  -3    2.43    1.81
   0  -5  -3   12.11    2.48
   0   5   3   11.79    2.35
   0  -5   3    2.96    1.60
   0  -5   3    3.54    1.64
   0  -5  -3    5.09    1.24
   0  -5  -3    7.27    1.34
   0  -5  -3    7.11    1.28
   0   5   3    8.90    1.36
   0   5  -3    4.39    0.90
   0   5   4  738.98   16.60
   0  -5  -4  732.30   16.52
   0  -5   4  823.63   16.90
   0  -5  -4  530.35   15.66
   0   5  -4  563.56   15.70
   0   5  -4  512.17   15.75
   0  -5  -4  573.40   15.62
   0  -5  -4  567.67   15.69
   0  -5  -4  721.50   16.70
   0   5   4  785.28   16.63
   0  -5   4  613.57   15.73
   0  -5  -4  654.05   15.61
   0  -5  -4  636.79   15.68
   0   5  -4  708.19   15.37
   0   5  -4  726.67   15.52
   0   5   4  721.26   15.67
   0  -5  -4  721.55   16.04
   0  -5  -5  128.52    4.46
   0   5   5  132.16    4.76
   0  -5  -5  132.00    4.68
   0  -5   5  116.92    4.70
   0   5  -5  100.36    3.70
   0  -5  -5  119.96    3.47
   0  -5  -5  115.63    3.56
   0  -5  -5  121.47    3.50
   0   5   5  136.71    4.53
   0  -5  -5  139.09    4.52
   0  -5  -5  134.61    4.97
   0  -5  -5  125.71    3.56
   0  -5  -5  125.85    3.49
   0  -5   5   98.71    3.65
   0   5  -5  105.96    3.61
   0   5  -5  104.55    2.97
   0   5  -5  103.84    3.22
   0  -5   5  114.22    3.66
   0  -5  -5  127.80    3.86
   0   5   5  128.65    3.44
   0  -5  -6  500.42   15.18
   0   5   6  482.51   15.10
   0  -5   6  500.92   15.14
   0   5  -6  707.05   14.38
   0  -5  -6  657.65   14.12
   0  -5  -6  646.66   14.23
   0  -5  -6  624.37   14.23
   0   5   6  541.92   14.99
   0  -5  -6  500.24   15.14
   0  -5  -6  519.24   14.89
   0  -5  -6  566.68   14.03
   0  -5  -6  594.16   14.24
   0   5  -6  605.04   14.02
   0   5  -6  560.01   13.73
   0   5  -6  571.25   14.20
   0  -5   6  540.24   14.21
   0  -5  -6  507.42   14.41
   0   5   6  557.24   14.02
   0   5  -7  123.01    3.86
   0  -5  -7   91.32    3.38
   0  -5  -7   90.34    3.41
   0   5   7   71.98    4.13
   0   5  -7  105.48    4.15
   0   5  -7  112.81    3.15
   0  -5  -7   82.94    3.37
   0  -5  -7   76.69    3.21
   0   5  -7  101.35    3.53
   0  -5   7  103.40    3.53
   0   5   7   81.28    3.08
   0   5   8    5.33    3.25
   0  -5   8    7.02    3.46
   0  -5   8    5.78    3.09
   0   5  -8   28.18    2.77
   0  -5  -8   21.48    2.27
   0  -5  -8   18.73    2.14
   0   5   8    9.26    1.65
   0   5  -8    9.42    2.26
   0  -5  -8   10.09    1.95
   0  -5  -8    5.49    3.17
   0  -5   9   76.94    4.78
   0  -5   9   90.04    5.50
   0  -5   9   82.54    3.64
   0  -5  -9   93.07    5.17
   0  -5  -9   85.20    3.74
   0  -5  -9   89.38    3.68
   0   5  -9   80.64    4.94
   0   5   9   95.27    5.24
   0   5  10  653.44   18.44
   0   5 -10  612.95   18.16
   0   5 -10  677.92   18.58
   0  -5  10  643.46   18.67
   0   5 -10  643.43   16.79
   0  -5 -10  675.22   16.75
   0  -5 -10  679.49   16.84
   0   5 -10  660.69   16.48
   0  -5  10  622.57   16.45
   0  -5 -10  651.53   16.57
   0  -5 -10  619.66   18.16
   0  -5  11    7.39    3.73
   0  -5  11    5.05    2.42
   0  -5 -11    5.49    3.86
   0  -5 -11   -1.21    3.69
   0  -5 -11    1.56    2.79
   0  -5 -11    1.42    2.47
   0   5  11   -0.55    3.25
   0   5 -12   68.62    4.88
   0  -5 -12   42.92    5.58
   0   5 -12   42.58    4.57
   0   5 -12   81.76    6.35
   0  -5  12   75.61    5.67
   0   5 -12   48.04    4.40
   0  -5 -12   59.99    4.13
   0  -5 -12   74.41    3.84
   0   5 -12   60.86    5.26
   0  -5  13   17.97    3.95
   0   5 -13   16.05    4.43
   0  -5 -13   18.67    5.34
   0  -5 -13   13.59    3.34
   0   5 -13   16.38    4.08
   0  -5 -13   16.22    2.77
   0  -5 -13   19.32    4.65
   0  -5 -14  114.92    7.34
   0  -5 -14  103.09    5.12
   0   5 -14  103.96    5.62
   0   5 -14  115.97    6.17
   0  -5 -14   96.17    6.62
   0   5 -14  100.07    6.67
   0  -5 -14   98.32    6.57
   0  -5 -15   -3.53    5.73
   0   5 -15    5.74    4.00
   0   5 -15    2.50    3.51
   0  -5 -15   -0.25    3.06
   0  -5 -15    0.46    3.86
   0   5 -15    5.55    4.05
   0  -5 -15   -1.78    4.05
   0  -5 -16    1.41    3.46
   0   5 -16    0.15    3.49
   0  -5 -16    7.38    5.23
   0   5 -16    3.57    3.45
   0   5 -16    1.14    3.23
   0  -5 -16    4.28    2.80
   0  -5 -16   -0.88    2.89
   0  -5 -16    0.57    3.24
   0  -5 -16    1.61    2.12
   0  -5 -17   27.67    4.52
   0  -5 -17   20.55    2.46
   0  -5 -17   21.16    2.28
   0   5 -17   24.78    2.96
   0  -5 -17   25.16    2.82
   0  -5 -17   26.53    2.04
   0  -6   0 1510.16   38.46
   0   6   0 1534.73   38.70
   0   6   0 1661.85   38.72
   0  -6   0 1648.15   38.73
   0   6   0 1810.98   39.46
   0  -6   0 1726.62   38.60
   0  -6   0 1736.10   39.33
   0  -6   0 1714.86   38.44
   0  -6   0 1720.41   38.70
   0  -6   1  852.01   19.89
   0   6  -1  868.57   19.88
   0  -6  -1  933.28   20.07
   0   6   1  900.52   19.92
   0  -6  -1  773.17   19.80
   0   6  -1  786.31   20.08
   0   6   1  796.54   20.07
   0  -6  -1  938.91   21.08
   0  -6  -1  960.88   20.23
   0   6  -1  899.87   20.85
   0  -6  -1  856.43   19.86
   0  -6  -1  829.68   20.04
   0  -6   1  766.00   20.07
   0  -6   1  733.83   20.07
   0  -6  -1  931.81   20.35
   0  -6  -1  928.22   20.71
   0   6   1  944.91   20.77
   0  -6   1  878.43   20.79
   0  -6   2  360.03    9.41
   0   6  -2  375.90    8.45
   0  -6  -2  323.07    8.30
   0   6   2  342.33    8.54
   0   6  -2  359.96    8.68
   0  -6   2  363.65    8.63
   0   6   2  335.85    8.54
   0  -6   2  348.51    8.61
   0  -6  -2  340.60    8.30
   0  -6  -2  336.21    8.26
   0  -6   2  362.40    9.32
   0   6   2  346.42    9.24
   0  -6  -2  344.44    9.17
   0  -6   3  210.70    6.85
   0   6  -3  187.39    5.88
   0   6   3  243.36    5.90
   0  -6   3  207.67    5.99
   0  -6  -3  243.07    5.77
   0   6  -3  204.09    6.02
   0   6   3  241.78    5.88
   0  -6  -3  257.20    6.86
   0  -6   3  199.72    5.96
   0  -6  -3  243.43    5.71
   0  -6  -3  254.22    5.74
   0   6  -3  211.76    5.48
   0  -6  -3  246.72    5.70
   0   6   3  250.00    6.87
   0   6   4  263.37    7.56
   0  -6  -4  252.12    7.29
   0  -6   4  287.58    7.86
   0   6  -4  241.25    6.69
   0  -6  -4  236.12    6.52
   0  -6  -4  226.98    6.40
   0   6   4  233.05    6.55
   0  -6   4  262.11    6.70
   0  -6  -4  266.83    7.64
   0   6   4  263.88    7.39
   0  -6   4  257.41    6.67
   0  -6  -4  242.23    6.44
   0  -6  -4  248.60    6.38
   0   6  -4  285.64    6.21
   0   6   4  252.83    6.44
   0  -6  -5   37.09    2.89
   0   6   5   32.99    3.09
   0  -6  -5   37.74    3.16
   0  -6   5   47.70    3.45
   0  -6  -5    9.00    1.96
   0   6  -5   16.74    2.14
   0  -6  -5   12.18    1.68
   0  -6  -5   39.81    2.85
   0   6   5   32.30    2.84
   0  -6  -5   34.75    3.30
   0  -6   5   18.81    2.05
   0  -6  -5   19.13    1.68
   0  -6  -5   16.83    1.79
   0   6  -5   32.18    2.14
   0   6  -5   42.65    1.46
   0  -6   5   41.68    2.27
   0   6   5   27.86    1.69
   0   6  -6  250.95    6.80
   0  -6  -6  259.92    6.70
   0  -6  -6  269.06    6.66
   0  -6  -6  274.12    6.62
   0   6   6  266.28    7.79
   0  -6  -6  245.74    7.45
   0  -6  -6  241.43    8.01
   0  -6  -6  252.79    6.50
   0  -6   6  241.90    6.83
   0  -6  -6  259.64    6.71
   0   6  -6  216.75    6.66
   0   6   6  259.38    6.54
   0  -6   6  210.67    6.66
   0  -6  -6  235.46    6.84
   0   6   7    0.89    2.98
   0  -6  -7    3.43    2.89
   0  -6   7    4.80    2.85
   0   6  -7   11.91    2.41
   0  -6  -7    6.90    1.63
   0  -6  -7    5.59    1.88
   0  -6  -7    5.06    1.86
   0   6   7    2.91    2.58
   0  -6  -7    3.90    1.91
   0   6  -7    6.13    2.18
   0  -6   7    6.29    1.98
   0   6   7    2.50    1.56
   0   6  -8 1415.52   34.37
   0  -6  -8 1484.41   34.29
   0  -6  -8 1373.08   35.60
   0   6   8 1458.54   35.95
   0  -6  -8 1434.54   35.75
   0  -6   8 1377.96   35.68
   0  -6   8 1356.23   35.96
   0  -6   9   66.91    4.52
   0  -6   9   67.83    5.35
   0   6  -9   64.31    3.29
   0  -6   9   65.34    3.15
   0  -6  -9   57.03    3.21
   0  -6  -9   67.34    4.79
   0  -6  -9   64.82    3.37
   0  -6  -9   72.59    3.17
   0  -6  -9   71.25    3.43
   0   6   9   77.33    4.87
   0  -6  10   39.65    3.05
   0   6 -10   37.21    3.06
   0  -6 -10   50.65    4.61
   0  -6 -10   50.68    3.39
   0   6  10   44.24    4.32
   0   6 -10   36.08    4.66
   0   6 -10   35.35    4.24
   0  -6 -10   52.15    2.80
   0  -6 -10   47.10    3.28
   0  -6  10   37.02    4.99
   0   6 -11  327.65   10.36
   0  -6  11  325.69   11.10
   0  -6 -11  268.15   10.04
   0  -6 -11  274.80    8.93
   0  -6 -11  311.14    8.96
   0  -6  11  325.31    8.83
   0  -6 -12   88.88    6.28
   0  -6 -12   85.92    6.49
   0  -6  12   84.14    6.18
   0   6 -12   92.22    6.67
   0  -6 -12  131.41    6.62
   0   6 -12  118.03    5.92
   0  -6 -12   91.88    6.09
   0  -6 -12  108.37    4.94
   0   6 -12  105.66    5.52
   0  -6 -12  106.74    4.69
   0   6 -12   81.72    6.17
   0   6 -13    6.58    4.33
   0  -6  13    6.45    3.85
   0  -6 -13    3.51    5.34
   0  -6 -13    4.37    3.03
   0   6 -13    5.40    3.85
   0  -6 -13    4.01    2.67
   0  -6 -13    2.77    3.98
   0  -6 -14  136.24    7.61
   0  -6 -14  119.48    5.27
   0   6 -14  109.30    5.75
   0   6 -14  126.38    6.47
   0  -6 -14  105.33    6.68
   0  -6 -14  110.02    6.73
   0   6 -14  108.64    6.81
   0  -6 -15   64.01    6.59
   0   6 -15   60.36    4.99
   0  -6 -15   71.15    4.10
   0   6 -15   54.01    4.51
   0  -6 -15   67.22    5.21
   0   6 -15   66.83    5.37
   0  -6 -15   74.94    5.55
   0   6 -16   59.97    4.40
   0  -6 -16   55.03    4.33
   0  -6 -16   80.15    6.17
   0   6 -16   78.87    4.41
   0  -6 -16   57.91    3.44
   0   6 -16   70.78    4.21
   0  -6 -16   48.87    3.84
   0  -6 -16   46.16    4.21
   0  -6 -16   50.11    2.99
   0  -6 -17   -0.70    4.37
   0   6 -17    0.80    2.46
   0  -6 -17   -0.46    2.39
   0  -6 -17    0.06    1.66
   0  -7   0    5.60    0.72
   0   7   0    7.16    1.81
   0   7   0    6.77    1.72
   0  -7   0    7.25    1.74
   0   7   0    4.68    2.75
   0  -7   0    7.40    0.92
   0  -7   0    6.96    2.68
   0  -7   0    7.02    0.54
   0  -7   0    7.52    1.27
   0  -7  -1 2196.56   49.67
   0  -7  -1 1986.94   49.40
   0   7  -1 2188.68   49.76
   0   7   1 1988.00   49.68
   0  -7  -1 2286.92   50.69
   0   7  -1 2360.02   50.57
   0  -7   1 2175.09   49.74
   0  -7   1 2139.33   49.75
   0  -7  -1 2122.25   49.70
   0  -7  -1 2176.98   49.92
   0  -7   1 2418.94   50.65
   0   7   1 2310.03   50.48
   0  -7  -1 2223.84   50.37
   0  -7   2    1.72    2.64
   0   7   2    5.75    2.35
   0  -7  -2    6.10    2.54
   0   7  -2    4.52    1.99
   0   7   2    5.49    1.66
   0   7   2    4.83    1.66
   0  -7  -2    6.44    1.62
   0   7  -2    2.96    2.90
   0  -7  -2    6.84    1.01
   0  -7   2    2.53    1.85
   0  -7  -2    5.54    1.52
   0  -7   2    3.02    1.80
   0  -7  -2    6.08    0.98
   0   7  -2    4.24    1.16
   0  -7   3  446.75   10.90
   0   7  -3  357.74    9.69
   0   7   3  366.51    9.75
   0   7   3  366.16    9.76
   0  -7  -3  370.76    9.62
   0  -7   3  381.40    9.92
   0   7  -3  372.17    9.88
   0  -7  -3  405.99   10.60
   0  -7  -3  389.37    9.55
   0  -7  -3  393.58    9.57
   0  -7   3  399.12    9.85
   0  -7  -3  404.42    9.52
   0   7  -3  417.02    9.34
   0  -7   3  434.50   10.91
   0   7   3  433.37   10.73
   0  -7   4  347.92    9.45
   0  -7  -4  309.65    8.12
   0   7  -4  347.61    8.28
   0   7   4  304.15    8.18
   0  -7  -4  310.18    8.04
   0   7   4  313.13    8.15
   0  -7   4  347.29    8.41
   0  -7  -4  313.37    9.16
   0  -7  -4  307.98    7.99
   0  -7  -4  314.47    7.97
   0  -7   4  348.13    8.35
   0   7  -4  331.89    7.72
   0   7   4  313.51    9.04
   0  -7  -4  302.21    8.92
   0   7   5   62.23    3.55
   0  -7  -5   64.45    3.44
   0  -7  -5   74.39    2.71
   0   7  -5   47.33    2.63
   0   7   5   65.01    2.70
   0  -7  -5   70.46    2.41
   0  -7  -5   68.49    3.33
   0  -7  -5   65.44    3.87
   0  -7   5   40.27    2.50
   0  -7  -5   69.85    2.30
   0  -7  -5   66.78    2.39
   0   7  -5   39.38    2.59
   0  -7   5   35.42    2.57
   0  -7  -6 1533.98   39.54
   0  -7   6 1693.52   39.69
   0   7  -6 1720.57   38.32
   0  -7  -6 1596.63   38.19
   0  -7  -6 1529.17   38.14
   0   7   6 1631.84   38.35
   0  -7  -6 1530.58   38.87
   0   7   6 1599.88   39.25
   0  -7  -6 1539.11   38.19
   0  -7   6 1705.01   38.43
   0  -7  -6 1536.08   38.04
   0   7  -6 1711.19   38.31
   0  -7   6 1654.18   38.36
   0  -7   7   30.55    3.48
   0  -7  -7   19.76    1.96
   0   7  -7   16.32    2.49
   0  -7  -7   20.23    1.98
   0   7   7   21.09    2.37
   0  -7  -7   36.60    3.59
   0   7   7   39.28    3.25
   0  -7  -7   27.99    2.17
   0   7  -7   21.04    2.48
   0   7   7   39.34    3.64
   0  -7  -7   38.60    3.44
   0  -7   8   31.05    2.50
   0  -7  -8   37.91    2.39
   0  -7  -8   26.26    3.81
   0   7   8   29.97    3.73
   0  -7  -8   25.58    3.56
   0  -7   8   23.44    3.64
   0  -7   9    2.28    3.66
   0  -7   9   -0.21    3.11
   0   7  -9    0.39    2.43
   0  -7   9    1.22    2.26
   0   7   9    0.53    2.65
   0  -7  -9    0.28    3.46
   0  -7  -9    2.48    2.17
   0  -7  -9    0.60    2.48
   0  -7  -9    0.50    2.11
   0   7   9   -1.36    3.37
   0  -7  10  500.21   15.26
   0   7 -10  443.28   12.54
   0  -7  10  501.58   12.80
   0   7  10  500.46   13.16
   0  -7 -10  477.99   14.49
   0  -7 -10  478.79   12.83
   0  -7 -10  484.90   12.57
   0  -7 -10  494.43   12.95
   0   7 -10  477.93   14.74
   0  -7  10  486.68   14.39
   0   7  10  476.67   14.50
   0   7 -11  330.38   11.29
   0  -7  11  359.67   11.99
   0  -7 -11  327.78   10.85
   0  -7 -11  310.17    9.52
   0  -7 -11  336.97    9.58
   0  -7  11  336.23    9.43
   0  -7 -12   15.63    4.40
   0  -7 -12   17.55    4.61
   0  -7  12   25.15    4.55
   0   7 -12   27.43    4.81
   0  -7 -12   17.42    5.22
   0   7 -12   23.03    4.30
   0  -7 -12   13.69    4.30
   0  -7 -12   17.63    3.14
   0   7 -12   22.99    3.90
   0  -7 -12   17.41    3.09
   0   7 -12   23.15    4.65
   0   7 -13    3.56    3.97
   0  -7 -13    2.01    2.94
   0  -7 -13   -2.89    5.00
   0  -7 -13    1.76    2.74
   0   7 -13   -0.12    4.24
   0  -7 -14  229.14    9.28
   0   7 -14  232.64    8.08
   0  -7 -14  201.72    8.96
   0  -7 -14  199.25    8.92
   0   7 -14  225.69    9.21
   0   7 -15   32.86    4.40
   0  -7 -15   26.04    4.31
   0  -7 -15   42.71    6.29
   0   7 -15   39.69    4.64
   0  -7 -15   23.83    3.69
   0   7 -15   33.51    3.95
   0  -7 -15   30.53    3.26
   0  -7 -15   30.13    2.66
   0  -7 -15   31.96    4.35
   0  -7 -16    2.57    2.90
   0   7 -16    4.42    2.92
   0  -7 -16   15.78    5.27
   0   7 -16   14.11    3.61
   0   7 -16    9.60    3.15
   0  -7 -16    5.97    2.40
   0  -7 -16    5.06    2.52
   0  -7 -16    0.91    3.00
   0  -7 -16    3.82    2.08
   0   7 -17    3.06    2.28
   0  -7 -17    3.67    4.08
   0  -7 -17   -0.19    1.54
   0   8   0  747.31   17.66
   0  -8   0  752.77   17.67
   0  -8   0  692.67   17.20
   0   8   0 1005.23   18.94
   0  -8   0  974.12   18.85
   0  -8  -1  545.15   13.33
   0   8  -1  581.03   13.82
   0   8   1  571.69   13.79
   0  -8  -1  609.58   15.06
   0   8  -1  545.95   14.73
   0  -8   1  560.45   13.80
   0  -8  -1  580.05   13.75
   0  -8   1  563.16   13.79
   0   8   1  589.68   14.69
   0  -8  -1  596.48   13.85
   0  -8   1  572.92   14.67
   0  -8  -1  591.26   14.55
   0  -8  -1  581.95   13.65
   0   8   2  141.40    5.10
   0  -8  -2  139.93    5.18
   0  -8   2  162.72    5.53
   0   8   2  142.24    4.40
   0   8  -2  171.30    4.61
   0  -8   2  159.79    4.53
   0  -8  -2  144.84    4.41
   0   8  -2  167.43    5.61
   0  -8  -2  145.32    4.18
   0  -8   2  165.92    4.49
   0  -8  -2  145.72    3.87
   0  -8  -2  138.96    3.77
   0   8  -2  164.21    4.13
   0   8  -2  160.15    4.07
   0  -8   3    1.32    2.79
   0   8   3   -0.72    2.66
   0  -8   3   -1.24    2.82
   0   8  -3    1.41    1.72
   0   8   3    1.09    1.63
   0   8  -3    1.49    1.90
   0   8   3    0.54    1.83
   0  -8  -3    0.31    1.74
   0  -8  -3    1.13    2.48
   0  -8   3    0.21    2.05
   0  -8  -3    0.53    1.07
   0  -8   3    0.33    1.90
   0  -8  -3    1.13    1.49
   0  -8  -3    1.79    1.35
   0  -8  -3    0.41    1.08
   0   8  -3    1.02    0.57
   0  -8  -4  144.78    4.04
   0  -8   4  142.16    4.46
   0   8  -4  149.93    4.48
   0   8   4  152.98    4.28
   0   8   4  142.44    4.24
   0  -8  -4  128.21    5.26
   0  -8  -4  137.87    3.90
   0  -8   4  140.65    4.35
   0  -8  -4  140.59    3.94
   0  -8  -4  152.35    4.25
   0   8  -4  145.43    4.32
   0  -8  -4  127.04    4.98
   0   8   4  129.02    5.21
   0   8   5   27.88    2.25
   0  -8  -5   32.38    1.94
   0   8   5   31.36    2.22
   0  -8  -5   49.85    2.87
   0  -8  -5   49.23    3.65
   0  -8  -5   37.18    1.88
   0  -8   5   35.61    2.30
   0  -8  -5   36.01    1.87
   0  -8  -5   26.39    2.27
   0   8  -5   26.95    2.29
   0  -8   5   60.72    3.61
   0  -8  -6  206.32    6.56
   0   8   6  212.19    6.31
   0  -8   6  205.02    6.37
   0   8  -6  110.14    4.48
   0   8   6  126.59    4.47
   0   8   6  133.41    4.52
   0  -8  -6  127.09    4.25
   0  -8  -6  119.30    4.29
   0  -8  -6  193.41    5.39
   0  -8   6  138.09    4.60
   0  -8  -6  145.25    4.29
   0  -8  -6  152.36    4.16
   0   8  -6  152.72    4.61
   0  -8   6  174.84    4.73
   0   8   7    2.71    2.91
   0  -8  -7   -0.89    3.22
   0   8   7    1.14    2.21
   0   8   7   -0.07    2.07
   0  -8  -7    1.29    1.78
   0  -8  -7    1.15    1.76
   0  -8   7    1.13    2.89
   0   8  -7   -0.20    2.26
   0  -8  -7    1.21    3.20
   0  -8   8  394.22   12.12
   0   8  -8  382.54   10.36
   0  -8   8  390.65   10.43
   0  -8  -8  393.40   12.03
   0  -8  -8  417.25   10.44
   0  -8  -8  402.06   10.42
   0   8   8  375.76   11.90
   0  -8   8  377.66   11.80
   0  -8  -8  384.76   12.13
   0  -8   9   99.39    5.51
   0  -8   9   98.39    5.91
   0  -8   9   98.45    4.14
   0   8  -9  101.15    4.09
   0   8   9   91.53    4.18
   0  -8  -9   86.51    5.41
   0  -8  -9   94.45    3.94
   0  -8  -9   94.92    3.84
   0  -8  -9   92.17    4.17
   0   8   9   82.89    5.31
   0  -8   9   98.42    5.22
   0  -8  10    3.96    4.41
   0  -8  10    5.13    3.46
   0   8 -10    4.69    2.56
   0  -8  10    9.23    2.53
   0   8  10   10.62    3.00
   0  -8 -10    0.48    3.76
   0  -8 -10    7.53    2.61
   0  -8 -10    2.66    2.73
   0  -8 -10    5.80    2.32
   0   8  10    0.32    3.37
   0  -8  10    5.86    3.30
   0   8 -11   15.58    3.98
   0  -8 -11   13.78    4.82
   0  -8  11    8.41    4.40
   0  -8 -11   10.35    4.03
   0   8 -11   12.44    4.22
   0  -8 -11   11.31    2.87
   0  -8 -11   12.77    3.18
   0  -8  11   10.66    2.69
   0  -8 -12   20.56    4.53
   0   8 -12   24.28    4.60
   0  -8  12   30.22    4.75
   0  -8 -12   21.90    4.49
   0  -8 -12   31.00    5.26
   0  -8 -12   20.59    4.81
   0   8 -12   34.50    4.14
   0  -8 -12   25.47    3.19
   0  -8 -12   24.19    3.44
   0  -8  12   28.80    3.05
   0  -8 -13    9.17    4.99
   0   8 -13    8.47    4.37
   0   8 -13    6.50    3.65
   0  -8 -13   11.17    3.05
   0  -8 -13   13.39    3.01
   0  -8 -13   11.64    4.14
   0   8 -13    8.00    3.98
   0  -8 -14   12.46    3.55
   0  -8 -14   12.14    3.02
   0  -8 -14    8.67    4.08
   0   8 -14    6.70    4.06
   0  -8 -14   10.08    3.97
   0  -8 -15    0.08    3.47
   0  -8 -15    1.56    3.38
   0   8 -15   -0.85    3.44
   0  -8 -15    0.51    5.67
   0   8 -15    2.17    4.14
   0  -8 -15    1.64    2.88
   0  -8 -15   -0.03    2.59
   0   8 -15    3.62    3.34
   0  -8 -15    0.51    2.25
   0  -8 -15   -0.09    2.30
   0  -8 -16   65.65    3.98
   0   8 -16   64.38    3.93
   0   8 -16   76.71    4.06
   0   8 -16   80.09    4.65
   0  -8 -16   75.91    4.58
   0  -8 -16   75.66    3.28
   0   8 -17    8.05    2.12
   0  -8 -17   12.06    4.20
   0  -8 -17   10.94    1.52
   0   9   0    0.51    1.90
   0  -9   0    1.72    2.85
   0  -9   0    0.33    1.84
   0  -9   0   -0.20    0.65
   0   9   0    1.49    2.86
   0  -9   0    0.19    2.69
   0  -9  -1  149.04    3.27
   0   9  -1  110.51    3.67
   0   9  -1  178.06    5.20
   0  -9  -1  135.19    5.35
   0  -9   1  112.13    3.64
   0  -9  -1   89.25    3.48
   0  -9   1  122.98    3.66
   0  -9  -1  111.84    2.83
   0  -9   1  181.49    5.07
   0  -9  -1  139.07    4.79
   0   9   1  154.85    4.92
   0  -9  -1  146.21    3.52
   0  -9  -2    9.47    2.57
   0   9   2   10.38    2.81
   0   9   2    8.26    1.83
   0   9  -2   15.35    2.19
   0   9  -2   15.76    3.18
   0  -9  -2    7.76    3.40
   0  -9  -2    7.67    1.04
   0  -9  -2    7.04    1.75
   0  -9   2   14.43    2.00
   0  -9   2   12.60    2.15
   0  -9  -2    8.55    0.92
   0   9  -2   16.31    1.13
   0   9  -2   16.92    1.27
   0  -9  -2    8.04    1.08
   0   9  -3   38.47    2.12
   0  -9   3   34.37    2.48
   0   9   3   38.61    2.46
   0   9   3   37.62    2.33
   0   9  -3   35.99    2.48
   0  -9  -3   42.75    3.26
   0  -9  -3   44.21    2.33
   0  -9  -3   38.24    2.10
   0  -9  -3   41.40    1.62
   0  -9   3   35.57    2.43
   0  -9  -3   40.14    1.53
   0  -9  -3   41.66    1.88
   0   9   3   42.84    3.09
   0   9  -4  297.23    7.62
   0   9   4  303.79    7.48
   0  -9   4  275.63    7.56
   0   9   4  279.15    7.39
   0  -9  -4  252.34    8.30
   0  -9  -4  250.02    7.70
   0  -9   4  281.29    7.51
   0  -9  -4  275.33    7.03
   0  -9  -4  296.86    7.28
   0  -9  -4  272.55    7.06
   0   9  -4  299.45    7.36
   0  -9   4  238.17    8.45
   0  -9  -5   62.98    2.95
   0   9   5   67.15    3.07
   0   9   5   70.72    3.12
   0  -9  -5   73.36    2.67
   0  -9  -5   72.61    2.61
   0  -9   5   82.89    3.17
   0  -9  -5   75.54    2.59
   0  -9   5   91.14    4.52
   0  -9   5   98.27    4.63
   0  -9   6  224.79    8.11
   0  -9  -6  238.31    6.58
   0   9   6  233.43    6.67
   0   9   6  245.78    6.69
   0  -9  -6  241.70    6.41
   0  -9  -6  260.95    8.24
   0  -9  -6  242.61    6.37
   0  -9   6  204.93    6.71
   0   9  -6  215.17    6.58
   0  -9  -6  261.29    8.49
   0   9   6  255.99    8.05
   0  -9   6  217.45    7.91
   0  -9  -6  248.65    7.65
   0  -9   7   49.66    2.81
   0   9   7   44.67    2.90
   0  -9  -7   47.62    2.53
   0  -9  -7   57.00    4.39
   0  -9  -7   50.69    2.54
   0  -9  -7   57.47    4.43
   0   9   7   62.63    4.18
   0  -9   7   45.17    3.93
   0  -9   7   52.92    4.08
   0  -9   8   72.49    4.99
   0  -9   8   77.70    3.69
   0   9   8  106.77    4.04
   0  -9  -8   81.63    5.20
   0  -9  -8   95.56    3.56
   0   9  -8   90.60    3.91
   0   9   8   82.51    5.04
   0  -9  -8   76.89    5.19
   0  -9   8   74.08    4.89
   0  -9   9   82.60    5.56
   0  -9   9   72.21    5.13
   0   9  -9   73.59    3.59
   0  -9   9   72.14    3.71
   0   9   9   71.72    3.91
   0  -9  -9   67.12    4.91
   0  -9  -9   71.64    3.44
   0  -9  -9   70.66    3.77
   0  -9  -9   70.57    3.60
   0  -9   9   73.29    4.87
   0  -9  -9   72.72    5.00
   0   9   9   76.23    5.09
   0  -9  10  395.83   13.06
   0   9  10  431.44   13.36
   0   9 -10  408.28   13.40
   0  -9  10  398.69   13.18
   0  -9  10  410.38   13.90
   0  -9 -10  461.05   12.58
   0   9  10  421.60   11.70
   0  -9 -10  421.14   13.35
   0  -9 -10  433.66   11.45
   0  -9 -10  440.77   11.44
   0  -9 -10  436.03   11.69
   0   9 -10  399.65   11.29
   0  -9  10  388.46   11.32
   0  -9 -11    3.46    3.88
   0   9 -11    7.25    4.30
   0   9 -11    3.52    3.80
   0  -9 -11   -1.62    4.68
   0   9 -11    7.03    3.81
   0  -9 -11    3.84    3.93
   0  -9  11    7.63    4.56
   0  -9 -11    2.07    2.66
   0  -9 -11    3.97    2.40
   0  -9 -11    1.36    3.11
   0  -9  11    5.91    2.76
   0   9 -11    5.36    2.79
   0  -9 -12   29.12    4.70
   0   9 -12   24.73    4.43
   0  -9  12   22.11    4.61
   0  -9 -12   26.86    4.45
   0  -9 -12   29.70    5.48
   0  -9 -12   34.19    5.15
   0  -9 -12   30.78    3.24
   0   9 -12   22.88    3.73
   0  -9 -12   30.51    3.41
   0  -9  12   23.93    2.88
   0  -9 -13    0.14    5.08
   0   9 -13   -0.71    4.36
   0  -9 -13    8.92    4.00
   0  -9  13    2.78    3.90
   0   9 -13    7.02    3.93
   0   9 -13    1.78    3.55
   0  -9 -13    3.09    2.83
   0  -9 -13    5.22    2.95
   0  -9 -13    5.89    4.11
   0  -9  14   53.54    4.68
   0  -9 -14   55.10    4.96
   0   9 -14   57.16    4.93
   0  -9  14   46.99    4.55
   0  -9 -14   50.57    3.50
   0  -9 -14   56.04    5.09
   0  -9 -15   90.54    5.41
   0  -9 -15  103.95    7.06
   0   9 -15   96.48    5.75
   0   9 -15   95.08    5.13
   0  -9 -15   95.08    5.17
   0   9 -15   96.86    4.74
   0  -9 -15   89.35    3.86
   0  -9 -15   91.43    3.88
   0  -9 -16    0.74    4.88
   0   9 -16    4.27    2.61
   0  -9 -16    3.02    2.76
   0   9 -16    1.33    3.51
   0  -9 -16    0.52    1.88
   0  -9 -17   18.33    4.01
   0  -9 -17   16.88    1.47
   0 -10   0   23.05    2.23
   0 -10   0   21.92    2.04
   0 -10   0   25.95    3.40
   0  10   0   29.79    3.21
   0  10   0   22.31    2.31
   0  10   0   25.09    3.15
   0  10   1  195.80    6.79
   0 -10  -1  182.40    5.22
   0 -10  -1  170.64    5.01
   0 -10  -1  218.78    4.97
   0  10   1  216.22    5.66
   0  10  -1  200.92    5.58
   0  10   1  226.29    5.63
   0 -10  -1  194.99    7.04
   0  10  -1  159.69    6.61
   0 -10  -1  217.37    5.50
   0 -10   1  194.16    5.54
   0 -10   1  195.36    5.51
   0 -10  -1  194.32    4.77
   0 -10  -1  189.48    4.82
   0  10  -2   57.62    2.06
   0 -10   2   53.95    2.73
   0  10  -2   56.24    3.01
   0  10   2   60.30    2.61
   0 -10  -2   40.47    3.98
   0  10  -2   41.63    3.70
   0 -10  -2   55.87    2.38
   0 -10   2   49.96    2.60
   0  10   2   40.13    3.56
   0 -10  -2   44.29    2.44
   0  10  -2   36.67    1.78
   0 -10  -3  368.50    9.29
   0  10  -3  350.65    9.15
   0 -10   3  373.39    9.62
   0  10  -3  354.29    9.57
   0  10   3  359.97    9.55
   0 -10  -3  382.85   10.48
   0 -10  -3  386.46    9.67
   0 -10  -3  369.42    9.37
   0 -10  -3  364.15    8.98
   0 -10   3  370.07    9.54
   0 -10  -3  374.25    9.13
   0 -10   3  397.88   10.78
   0  10  -4  570.55   14.32
   0  10  -4  598.89   14.71
   0  10   4  566.72   14.52
   0  10   4  603.49   14.60
   0 -10   4  581.62   14.67
   0 -10  -4  571.32   15.61
   0 -10  -4  597.35   14.90
   0 -10  -4  578.36   14.19
   0 -10  -4  576.94   14.14
   0 -10  -4  607.56   14.42
   0 -10   4  586.57   14.65
   0 -10   4  587.85   15.88
   0 -10   4  577.98   15.92
   0  10  -4  608.31   14.82
   0 -10  -5  123.77    4.42
   0  10   5  135.16    4.52
   0  10   5  134.46    4.62
   0 -10  -5  200.92    5.34
   0 -10  -5  145.75    4.27
   0 -10  -5  153.84    4.14
   0 -10   5   94.53    4.43
   0 -10   5  145.93    5.96
   0  10   5  199.80    6.27
   0 -10   5  131.91    5.83
   0 -10  -5  202.08    5.91
   0  10   6   49.33    2.91
   0  10   6   49.02    2.83
   0 -10  -6   46.68    2.26
   0 -10  -6   45.58    4.17
   0 -10   6   58.94    4.15
   0 -10  -6   45.24    3.55
   0 -10  -6   51.11    4.37
   0 -10   6   49.86    3.98
   0  10   6   44.98    3.95
   0 -10   7    3.99    2.17
   0 -10  -7    3.60    3.32
   0 -10   7    1.34    2.31
   0 -10   7    0.13    3.19
   0 -10  -7    3.89    3.49
   0  10   7    4.21    3.02
   0 -10   7    3.98    3.14
   0 -10   8   81.57    5.04
   0 -10   8   73.76    3.61
   0  10   8   78.09    3.94
   0 -10  -8   80.45    5.24
   0 -10  -8   80.53    3.35
   0  10  -8   66.30    3.70
   0  10   8   88.49    5.16
   0 -10  -8   89.06    5.58
   0 -10   8   72.41    4.90
   0 -10   9   50.20    5.18
   0 -10   9   44.76    4.51
   0 -10  -9   42.61    4.28
   0  10  -9   48.76    4.37
   0  10  -9   48.51    3.33
   0 -10   9   45.41    3.14
   0  10   9   46.93    3.57
   0 -10  -9   38.89    4.41
   0 -10  -9   41.65    2.87
   0 -10  -9   49.96    3.27
   0 -10  -9   43.29    3.41
   0 -10   9   51.33    4.61
   0  10   9   49.28    4.51
   0 -10  -9   41.01    4.70
   0 -10  10  105.49    5.93
   0 -10 -10   98.11    5.94
   0 -10 -10   90.64    5.73
   0 -10 -10   92.74    5.96
   0 -10 -10   87.23    4.08
   0  10 -10   94.77    4.29
   0 -10  10   95.76    4.32
   0 -10 -10   92.42    4.51
   0 -10 -10   93.03    4.31
   0 -10  10  109.25    6.83
   0  10 -10  111.71    5.98
   0 -10  10  107.01    6.27
   0 -10 -10  101.79    6.01
   0  10 -11   31.90    4.50
   0 -10 -11   31.42    4.67
   0 -10  11   28.48    4.23
   0 -10  11   34.70    5.06
   0 -10 -11   29.24    4.39
   0  10 -11   33.36    4.26
   0 -10 -11   35.12    5.20
   0 -10 -11   31.43    3.08
   0 -10 -11   34.80    3.67
   0 -10 -11   29.29    2.92
   0 -10  11   31.55    3.06
   0  10 -11   29.35    3.20
   0 -10 -12    0.21    4.06
   0 -10  12    2.45    4.00
   0 -10 -12    1.89    5.03
   0  10 -12   -0.10    3.34
   0 -10 -12    0.95    3.17
   0 -10  12    0.65    2.65
   0 -10 -13   33.64    4.69
   0  10 -13   31.55    4.43
   0 -10  13   25.97    4.57
   0 -10 -13   31.96    4.42
   0 -10 -13   42.12    5.73
   0  10 -13   34.73    5.19
   0 -10 -13   36.31    4.93
   0  10 -13   34.96    3.86
   0 -10 -13   32.70    3.40
   0  10 -13   31.70    4.90
   0 -10 -14    1.86    3.66
   0 -10 -14   -3.91    5.57
   0  10 -14    1.47    4.63
   0 -10  14   -0.70    4.05
   0 -10 -14    2.51    3.33
   0  10 -14    0.24    3.29
   0 -10  14    5.04    3.47
   0  10 -14    0.32    3.22
   0 -10 -14    0.97    2.65
   0  10 -14    1.21    3.08
   0 -10 -15    3.56    3.19
   0  10 -15    1.39    4.15
   0 -10 -15    2.87    5.26
   0  10 -15    5.42    3.00
   0 -10 -15    5.13    2.35
   0 -10 -15    2.76    2.16
   0 -10 -16   24.90    5.00
   0  10 -16   24.63    3.73
   0  10 -16   19.66    2.57
   0 -10 -16    9.62    2.73
   0 -10 -16   12.24    1.95
   0 -11   0    1.31    1.93
   0 -11   0    2.35    2.05
   0 -11   0    2.26    3.18
   0  11   0    2.68    3.03
   0 -11   0    2.10    2.70
   0  11   0    2.17    2.22
   0  11  -1  400.51   10.92
   0  11   1  430.78   10.93
   0 -11   1  404.01   10.87
   0 -11  -1  480.39   12.69
   0  11  -1  443.05   12.14
   0 -11  -1  431.16   10.86
   0 -11   1  410.38   10.89
   0 -11  -1  410.27   10.31
   0 -11  -1  467.89   10.62
   0 -11  -1  493.09   12.26
   0 -11   1  437.38   12.08
   0 -11  -2   15.32    1.52
   0  11  -2   16.04    2.62
   0  11   2   14.57    2.37
   0  11  -2   19.72    3.46
   0 -11   2   16.82    2.32
   0 -11  -2   16.14    2.12
   0 -11   2   13.93    2.28
   0 -11  -2   24.02    3.15
   0 -11  -2   24.68    1.93
   0 -11   2   17.45    3.17
   0 -11   2   19.75    3.11
   0 -11  -3  409.07   10.17
   0 -11   3  394.88   11.17
   0  11  -3  341.19    9.73
   0 -11   3  363.59    9.80
   0  11   3  356.44    9.66
   0 -11  -3  410.93   10.87
   0 -11  -3  373.11    9.55
   0 -11   3  358.95    9.75
   0 -11  -3  379.62    9.31
   0 -11   3  377.02   11.08
   0  11  -4    5.90    2.52
   0  11   4    7.91    2.33
   0 -11  -4   20.73    2.96
   0 -11   4   10.55    2.39
   0 -11  -4    9.88    1.86
   0 -11   4   10.14    2.21
   0 -11  -4   12.74    1.52
   0  11   4   21.66    3.24
   0 -11   4   18.34    3.46
   0 -11   4   21.40    3.30
   0 -11  -5    3.75    1.99
   0  11   5    6.38    2.03
   0  11   5    5.48    2.43
   0 -11  -5    6.51    1.68
   0 -11   5    7.00    3.30
   0 -11   5    6.63    3.30
   0 -11  -5   18.09    2.89
   0  11   5   15.71    3.14
   0 -11   6    0.59    2.19
   0  11   6    6.69    2.35
   0 -11  -6    1.87    3.24
   0 -11   6    4.97    2.32
   0 -11   6    1.63    3.34
   0 -11  -6    1.01    2.66
   0  11   6    1.08    2.99
   0 -11  -6   -0.81    3.69
   0 -11   6    0.33    3.22
   0 -11   7  204.23    7.65
   0 -11   7  191.81    5.99
   0  11   7  174.41    6.10
   0 -11  -7  192.32    7.66
   0 -11   7  180.76    6.19
   0  11  -7  195.29    6.04
   0 -11   7  205.01    7.72
   0  11   7  191.30    7.38
   0 -11  -7  200.17    8.14
   0 -11  -7  189.70    7.00
   0 -11   8  333.50    9.46
   0  11   8  358.07    9.71
   0 -11   8  328.91   11.27
   0 -11  -8  307.52   11.02
   0  11  -8  353.71    9.61
   0 -11  -8  302.55   11.23
   0  11   8  330.48   11.07
   0 -11   8  335.45   11.23
   0  11   9   81.99    5.37
   0 -11   9   74.65    5.45
   0 -11  -9   74.32    5.27
   0 -11  -9   72.92    5.56
   0 -11  -9   97.72    5.17
   0  11   9   90.87    4.34
   0 -11  -9   77.21    4.93
   0 -11   9   80.59    5.57
   0 -11   9   81.76    4.02
   0  11  -9   83.43    4.03
   0  11  -9   87.69    4.28
   0 -11  -9   87.34    4.18
   0 -11  -9   82.96    4.04
   0 -11  -9   70.18    5.33
   0 -11 -10  168.83    7.76
   0 -11  10  156.05    7.49
   0 -11 -10  165.78    7.58
   0 -11 -10  185.04    7.35
   0 -11 -10  170.47    5.85
   0 -11 -10  178.90    5.98
   0 -11  10  149.13    5.67
   0  11 -10  146.92    5.63
   0 -11  10  135.87    7.21
   0 -11  10  143.73    8.06
   0  11 -11   71.56    5.59
   0 -11  11   72.78    5.23
   0 -11 -11   51.99    5.13
   0 -11  11   63.44    4.95
   0 -11  11   76.49    6.08
   0 -11 -11   59.69    5.66
   0 -11 -11   53.17    4.09
   0 -11 -11   56.75    3.59
   0 -11  11   72.66    3.82
   0  11 -11   73.63    3.92
   0 -11 -12   12.14    4.78
   0  11 -12   12.48    3.36
   0 -11 -12   12.86    3.11
   0 -11  12   11.40    2.78
   0 -11 -13   10.20    4.01
   0 -11  13    6.93    3.95
   0 -11 -13   21.03    5.36
   0  11 -13   14.52    4.80
   0 -11 -13   11.85    4.49
   0 -11 -13   13.44    3.09
   0  11 -13    9.92    4.32
   0 -11 -14   37.26    4.42
   0 -11  14   39.52    4.17
   0 -11 -14   44.81    6.03
   0 -11  14   37.79    4.60
   0  11 -14   38.71    5.33
   0 -11 -14   36.57    4.25
   0  11 -14   41.12    3.76
   0 -11 -14   36.57    3.17
   0 -11 -14   37.06    2.90
   0  11 -14   32.10    4.29
   0 -11 -15    1.06    2.97
   0  11 -15    1.86    4.14
   0 -11 -15   -3.78    5.05
   0  11 -15    0.17    2.70
   0 -11 -15    2.36    2.18
   0 -11 -15    1.68    2.10
   0 -11 -16    0.80    4.44
   0  11 -16   -1.87    3.29
   0  11 -16    1.82    2.15
   0 -11 -16    1.13    1.62
   0 -11 -16    0.46    2.28
   0 -12   0  270.56    6.95
   0 -12   0  263.78    6.91
   0  12   0  198.14    7.83
   0 -12   0  199.15    7.76
   0  12   0  265.52    7.08
   0 -12  -1    2.51    2.95
   0 -12   1   10.64    2.98
   0  12   1    4.64    3.13
   0  12  -1   10.81    2.33
   0  12   1    4.32    2.16
   0 -12   1   11.87    2.31
   0 -12   1   12.02    2.30
   0 -12  -1    3.01    2.16
   0  12   2  277.72    7.79
   0  12   2  264.56    7.80
   0  12  -2  303.58    7.99
   0 -12   2  283.27    7.95
   0 -12   2  288.32    7.83
   0 -12  -2  276.51    7.66
   0  12   2  303.52    9.18
   0 -12  -2  290.55    8.94
   0 -12   2  292.02    9.19
   0 -12   2  293.16    9.04
   0 -12   3    2.44    3.18
   0 -12  -3    0.19    1.59
   0  12  -3    2.27    2.53
   0  12   3   -0.09    2.13
   0 -12  -3    1.42    2.74
   0 -12  -3    0.14    1.89
   0 -12  -3    0.01    1.49
   0 -12   3    3.53    3.17
   0 -12  -3    1.90    1.91
   0  12   3    0.47    2.89
   0 -12  -4  795.11   19.93
   0  12   4  834.09   20.18
   0  12   4  836.69   21.54
   0 -12   4  780.74   21.53
   0 -12   4  753.80   21.47
   0 -12  -4  849.22   19.99
   0  12   5  102.06    4.35
   0 -12   5  122.15    4.47
   0 -12  -5  110.36    4.00
   0 -12  -5  144.31    5.26
   0 -12  -5  132.79    5.49
   0  12   5  135.98    5.60
   0 -12   5  144.99    6.17
   0 -12   5  139.91    5.96
   0 -12   6  133.94    6.27
   0 -12   6  136.51    4.77
   0 -12  -6  125.61    6.07
   0 -12   6  119.63    4.74
   0  12  -6  133.11    4.68
   0  12   6  131.60    5.97
   0 -12  -6  127.23    6.57
   0 -12  -6  122.28    5.57
   0 -12  -6  125.56    5.60
   0 -12  -7   -1.27    4.04
   0 -12  -7    2.05    2.87
   0 -12  -7    0.60    2.82
   0  12   7    0.42    3.04
   0 -12   7    0.16    3.63
   0 -12   7    2.06    3.44
   0 -12  -7   -0.11    2.82
   0  12   7    0.40    2.68
   0 -12  -7    1.54    3.79
   0 -12   7    0.14    2.77
   0  12  -7    0.03    2.61
   0 -12   7    0.67    2.35
   0 -12   8   24.90    4.15
   0  12   8   32.11    4.00
   0 -12  -8   26.11    3.78
   0 -12  -8   26.60    4.50
   0 -12  -8   36.94    3.76
   0  12   8   34.32    3.31
   0 -12   8   26.14    4.23
   0 -12  -8   25.75    4.21
   0 -12  -8   31.10    3.10
   0  12  -8   22.59    3.15
   0 -12   8   26.18    3.08
   0 -12   9    5.58    3.92
   0 -12  -9    9.91    3.70
   0  12   9    5.89    3.58
   0 -12  -9    7.23    4.11
   0 -12  -9    5.41    3.72
   0  12   9    4.98    3.04
   0 -12   9    6.04    3.84
   0 -12   9    5.80    2.60
   0  12  -9    5.98    2.93
   0  12  -9    4.27    3.09
   0 -12  -9    7.18    2.98
   0 -12  -9    9.29    2.95
   0 -12  -9    6.48    4.09
   0 -12  10    0.63    3.43
   0 -12 -10    3.94    3.84
   0 -12 -10    4.12    4.36
   0 -12 -10    3.98    4.05
   0 -12  10    1.43    2.60
   0  12 -10    1.31    2.82
   0  12  10    4.69    4.27
   0 -12 -10    4.33    2.84
   0 -12 -10    3.70    3.09
   0 -12  10    2.20    4.31
   0 -12  10    0.64    3.70
   0  12 -11   -1.34    4.14
   0 -12 -11    3.42    3.87
   0 -12  11    2.58    3.45
   0 -12  11    2.22    3.52
   0 -12  11    2.33    4.50
   0  12 -11   -0.59    3.08
   0 -12 -11    2.23    4.69
   0 -12 -11    2.62    2.67
   0 -12 -11    4.16    3.07
   0 -12  11    1.85    2.86
   0  12 -11    1.80    2.75
   0  12 -12   23.26    4.20
   0 -12 -12   22.60    5.00
   0  12 -12   27.12    3.55
   0 -12 -12   22.96    3.31
   0 -12  12   17.21    2.93
   0  12 -13   79.31    6.00
   0 -12 -13   67.86    5.75
   0 -12 -13   68.97    5.52
   0 -12  13   76.51    5.46
   0 -12 -14   53.66    4.54
   0 -12  14   57.59    4.43
   0 -12 -14   68.20    6.35
   0  12 -14   72.30    5.71
   0 -12  14   62.35    4.98
   0 -12 -14   68.82    4.94
   0  12 -14   63.46    3.87
   0 -12 -14   57.35    3.51
   0  12 -14   59.95    4.96
   0 -12 -14   56.73    3.17
   0 -12 -15    0.77    2.73
   0 -12 -15    0.47    4.86
   0  12 -15    2.08    2.43
   0 -12 -15    0.46    2.12
   0 -12 -15    1.36    1.92
   0  12 -15    2.07    4.03
   0 -12 -16   56.46    2.37
   0 -12 -16   55.89    2.43
   0 -13   0    1.06    2.12
   0 -13   0    0.49    2.16
   0 -13   0    2.96    3.42
   0 -13   0    1.12    3.02
   0  13   0    0.60    2.43
   0 -13  -1  807.10   19.44
   0 -13  -1  765.95   19.42
   0 -13   1  744.64   21.03
   0 -13  -1  859.88   21.32
   0 -13  -1  856.13   20.93
   0 -13   1  755.34   20.61
   0  13   1  847.25   21.01
   0 -13   1  725.07   19.45
   0  13   1  805.50   19.48
   0  13   2    2.22    2.38
   0 -13  -2    1.85    2.06
   0  13  -2    1.65    3.22
   0 -13   2    4.07    3.09
   0  13   2    2.35    2.94
   0 -13  -2    3.72    2.97
   0 -13   2    3.06    3.10
   0 -13   3  221.52    8.19
   0 -13  -3  216.60    6.53
   0 -13  -3  224.58    6.12
   0 -13   3  242.60    8.20
   0 -13  -4  725.09   19.25
   0  13  -4  769.99   19.80
   0 -13   4  792.31   19.76
   0 -13   4  800.70   19.63
   0 -13  -4  778.44   19.38
   0 -13   4  874.71   21.43
   0 -13   4  878.45   21.40
   0  13   4  836.33   21.07
   0 -13   5   98.92    4.40
   0 -13  -5  115.70    4.92
   0 -13  -5  110.47    5.27
   0  13   5  113.25    5.50
   0 -13   5  110.77    5.84
   0 -13   5  117.21    5.84
   0  13   6  161.90    7.05
   0 -13   6  181.27    7.55
   0 -13  -6  180.67    6.78
   0 -13  -6  159.78    6.66
   0 -13  -6  167.31    7.62
   0 -13   6  178.52    7.52
   0 -13  -6  166.82    5.84
   0  13   6  176.93    6.02
   0 -13  -6  162.36    7.36
   0 -13   6  184.83    6.06
   0  13  -6  186.55    5.80
   0 -13   6  183.20    5.77
   0 -13  -7   24.86    3.35
   0 -13   7   30.88    4.27
   0 -13  -7   28.93    3.61
   0  13   7   28.20    4.00
   0 -13  -7   34.58    4.87
   0 -13  -7   30.77    3.24
   0 -13  -7   28.92    4.26
   0 -13   7   30.96    4.31
   0 -13   7   32.34    3.50
   0  13  -7   25.49    3.25
   0 -13   7   26.54    2.87
   0 -13   8   66.18    5.12
   0 -13  -8   58.05    5.35
   0 -13  -8   62.22    4.82
   0  13   8   65.12    4.99
   0 -13  -8   70.29    5.33
   0 -13  -8   74.98    4.67
   0 -13   8   64.00    5.28
   0  13  -8   66.26    3.99
   0 -13  -8   67.96    3.80
   0 -13   8   70.31    3.79
   0 -13   9   33.54    4.65
   0  13   9   27.20    4.16
   0 -13  -9   30.45    4.83
   0 -13  -9   29.07    4.26
   0 -13  -9   36.16    4.78
   0 -13  -9   34.00    4.23
   0 -13   9   34.92    4.35
   0  13  -9   39.53    3.69
   0 -13  -9   29.42    3.43
   0 -13  -9   32.63    3.45
   0  13  -9   34.17    3.33
   0 -13   9   33.94    3.29
   0 -13  10   42.05    4.59
   0 -13 -10   43.52    4.71
   0 -13 -10   46.43    4.99
   0 -13 -10   34.03    4.68
   0  13  10   34.81    5.33
   0 -13  10   44.81    3.42
   0  13 -10   47.91    3.68
   0 -13 -10   41.60    3.65
   0 -13 -10   45.43    3.66
   0 -13  10   41.15    4.50
   0 -13  10   42.71    5.23
   0 -13 -11   29.83    4.48
   0 -13  11   32.34    5.14
   0 -13 -11   37.07    4.90
   0  13 -11   28.45    3.41
   0 -13 -11   36.51    3.24
   0 -13 -11   32.24    3.58
   0 -13  11   28.85    3.29
   0  13 -11   29.81    3.26
   0 -13 -12    4.40    3.73
   0  13 -12    2.82    3.61
   0 -13 -12    7.82    5.10
   0 -13  12    3.12    4.06
   0  13 -12    2.29    2.96
   0 -13 -12    3.12    3.06
   0 -13  12    1.62    2.61
   0 -13  13    3.20    3.60
   0 -13 -13    2.06    5.33
   0 -13 -13    6.05    4.27
   0  13 -13    0.89    2.92
   0 -13 -13    0.95    2.24
   0  13 -13    1.00    4.19
   0 -13 -13    1.51    3.36
   0 -13 -14   21.17    3.56
   0 -13  14   25.47    3.55
   0 -13 -14   30.37    5.45
   0 -13  14   25.38    4.16
   0  13 -14   27.99    4.87
   0 -13 -14   24.52    3.88
   0  13 -14   24.93    3.03
   0 -13 -14   20.26    2.83
   0 -13 -14   22.65    2.45
   0  13 -14   26.22    3.96
   0 -13 -15   39.89    3.37
   0  13 -15   36.94    4.50
   0 -13  15   31.73    3.47
   0 -13 -15   40.00    2.64
   0 -13 -15   38.26    2.38
   0 -13 -15   46.45    5.32
   0 -13 -16    3.32    3.69
   0  13 -16    5.13    2.63
   0 -14   0  318.61   10.39
   0  14   0  320.52   10.33
   0 -14   0  340.17   10.81
   0 -14  -1  123.63    5.64
   0 -14   1  101.96    5.24
   0 -14   1  105.01    5.72
   0 -14  -1  125.44    6.00
   0  14  -1   98.83    5.57
   0  14   1  125.65    5.77
   0  14  -2   12.42    2.96
   0 -14   2   11.92    2.57
   0 -14   2   14.25    2.38
   0 -14   2   13.69    3.41
   0  14   2    7.14    3.28
   0 -14  -2    8.99    3.23
   0 -14   2   13.31    3.32
   0  14  -3  112.07    4.53
   0  14   3  106.55    4.27
   0 -14   3  115.38    4.46
   0 -14  -3   95.39    5.10
   0 -14   3  120.55    4.39
   0  14   3  100.96    5.59
   0 -14   3  111.33    5.72
   0 -14   3  110.89    5.67
   0  14  -4  327.35    9.22
   0 -14   4  329.07    9.05
   0  14   4  359.47    9.12
   0 -14  -4  271.32    9.70
   0 -14   4  288.37   10.21
   0  14   4  297.86   10.19
   0 -14   4  269.47   10.06
   0 -14   4  304.14    8.84
   0  14   5  111.04    4.93
   0 -14   5  129.67    5.06
   0 -14  -5  140.44    5.98
   0 -14   5  158.21    6.89
   0  14   5  136.79    6.35
   0 -14   5  162.44    6.77
   0 -14  -6   -0.86    3.07
   0 -14  -6    0.56    2.69
   0 -14   6    2.20    3.71
   0 -14  -6    2.11    3.92
   0  14   6   -1.13    3.28
   0 -14   6    0.73    3.48
   0 -14  -6    1.48    2.73
   0  14   6    0.48    2.97
   0 -14  -6    0.49    3.74
   0 -14   6    2.27    2.76
   0  14  -6    0.97    2.65
   0 -14   6    1.54    2.59
   0 -14  -7    2.11    4.36
   0 -14  -7    3.48    3.12
   0 -14   7    3.03    3.59
   0  14   7    1.87    3.59
   0 -14  -7    1.77    3.11
   0 -14  -7    3.43    3.88
   0 -14   7    4.21    3.73
   0 -14   7    2.64    3.08
   0  14  -7    4.61    2.97
   0 -14   7    4.01    2.50
   0 -14  -8   -0.24    3.21
   0  14   8    1.90    3.57
   0 -14  -8    2.92    4.19
   0 -14   8    0.09    3.61
   0 -14  -8   -0.82    3.98
   0 -14  -8   -0.05    3.57
   0 -14   8    1.54    3.70
   0  14  -8    1.09    3.06
   0 -14  -8    0.84    2.83
   0 -14   8    0.49    2.73
   0 -14  -9   87.70    5.51
   0 -14  -9   82.60    6.10
   0 -14   9   79.35    5.75
   0 -14  -9   83.74    5.87
   0 -14  -9   83.34    5.27
   0 -14   9   69.25    5.46
   0  14  -9   74.41    4.40
   0 -14  -9   84.79    4.24
   0 -14  -9   80.79    4.43
   0 -14   9   73.78    4.03
   0  14  -9   77.10    4.23
   0 -14 -10    5.00    3.73
   0 -14  10    4.65    3.81
   0 -14 -10    5.41    4.12
   0 -14 -10    3.54    3.99
   0  14  10    3.91    4.42
   0  14 -10    1.69    3.06
   0 -14  10    2.40    2.73
   0 -14 -10    6.31    3.01
   0 -14 -10    4.50    3.07
   0 -14  10    4.86    4.63
   0 -14  10    1.51    3.54
   0 -14  11    9.65    3.67
   0 -14 -11    9.36    4.84
   0 -14 -11   10.83    3.09
   0 -14 -11   10.67    2.98
   0  14 -11    9.54    3.00
   0 -14  11    9.23    2.84
   0  14 -11    8.65    2.95
   0  14 -12    1.56    3.66
   0 -14 -12    0.79    3.44
   0 -14 -12    3.32    2.91
   0 -14  12    0.46    3.95
   0 -14 -13   67.21    4.84
   0 -14  13   70.98    5.09
   0 -14 -13   90.44    6.45
   0  14 -13   78.62    5.96
   0 -14 -13   77.30    5.84
   0  14 -13   71.85    3.95
   0 -14 -13   75.20    3.96
   0 -14 -13   71.33    3.41
   0  14 -13   73.87    5.69
   0 -14 -14    0.92    2.76
   0 -14  14   -0.12    2.85
   0 -14 -14    2.14    4.76
   0 -14 -14    3.21    3.32
   0 -14 -14    1.01    2.38
   0 -14 -14    0.17    1.90
   0  14 -14    1.59    3.34
   0  14 -14   -3.37    4.49
   0 -14  14    2.65    3.76
   0 -14 -15    2.36    4.34
   0  14 -15    1.73    3.78
   0 -14  15    2.50    2.72
   0 -14 -15    0.99    1.88
   0 -14 -15    1.30    1.41
   0 -15   0    0.59    2.45
   0 -15   0   -0.03    2.54
   0 -15   0    1.07    3.50
   0  15   0    0.28    3.58
   0 -15   0   -0.20    3.39
   0  15   0    1.82    2.59
   0  15  -1    6.17    3.05
   0  15   1   15.00    2.71
   0 -15  -1   13.07    4.01
   0 -15   1    8.63    3.69
   0 -15   1    6.89    2.65
   0 -15  -1   12.90    2.68
   0 -15   1    8.76    2.63
   0 -15  -1   12.53    2.49
   0 -15   1    8.55    3.34
   0  15   1   11.15    3.53
   0  15  -1    9.97    3.82
   0 -15  -1   14.92    3.45
   0 -15   1    9.01    3.33
   0  15   2  279.89    7.82
   0 -15   2  278.30    8.00
   0  15  -2  296.82    8.15
   0 -15  -2  272.70    7.69
   0 -15   2  240.97    9.41
   0  15   2  220.94    8.93
   0 -15  -2  272.64    7.61
   0 -15   2  275.51    7.73
   0 -15  -2  235.10    8.77
   0  15   2  235.70    8.97
   0 -15   2  219.58    8.90
   0 -15   2  231.40    9.03
   0  15   3    3.10    2.70
   0  15  -3    4.40    3.03
   0 -15  -3    6.76    2.91
   0 -15   3    7.94    3.49
   0  15   3    4.50    3.26
   0 -15   3    5.74    3.43
   0 -15   3    3.65    2.79
   0 -15  -3    5.41    2.24
   0 -15  -3    4.68    2.45
   0 -15   3    5.47    2.64
   0  15  -4   48.46    4.01
   0 -15   4   50.82    3.69
   0  15   4   54.13    3.59
   0 -15   4   44.81    4.58
   0  15   4   56.68    4.68
   0 -15   4   44.29    4.62
   0 -15   4   51.81    3.50
   0 -15  -4   57.73    3.10
   0  15   5   28.60    3.34
   0 -15   5   22.26    3.14
   0 -15   5   24.58    4.12
   0 -15  -5   31.87    3.77
   0 -15   5   20.27    4.34
   0  15   5   29.43    4.12
   0 -15   6   11.05    2.84
   0 -15  -6    7.56    3.96
   0 -15   6    7.91    3.93
   0 -15   6   12.28    3.34
   0  15  -6   11.88    2.79
   0 -15  -6    6.50    3.20
   0 -15   6   10.66    4.03
   0  15   6    4.29    3.75
   0 -15  -6    7.83    4.09
   0 -15   7   77.54    5.49
   0  15   7   71.37    5.42
   0 -15  -7   67.87    5.95
   0 -15  -7   77.39    4.34
   0 -15  -7   74.40    5.85
   0 -15   7   71.18    5.62
   0 -15   7   75.36    4.67
   0  15  -7   83.55    4.33
   0 -15  -7   75.83    3.81
   0 -15   7   77.04    3.92
   0 -15  -8   -0.24    3.10
   0  15   8    0.18    3.72
   0 -15   8    1.05    3.70
   0 -15  -8    0.54    3.89
   0 -15   8    2.54    3.70
   0 -15  -8   -0.68    3.46
   0 -15  -8    1.05    4.23
   0 -15  -8    0.08    2.82
   0  15  -8    2.07    3.30
   0 -15   8    0.46    2.99
   0 -15   9    9.83    4.15
   0 -15  -9   15.64    3.55
   0 -15  -9   11.72    4.37
   0 -15   9   14.30    4.03
   0 -15  -9    9.66    3.89
   0 -15  -9   12.77    4.40
   0  15  -9   10.53    3.44
   0 -15  -9   14.30    3.25
   0 -15  -9   13.69    3.04
   0 -15   9   12.47    3.08
   0  15  -9   11.96    3.04
   0 -15 -10  296.28   10.32
   0 -15  10  270.92   10.88
   0 -15  10  263.86   10.33
   0 -15 -10  278.02    9.71
   0 -15 -10  284.15   10.39
   0 -15 -10  282.88    8.66
   0 -15 -10  282.77    8.62
   0 -15  10  274.10    8.30
   0  15 -10  258.37    8.29
   0  15  10  261.90   11.11
   0 -15  11   65.59    5.14
   0 -15 -11   62.59    5.00
   0 -15  11   69.04    5.20
   0 -15  11   75.11    6.12
   0 -15 -11   87.20    6.03
   0 -15 -11   73.25    4.19
   0 -15 -11   71.20    4.03
   0 -15  11   76.92    4.00
   0 -15 -11   67.35    3.43
   0  15 -11   75.79    4.00
   0 -15 -12    4.15    2.16
   0 -15  12    6.72    3.99
   0 -15 -12    4.86    2.60
   0  15 -12    1.94    3.61
   0 -15 -12    6.00    3.40
   0 -15 -13    2.65    2.99
   0 -15 -13    2.55    4.77
   0  15 -13    3.03    4.63
   0 -15  13    4.09    3.43
   0 -15 -13   -0.09    3.95
   0 -15 -13    2.69    2.68
   0  15 -13    2.15    3.92
   0 -15 -13    3.12    2.04
   0 -15 -14   10.64    2.68
   0 -15  14    5.72    2.76
   0 -15 -14   10.93    4.64
   0 -15 -14    8.17    3.25
   0 -15 -14   10.78    2.38
   0  15 -14   10.31    3.37
   0 -15 -14    7.00    1.80
   0 -15  14    8.13    3.82
   0  15 -14   16.15    4.54
   0 -15 -15   25.91    4.09
   0  15 -15   23.34    3.72
   0 -15 -15   21.88    2.04
   0 -15 -15   20.68    1.47
   0 -16   0   92.48    4.13
   0  16   0   83.95    5.53
   0 -16   0   88.42    5.85
   0 -16   0   90.37    5.34
   0  16   0   81.62    4.35
   0 -16   0   91.20    4.32
   0 -16   1  455.20   12.35
   0 -16  -1  440.01   12.22
   0  16   1  439.07   12.29
   0  16  -1  466.41   12.70
   0 -16   1  479.97   14.40
   0  16   1  450.27   13.84
   0  16  -1  484.93   14.14
   0 -16  -1  438.18   14.10
   0 -16  -1  435.62   12.16
   0 -16   1  454.06   12.20
   0 -16  -1  451.62   13.69
   0 -16   1  480.63   14.02
   0 -16   1  474.47   13.90
   0  16   2   34.69    3.22
   0  16  -2   30.46    3.74
   0 -16  -2   33.56    3.04
   0 -16   2   29.88    3.29
   0  16   2   40.14    4.48
   0 -16   2   29.40    4.62
   0 -16   2   28.54    4.14
   0 -16  -2   36.50    4.02
   0 -16   2   28.78    4.15
   0 -16   2   29.32    3.12
   0 -16  -2   32.73    3.10
   0  16   3  160.88    5.98
   0 -16  -3  169.83    5.71
   0  16  -3  179.15    6.50
   0 -16   3  173.37    6.28
   0  16   3  151.54    7.08
   0 -16   3  170.79    7.48
   0 -16   3  172.41    7.60
   0 -16  -3  154.86    5.76
   0 -16   3  177.25    6.09
   0  16   4  182.54    6.42
   0  16  -4  195.59    6.97
   0 -16   4  183.68    6.67
   0 -16  -4  197.03    6.18
   0  16   4  170.79    7.50
   0 -16   4  157.76    7.61
   0 -16   4  152.70    7.54
   0 -16   4  182.27    6.36
   0 -16  -4  184.39    6.19
   0  16   5    5.48    2.91
   0 -16  -5    5.89    2.80
   0 -16   5    6.23    3.25
   0 -16   5    7.91    4.09
   0 -16  -5    3.95    3.33
   0  16   5    7.00    3.87
   0 -16  -5    4.51    3.99
   0 -16   5    5.86    4.02
   0 -16   6    6.81    4.11
   0 -16   6    7.29    2.70
   0  16   6   -0.04    3.19
   0 -16  -6   -0.09    4.27
   0 -16   6    2.69    3.41
   0  16  -6    6.01    3.12
   0 -16  -6    1.97    2.47
   0  16   6    0.45    3.80
   0 -16  -6   -0.48    4.11
   0 -16   6    5.46    4.25
   0 -16  -6    0.60    3.32
   0 -16   7   41.51    4.74
   0 -16   7   45.21    3.36
   0  16   7   47.61    4.06
   0 -16  -7   41.91    5.25
   0 -16   7   48.69    4.28
   0  16  -7   46.74    3.94
   0 -16  -7   37.25    3.25
   0  16   7   42.20    4.89
   0 -16  -7   38.55    5.03
   0 -16   7   46.90    4.94
   0 -16  -8    2.29    4.35
   0 -16   8   -0.49    3.84
   0  16   8   -0.78    3.91
   0 -16  -8    0.62    3.62
   0  16   8   -0.80    3.55
   0 -16  -8    1.48    4.24
   0 -16   8    0.82    2.96
   0  16  -8    2.86    3.38
   0 -16  -8    2.99    2.77
   0 -16   8   -0.29    3.97
   0 -16  -9    4.91    4.16
   0 -16   9    4.34    3.92
   0 -16   9    3.25    3.54
   0 -16  -9    3.42    4.25
   0 -16  -9    4.61    3.01
   0  16  -9    5.46    3.39
   0 -16  -9    4.53    3.10
   0 -16   9    5.76    2.88
   0  16  -9    4.24    3.07
   0 -16  -9    3.60    3.90
   0 -16  10    7.49    3.82
   0 -16 -10   13.14    4.47
   0 -16 -10   12.46    3.12
   0 -16 -10   12.12    3.08
   0 -16  10    9.14    2.96
   0  16 -10    9.38    2.94
   0 -16  11   15.36    4.44
   0 -16  11   10.59    3.59
   0 -16  11    9.61    2.81
   0 -16 -11    8.32    3.00
   0 -16 -11    9.41    3.39
   0 -16  11    4.06    3.38
   0 -16 -12   30.57    3.75
   0  16 -12   34.93    4.26
   0 -16 -12   42.61    5.17
   0 -16  12   36.14    4.43
   0 -16 -12   31.22    2.96
   0 -16 -12   34.01    3.24
   0 -16  12   33.48    2.93
   0 -16 -12   34.19    2.54
   0 -16 -13   12.12    2.83
   0 -16  13   11.99    3.35
   0  16 -13   18.27    4.75
   0 -16 -13   18.39    4.75
   0 -16 -13   15.34    3.99
   0 -16 -13   15.23    2.67
   0 -16 -13   13.97    1.92
   0  16 -13   13.24    4.01
   0 -16  14   -0.75    2.49
   0 -16 -14    5.31    4.12
   0  16 -14    5.31    4.11
   0 -16  14   -0.46    3.23
   0 -16 -14    0.39    2.09
   0  16 -14    2.22    2.92
   0 -16 -14    1.04    1.41
   0 -16 -14    1.42    2.87
   0 -16 -15    0.22    1.47
   0  16 -15    0.57    2.77
   0  17   0    0.04    3.58
   0  17   0    0.27    3.06
   0 -17   0    2.82    3.83
   0 -17   0   -0.27    2.87
   0 -17   0    2.11    2.88
   0 -17   0    1.34    3.75
   0  17   0    1.40    3.90
   0 -17   0    0.39    3.39
   0  17  -1   37.92    4.07
   0 -17   1   40.52    3.72
   0  17   1   32.20    3.59
   0 -17  -1   30.87    3.39
   0  17  -1   48.85    4.77
   0  17   1   42.60    4.72
   0 -17   1   47.61    5.09
   0 -17   1   39.73    3.39
   0 -17  -1   32.84    3.38
   0 -17   1   49.62    4.98
   0 -17  -1   40.32    4.45
   0 -17   1   46.84    4.74
   0 -17   2  187.01    6.56
   0  17   2  178.83    6.58
   0 -17  -2  193.73    6.34
   0  17  -2  193.51    6.91
   0  17   2  164.27    7.68
   0 -17  -2  161.12    7.06
   0 -17   2  180.17    8.30
   0 -17   2  179.42    6.45
   0 -17  -2  185.79    6.18
   0 -17   2  172.22    7.65
   0 -17   2  174.44    7.65
   0 -17   3    3.20    3.72
   0  17   3    4.16    3.82
   0  17   3    1.32    3.02
   0  17  -3    3.27    3.71
   0 -17   3    4.45    3.88
   0 -17   3    2.61    3.38
   0 -17  -3    3.81    2.85
   0 -17   3    3.08    3.31
   0 -17  -3    1.30    2.89
   0 -17  -3    4.78    2.02
   0 -17   3    2.50    3.84
   0  17  -4   40.41    4.66
   0  17   4   58.75    4.16
   0 -17  -4   59.43    3.73
   0  17   4   64.74    5.11
   0 -17   4   42.20    5.04
   0 -17  -4   57.53    3.72
   0 -17   4   43.83    3.99
   0 -17  -4   59.20    3.10
   0 -17   4   48.49    4.83
   0 -17  -5    2.56    4.06
   0 -17   5    1.59    3.88
   0 -17   5    2.18    2.82
   0  17   5    5.38    3.30
   0 -17  -5    3.65    2.97
   0 -17   5    2.63    3.45
   0 -17  -5    4.79    2.44
   0 -17  -5    4.96    3.32
   0  17   5    7.22    3.94
   0 -17   5    3.47    4.03
   0 -17   6   23.55    4.38
   0 -17   6   22.76    3.08
   0  17   6   27.55    3.84
   0 -17  -6   39.38    5.14
   0 -17  -6   27.89    3.25
   0 -17   6   17.16    3.67
   0 -17  -6   31.98    2.99
   0  17  -6   18.47    3.30
   0  17   6   37.49    4.56
   0 -17   6   25.68    4.63
   0 -17  -6   37.50    4.11
   0 -17  -6   35.85    4.94
   0 -17   7  229.18    9.68
   0 -17   7  237.65    7.68
   0  17   7  245.81    8.24
   0 -17  -7  268.49   10.29
   0 -17   7  223.32    8.40
   0  17  -7  239.17    8.01
   0 -17  -7  247.33    7.54
   0 -17   7  240.53    9.66
   0  17   7  268.59    9.82
   0 -17  -7  254.38   10.26
   0 -17   8    1.15    2.83
   0  17   8    3.63    3.67
   0 -17  -8   -0.61    4.28
   0 -17  -8    0.55    4.13
   0 -17   8   -1.85    3.81
   0  17  -8    1.84    3.27
   0 -17  -8    0.87    2.77
   0 -17   8    0.20    3.88
   0 -17  -9   10.74    4.23
   0 -17  -9   12.96    3.37
   0 -17  -9   15.28    3.05
   0  17  -9   12.65    3.53
   0 -17   9   10.76    3.05
   0  17  -9   15.05    2.97
   0  17  10   -1.79    4.80
   0 -17  10    1.31    2.77
   0  17 -10    0.92    2.97
   0 -17 -10   -1.37    2.74
   0 -17 -10   -0.09    3.01
   0 -17  10    0.81    3.56
   0 -17  10    2.04    4.08
   0 -17  10    0.99    3.72
   0 -17  11  127.18    6.89
   0 -17  11  112.69    5.98
   0 -17 -11  128.16    6.50
   0  17 -11  122.29    4.82
   0  17  11  114.23    7.00
   0 -17  11  117.51    6.15
   0  17 -12   18.40    3.64
   0 -17  12   16.86    3.83
   0 -17 -12   21.05    4.61
   0 -17 -12   16.05    4.62
   0 -17 -12   16.26    2.82
   0 -17 -12   15.79    2.65
   0 -17  12   20.67    2.68
   0 -17  13   38.20    3.67
   0 -17 -13   37.95    4.72
   0 -17 -13   41.31    4.29
   0  17 -13   33.51    4.73
   0 -17 -13   37.87    2.91
   0  17 -13   43.24    4.35
   0 -17 -14    2.35    3.42
   0 -17  14   -1.20    3.04
   0  17 -14    3.10    3.79
   0 -17  14    1.11    2.39
   0 -17 -14    2.64    2.54
   0 -17 -14    0.55    1.92
   0  17 -14    0.50    2.51
   0  18   0   96.96    5.56
   0 -18   0   94.83    4.67
   0  18   0   73.42    5.68
   0 -18   0   72.27    6.05
   0 -18   0   87.23    4.46
   0 -18   0   72.41    5.38
   0 -18   0   68.88    5.42
   0  18   1    3.17    3.45
   0  18  -1   -0.20    3.84
   0 -18   1    2.30    3.92
   0 -18   1    3.85    3.31
   0 -18  -1    2.73    3.00
   0 -18   1    2.17    3.10
   0 -18  -1    2.78    3.05
   0  18   1    3.47    4.11
   0 -18   1    2.10    3.97
   0 -18  -1    2.28    3.62
   0 -18   1    3.73    3.79
   0  18   2   32.02    3.79
   0 -18   2   27.69    3.91
   0  18  -2   24.86    4.25
   0 -18  -2   28.52    3.62
   0 -18   2   32.07    4.88
   0 -18  -2   25.81    3.53
   0 -18   2   32.53    3.64
   0 -18   2   30.62    4.72
   0  18   2   30.49    4.37
   0 -18   2   34.44    4.54
   0  18  -3  360.86   11.54
   0 -18  -3  386.53   10.95
   0 -18   3  371.00   11.17
   0  18   3  372.06   11.04
   0 -18   3  408.08   13.44
   0  18   3  384.26   12.84
   0 -18  -3  373.82   10.91
   0 -18   3  363.48   11.08
   0 -18   3  390.20   12.92
   0 -18   3  393.87   12.90
   0 -18  -4   63.95    4.90
   0 -18   4   52.42    5.32
   0  18  -4   58.02    5.19
   0  18   4   65.14    4.28
   0  18   4   52.79    5.17
   0 -18   4   44.97    5.42
   0 -18  -4   65.03    4.16
   0 -18   4   61.48    4.41
   0 -18  -4   62.23    3.23
   0 -18   4   48.65    5.29
   0 -18   5  331.35   11.92
   0 -18   5  354.85    9.68
   0  18   5  329.35   10.17
   0 -18   5  349.01   10.32
   0 -18  -5  329.90    9.81
   0 -18  -5  312.78    9.14
   0 -18  -5  300.30   11.50
   0 -18  -5  300.66   10.86
   0  18   5  304.08   11.38
   0 -18   5  349.58   11.89
   0 -18   6   34.98    4.73
   0 -18   6   31.84    3.34
   0  18   6   31.30    4.16
   0 -18  -6   44.08    5.18
   0 -18  -6   30.83    3.53
   0 -18   6   26.54    4.02
   0  18  -6   29.98    3.84
   0 -18  -6   42.33    3.16
   0 -18  -6   47.67    5.33
   0  18   6   46.40    4.78
   0 -18   6   35.87    5.01
   0 -18   7   41.86    4.87
   0 -18   7   39.82    3.52
   0  18   7   37.48    4.24
   0 -18   7   40.60    4.30
   0 -18  -7   42.00    3.30
   0  18  -7   42.64    3.94
   0 -18  -7   40.55    5.38
   0 -18  -7   42.54    5.32
   0 -18   7   49.82    5.02
   0  18   7   43.78    4.82
   0 -18   8   49.44    5.25
   0 -18  -8   54.53    5.43
   0 -18  -8   59.17    3.79
   0  18  -8   65.46    4.41
   0 -18  -8   53.43    5.42
   0 -18   8   57.16    3.90
   0 -18  -9    1.91    3.23
   0 -18  -9   -0.28    2.86
   0  18  -9   -0.85    3.33
   0 -18   9   -2.36    3.80
   0 -18   9    0.35    2.79
   0  18  -9   -0.93    3.01
   0 -18  10    2.33    3.63
   0 -18  10    4.74    4.49
   0 -18 -10   -0.87    2.82
   0 -18  10    1.48    3.43
   0  18  10   -1.98    4.70
   0 -18  10    1.92    2.70
   0 -18  11   14.32    3.37
   0 -18  11   16.02    4.23
   0 -18  11   18.45    2.84
   0  18  11   18.51    4.47
   0  18 -11   17.62    2.84
   0 -18 -11   18.73    2.90
   0 -18 -11   20.98    2.95
   0 -18  11   16.05    3.61
   0  18 -11   13.31    3.98
   0 -18  12   40.64    4.16
   0 -18  12   41.74    2.88
   0 -18 -12   50.16    5.04
   0 -18 -12   45.56    3.15
   0 -18 -12   43.07    2.94
   0  18 -12   40.14    3.90
   0 -18  13   22.85    3.16
   0  18 -13   27.61    3.76
   0  18 -13   31.24    4.51
   0 -18 -13   27.24    2.53
   0  18  13   17.43    3.09
   0 -18 -13   29.08    3.69
   0 -18  13   29.05    3.36
   0 -18 -14   31.23    2.14
   0 -18  14   26.56    2.81
   0  19   0   -1.99    4.22
   0  19   0    1.05    4.35
   0 -19   0   -0.52    4.41
   0 -19   0    1.06    3.26
   0 -19   0   -0.80    3.49
   0 -19   0    0.56    4.08
   0 -19   0    2.10    3.83
   0  19   1   27.94    4.86
   0 -19   1   28.93    3.82
   0  19  -1   25.86    4.69
   0 -19   1   31.25    5.06
   0 -19  -1   28.73    3.50
   0 -19   1   26.38    3.90
   0 -19  -1   22.28    3.68
   0 -19   1   22.22    4.53
   0 -19  -1   22.33    4.10
   0  19   1   26.48    4.68
   0 -19  -1   23.85    4.31
   0 -19   1   25.83    4.33
   0 -19  -2   75.09    4.47
   0 -19   2   61.35    4.76
   0  19  -2   67.25    5.43
   0  19   2   77.02    4.66
   0  19   2   62.00    5.47
   0 -19   2   54.11    5.65
   0 -19  -2   71.33    4.34
   0 -19   2   62.24    4.45
   0 -19   2   46.60    5.32
   0 -19   2   41.63    5.13
   0 -19  -3  228.63    7.82
   0  19   3  224.41    8.04
   0  19  -3  235.78    8.68
   0 -19   3  232.52    9.86
   0  19   3  231.49    9.54
   0 -19   3  230.81    8.02
   0 -19  -3  240.76    7.93
   0 -19   3  235.87    9.64
   0 -19   3  227.14    9.44
   0 -19  -4   93.47    5.84
   0 -19  -4  102.48    6.53
   0 -19   4  133.87    6.94
   0  19   4   90.65    5.49
   0  19   4   98.88    6.51
   0 -19   4  135.36    7.64
   0 -19   4  119.96    5.62
   0 -19  -4   97.63    5.04
   0 -19  -4   94.96    4.05
   0 -19   4  130.75    7.11
   0 -19   5  202.44    9.01
   0 -19   5  197.85    6.96
   0  19   5  225.26    7.90
   0  19   5  201.40    9.01
   0 -19   5  203.86    9.57
   0 -19  -5  224.34    7.44
   0 -19   5  200.82    7.82
   0 -19  -5  216.43    6.63
   0 -19  -5  211.12    9.22
   0 -19  -5  215.83    8.44
   0 -19   5  196.03    8.87
   0 -19   6   66.39    5.67
   0 -19   6   71.45    3.96
   0  19   6   82.06    5.12
   0 -19  -6   66.41    5.81
   0 -19   6   71.90    6.05
   0 -19   6   79.55    5.27
   0 -19  -6   72.09    3.81
   0  19  -6   75.73    4.61
   0 -19  -6   68.75    5.96
   0 -19   6   67.72    5.80
   0 -19   7   54.29    5.21
   0 -19   7   61.50    3.91
   0  19   7   61.68    4.89
   0 -19   7   68.95    4.96
   0  19  -7   62.88    4.39
   0 -19  -7   61.20    3.62
   0 -19  -7   46.21    5.58
   0 -19  -7   50.66    5.49
   0 -19   8   19.09    2.95
   0 -19  -8   17.53    3.02
   0  19  -8   21.03    3.67
   0 -19  -8   19.47    3.43
   0 -19   8   17.69    4.38
   0 -19   9  101.21    6.17
   0 -19   9  106.22    6.49
   0 -19  -9  116.22    6.59
   0 -19  -9  108.83    4.73
   0 -19  -9  117.99    5.06
   0 -19  -9  112.68    6.75
   0 -19   9  105.69    6.18
   0  19  -9  103.10    4.62
   0 -19   9  103.21    4.72
   0 -19  10    4.87    3.52
   0 -19  10    8.17    4.35
   0 -19  10    2.69    3.59
   0  19 -10    5.38    2.91
   0  19  10    3.48    4.62
   0 -19  11   77.40    5.44
   0 -19  11   71.27    4.60
   0  19  11   80.91    5.71
   0 -19  11   77.62    3.77
   0  19 -11   78.01    3.73
   0 -19 -11   79.40    3.87
   0 -19 -11   82.30    3.95
   0 -19  11   84.72    4.98
   0  19 -11   82.32    5.27
   0 -19  12    4.82    3.07
   0  19 -12   -2.00    4.12
   0 -19  12   -0.76    2.14
   0 -19 -12   -1.81    3.71
   0 -19  12   -0.33    3.03
   0 -19 -12    2.14    2.19
   0 -19 -12   -0.89    2.30
   0  19 -12    2.31    2.84
   0  19  12    0.62    2.98
   0  19 -13    8.80    2.96
   0  19 -13    4.62    3.86
   0 -19 -13    5.17    1.92
   0 -19  13    2.28    2.41
   0 -19  13    5.58    2.13
   0 -19 -13    2.92    2.95
   0 -19 -14   12.96    1.48
   0  19 -14   14.40    2.80
   0 -20   0  258.87    8.55
   0  20   0  250.75    9.52
   0  20   0  237.81   10.11
   0 -20   0  250.56    8.52
   0 -20   0  252.25    9.76
   0 -20   0  254.13   10.10
   0 -20  -1   52.60    4.20
   0 -20   1   45.99    4.42
   0  20  -1   43.14    5.34
   0  20   1   50.26    5.53
   0  20   1   65.38    5.74
   0 -20   1   52.52    5.58
   0 -20  -1   57.91    4.27
   0 -20   1   49.76    4.33
   0 -20  -1   67.12    5.45
   0 -20   1   47.89    5.09
   0 -20   1   51.96    5.44
   0 -20   2  119.27    5.89
   0  20   2  117.14    6.73
   0  20  -2  115.68    6.50
   0  20   2  104.55    5.80
   0 -20  -2  124.18    5.63
   0  20   2  116.42    6.93
   0 -20   2  123.84    7.40
   0 -20   2  116.00    5.64
   0 -20  -2  112.35    5.39
   0 -20   2  117.12    6.99
   0 -20  -2  127.26    6.75
   0 -20   2  122.61    6.87
   0  20  -3   40.08    5.60
   0  20   3   32.99    4.43
   0 -20  -3   31.59    3.76
   0 -20   3   33.35    5.31
   0 -20  -3   32.83    3.94
   0 -20   3   34.83    4.31
   0 -20   3   27.63    4.74
   0 -20  -3   19.17    4.00
   0 -20  -3   18.63    4.33
   0  20   3   19.52    4.81
   0 -20   3   26.55    4.97
   0 -20   4   10.00    2.97
   0  20   4    6.36    4.05
   0 -20   4    8.60    4.77
   0 -20   4    3.94    3.88
   0 -20  -4   10.72    3.54
   0 -20  -4   16.80    4.22
   0 -20   4   14.58    4.65
   0 -20  -4   22.18    3.95
   0  20   4   26.16    5.01
   0 -20  -4   19.19    3.89
   0 -20   4   11.96    4.40
   0 -20   5  417.75   14.13
   0 -20   5  421.62   11.85
   0  20   5  452.30   12.92
   0  20   5  394.39   14.26
   0 -20   5  424.41   14.72
   0 -20   5  462.04   12.94
   0 -20  -5  449.40   12.44
   0 -20  -5  415.60   11.51
   0 -20  -5  385.76   13.94
   0 -20   5  424.80   14.29
   0 -20   6   12.20    4.27
   0 -20   6   15.56    2.97
   0  20   6   12.83    4.15
   0 -20   6   16.12    4.94
   0 -20  -6   19.03    4.91
   0 -20   6   15.14    4.05
   0  20  -6   12.66    3.74
   0 -20  -6   18.99    2.82
   0  20   6   16.41    4.65
   0 -20  -6   12.51    4.61
   0  20   7   88.19    5.47
   0 -20   7   83.40    5.73
   0 -20  -7   90.47    4.15
   0  20  -7   83.76    4.83
   0 -20  -7   88.79    6.40
   0 -20   7   79.62    6.59
   0  20   7   77.77    6.11
   0 -20   7   92.48    4.47
   0 -20   8   21.20    4.32
   0 -20   8   24.07    5.03
   0 -20  -8   27.68    4.75
   0 -20   8   20.66    3.16
   0 -20  -8   28.87    3.58
   0  20  -8   23.02    3.82
   0 -20  -8   24.84    2.98
   0 -20   8   22.04    4.50
   0 -20  -8   17.64    4.31
   0 -20   9   32.03    4.80
   0 -20  -9   36.36    4.69
   0  20   9   36.17    4.98
   0 -20   9   32.10    4.62
   0 -20   9   31.43    4.13
   0 -20   9   28.86    4.85
   0 -20  10    1.13    3.28
   0 -20  10   -1.36    3.82
   0 -20  10    2.13    3.87
   0  20  10    1.09    4.41
   0 -20  10    2.14    2.51
   0  20 -10    0.18    2.67
   0 -20 -10    0.97    2.80
   0 -20 -10    0.46    2.57
   0 -20  10    1.48    3.36
   0  20  10   -0.77    3.79
   0 -20  11   67.50    4.85
   0  20  11   68.23    5.03
   0  20 -11   63.11    3.25
   0 -20  11   65.95    3.37
   0 -20  11   69.91    4.88
   0  20  11   62.71    4.80
   0 -20 -11   68.23    3.49
   0 -20 -11   66.83    3.46
   0  20 -11   65.62    4.65
   0 -20  11   63.27    4.28
   0 -20  12   12.52    2.91
   0 -20  12   13.03    2.08
   0  20 -12   12.21    3.55
   0 -20  12   15.84    2.98
   0 -20 -12   14.30    3.55
   0  20 -12   20.40    4.15
   0 -20 -12   16.12    2.32
   0 -20 -12   14.78    2.13
   0  20 -12    4.10    2.31
   0  20  12    8.58    2.87
   0  20 -13    9.36    3.54
   0 -20 -13    6.94    2.56
   0 -20 -13    7.37    1.67
   0  20 -13    7.67    2.44
   0  21   0    1.31    5.17
   0 -21   0    2.17    3.82
   0 -21   0   -2.76    3.84
   0 -21   0   -2.05    3.69
   0 -21   0    1.57    4.07
   0  21   1  121.70    6.96
   0 -21  -1  125.77    6.27
   0 -21   1  119.28    6.20
   0  21  -1  110.42    6.89
   0 -21   1  148.97    8.05
   0  21   1  151.05    7.77
   0 -21  -1  128.42    6.11
   0 -21   1  124.27    6.17
   0 -21   1  154.37    7.38
   0 -21  -1  164.25    7.44
   0 -21   1  162.64    7.68
   0 -21  -2  153.28    6.44
   0  21  -2  158.05    7.67
   0  21   2  172.15    7.81
   0 -21   2  138.98    7.92
   0  21   2  134.63    7.57
   0 -21  -2  153.55    6.33
   0 -21   2  153.01    6.48
   0 -21   2  122.01    7.16
   0 -21  -2  139.09    7.21
   0 -21   2  115.29    7.33
   0  21   3    3.62    5.12
   0  21  -3    5.41    5.20
   0 -21   3    0.12    4.60
   0 -21  -3    1.06    3.44
   0 -21   3    0.45    4.12
   0 -21  -3    2.15    3.27
   0 -21  -3    0.67    3.76
   0 -21   3    1.54    4.04
   0 -21   3   -0.63    4.24
   0 -21  -3    1.21    3.97
   0  21   3    1.56    4.41
   0 -21   4    6.29    2.80
   0  21   4    9.04    5.43
   0  21   4    6.87    4.08
   0 -21   4    3.60    4.62
   0 -21   4    5.96    4.09
   0 -21  -4    6.91    3.50
   0 -21  -4    5.46    3.61
   0 -21  -4    5.05    4.07
   0  21   4    6.67    4.55
   0 -21   4    6.80    4.37
   0 -21  -4    7.23    3.69
   0 -21   4    4.05    4.26
   0 -21   5   92.31    6.36
   0 -21   5   86.26    4.41
   0  21   5   92.48    5.75
   0 -21   5   85.57    6.59
   0 -21  -5   96.42    6.40
   0  21   5   88.93    6.54
   0 -21   5   82.37    5.67
   0 -21  -5   91.66    4.97
   0  21  -5   85.52    5.07
   0 -21  -5   98.02    6.51
   0 -21   6   11.46    3.02
   0  21   6   23.24    4.41
   0 -21   6   20.52    4.35
   0 -21  -6   13.68    2.55
   0  21  -6   15.07    3.85
   0 -21   6   12.22    4.51
   0 -21   6   12.88    4.49
   0  21   6    7.46    4.54
   0 -21   7   84.55    6.12
   0 -21  -7   82.98    6.19
   0 -21   7   85.33    4.35
   0 -21  -7   93.38    4.14
   0  21  -7   82.29    4.79
   0 -21  -7   84.59    6.35
   0 -21   7   87.98    6.19
   0 -21  -8   21.37    4.49
   0 -21   8    7.78    4.23
   0 -21  -8   14.50    4.36
   0  21   8   12.10    4.43
   0 -21   8   15.62    4.23
   0 -21   8   12.21    4.05
   0 -21   9   18.95    4.38
   0 -21   9   15.54    3.68
   0 -21   9   17.09    4.31
   0 -21  -9   19.32    4.03
   0  21  -9   17.57    2.95
   0 -21   9   14.03    2.74
   0  21   9    9.04    4.94
   0 -21  -9   22.15    3.18
   0 -21  -9   20.69    2.76
   0  21   9   16.79    4.32
   0 -21   9   20.35    4.01
   0 -21  10   91.23    5.55
   0 -21  10   75.13    4.94
   0 -21  10   86.65    5.53
   0  21  10   84.24    5.61
   0  21  10   91.77    6.24
   0 -21  10   92.91    4.05
   0  21 -10   86.43    3.97
   0 -21 -10   90.43    4.13
   0 -21 -10   94.36    3.94
   0 -21  10   86.04    5.08
   0 -21  11   68.41    4.55
   0 -21  11   73.32    3.28
   0  21  11   65.93    4.75
   0  21 -11   75.39    3.20
   0  21  11   65.32    4.48
   0 -21  11   68.93    4.48
   0 -21 -11   75.10    5.15
   0 -21 -11   73.46    3.37
   0 -21 -11   73.87    3.40
   0  21 -11   66.31    4.48
   0 -21  11   64.37    4.06
   0  21 -12   12.50    3.06
   0 -21  12   13.00    1.82
   0  21 -12   19.40    3.77
   0 -21 -12   13.29    3.15
   0 -21 -12   11.68    1.91
   0 -21  12    9.56    2.55
   0 -22   0   46.97    5.23
   0  22   0   58.75    5.92
   0 -22   0   58.03    4.58
   0  22   1   59.07    6.21
   0  22  -1   46.54    6.22
   0 -22  -1   56.09    4.89
   0 -22   1   50.13    4.81
   0 -22  -1   60.15    4.86
   0 -22   1   59.59    5.19
   0 -22  -1   59.65    5.14
   0 -22   1   50.85    5.41
   0 -22  -1   64.71    5.28
   0  22   2   97.10    6.61
   0  22  -2  111.28    7.21
   0 -22  -2   90.08    5.22
   0 -22   2  120.63    7.40
   0  22   2   83.65    6.35
   0 -22  -2   87.25    5.32
   0 -22   2  110.49    5.83
   0 -22  -2   92.43    6.02
   0 -22   2  102.64    6.49
   0 -22  -2   89.74    6.08
   0 -22   2  113.45    6.92
   0 -22   3    1.69    2.75
   0  22   3   -1.60    5.30
   0 -22   3   -2.08    4.66
   0 -22  -3   -0.27    3.72
   0 -22   3    0.29    3.90
   0 -22   3    1.46    4.15
   0 -22  -3    0.66    3.61
   0 -22  -3    0.50    3.88
   0  22   3    1.56    4.36
   0  22   4   -0.07    5.57
   0 -22   4    2.99    4.53
   0 -22  -4    3.14    3.62
   0 -22   4    2.57    4.10
   0 -22   4    0.95    2.82
   0  22   4    2.61    4.36
   0 -22   5  256.92    8.26
   0  22   5  256.23   10.57
   0 -22   5  285.27    9.68
   0  22  -5  284.55    9.01
   0 -22   5  264.53   10.64
   0 -22   6    5.43    4.25
   0 -22   6    5.64    2.87
   0  22   6   -3.11    5.64
   0 -22   6    2.15    4.28
   0  22  -6    3.34    3.61
   0 -22   6    5.64    4.17
   0 -22  -6    6.69    4.16
   0 -22   6    3.53    4.13
   0 -22  -6    1.80    4.38
   0 -22   7   61.71    5.38
   0 -22  -7   66.86    5.54
   0 -22   7   74.99    5.87
   0  22   7   53.47    5.42
   0 -22  -7   67.40    5.61
   0 -22  -7   66.15    3.47
   0 -22   7   67.41    5.51
   0 -22   8    2.64    3.92
   0 -22   8    0.66    3.66
   0  22   8    0.78    5.07
   0 -22  -8    4.90    3.92
   0 -22   8    2.51    3.93
   0 -22   8   -0.30    2.68
   0  22  -8    2.86    2.80
   0 -22  -8    1.73    3.05
   0 -22  -8    2.97    2.33
   0  22  -8    1.63    3.33
   0  22   8    0.18    3.95
   0 -22   8    2.80    3.43
   0 -22  -8    3.97    3.78
   0 -22   9  165.14    7.34
   0 -22   9  156.02    6.96
   0  22   9  166.88    7.47
   0 -22  -9  163.26    6.90
   0 -22   9  155.85    7.32
   0  22  -9  169.30    5.67
   0  22   9  164.22    8.21
   0 -22   9  161.57    5.58
   0 -22  -9  163.76    5.43
   0 -22  -9  174.20    5.89
   0 -22   9  160.72    7.04
   0 -22  10    7.08    2.78
   0 -22  10    8.73    3.43
   0  22 -10    8.47    2.44
   0 -22  10    6.49    2.36
   0  22  10    2.57    3.89
   0 -22  10    6.22    3.22
   0 -22 -10    6.18    2.49
   0 -22 -10    3.86    2.19
   0 -22  10    7.26    2.94
   0  22  10    3.48    3.30
   0 -22  11   52.20    3.65
   0  22  11   56.56    4.04
   0 -22  11   56.63    2.68
   0  22 -11   48.21    2.56
   0 -22 -11   71.64    4.46
   0  22  11   59.14    3.51
   0  22 -11   52.00    4.39
   0 -22 -11   62.92    2.82
   0 -22 -11   63.43    2.72
   0  22 -11   51.45    3.51
   0  22 -12   22.47    3.38
   0 -22 -12   21.30    2.71
   0 -22 -12   18.63    1.68
   0  22 -12   19.64    2.67
   0  23   0    2.36    5.43
   0 -23   0   -0.23    3.94
   0  23   1   21.36    5.26
   0  23  -1   16.05    5.68
   0 -23   1   21.73    4.34
   0 -23  -1   29.25    4.34
   0 -23   2   28.56    4.58
   0 -23  -2   28.50    4.22
   0 -23   2   38.78    3.23
   0  23   2   28.08    5.71
   0  23  -2   22.11    5.74
   0  23   3   15.13    5.46
   0  23   3    9.47    4.32
   0 -23   3   14.83    4.29
   0 -23  -3   15.21    3.91
   0 -23   3   12.95    2.76
   0 -23  -3   11.15    3.86
   0 -23   3   12.26    4.66
   0 -23   4   94.01    4.40
   0  23   4  118.19    7.46
   0 -23   4  101.16    5.79
   0 -23  -4  106.53    5.52
   0 -23   4  111.89    6.68
   0 -23  -4  112.89    6.90
   0 -23  -4  109.51    5.95
   0 -23   4   97.59    6.44
   0 -23   5   79.49    5.66
   0 -23   5   71.88    3.89
   0  23   5   96.12    7.04
   0 -23   5   73.77    5.40
   0  23  -5   77.59    4.84
   0 -23  -5   82.46    6.11
   0 -23   5   68.71    5.92
   0 -23   5   72.52    5.91
   0 -23  -5   84.27    6.07
   0  23   6  108.80    6.89
   0 -23  -6  127.25    7.08
   0 -23   6  126.59    7.13
   0 -23   6  136.66    7.07
   0 -23  -6  117.68    6.91
   0 -23   6  131.10    6.89
   0 -23   7   14.77    3.99
   0  23   7   22.82    5.51
   0 -23   7   14.15    2.82
   0 -23   7   16.62    4.16
   0 -23  -7   16.71    4.25
   0 -23  -7   19.43    3.28
   0  23  -7   17.33    3.65
   0  23   7   18.74    4.40
   0 -23   7   17.02    4.06
   0 -23  -7   15.62    4.16
   0 -23   8    2.06    3.61
   0 -23   8   -1.65    3.35
   0  23   8    0.36    4.96
   0 -23   8   -0.42    3.64
   0 -23  -8   -0.96    3.50
   0 -23   8    0.70    2.45
   0  23  -8    1.60    2.65
   0 -23  -8   -0.29    2.84
   0 -23  -8    2.39    2.02
   0  23  -8   -0.28    3.09
   0  23   8    0.16    3.59
   0 -23   8    3.41    3.42
   0 -23   9   15.84    3.68
   0 -23   9   15.05    3.26
   0 -23   9   15.16    3.45
   0  23   9   11.02    4.36
   0  23  -9   16.86    2.71
   0 -23   9   15.83    2.47
   0 -23  -9   10.23    2.14
   0 -23  -9    7.63    2.65
   0 -23   9   15.55    3.30
   0  23   9    9.11    3.53
   0 -23  10    6.56    3.00
   0 -23  10    7.06    2.38
   0  23 -10    5.04    2.16
   0 -23  10    6.25    2.04
   0  23  10    4.87    3.44
   0 -23  10   -0.22    2.20
   0 -23 -10    8.50    2.32
   0 -23 -10    6.72    1.79
   0 -23  10    3.42    2.47
   0  23  10    5.45    2.66
   0  23 -10    4.07    2.85
   0  23 -11  115.84    4.93
   0 -23 -11  127.30    5.21
   0 -23 -11  118.33    3.69
   0 -23 -11  125.33    3.88
   0  23 -11  121.53    5.25
   0 -23  11  120.49    3.88
   0 -24   0   51.14    3.27
   0 -24   0   70.08    4.99
   0  24   0   76.37    6.64
   0 -24   0   51.40    5.01
   0 -24   0   50.09    4.60
   0 -24   1   37.28    3.13
   0 -24   1   42.67    4.63
   0 -24  -1   46.41    4.61
   0  24  -1   40.44    6.14
   0  24   1   45.75    6.27
   0 -24  -1   37.08    4.51
   0 -24   1   31.65    4.69
   0 -24  -1   42.53    4.62
   0 -24   2   33.70    3.04
   0 -24   2   34.99    4.43
   0 -24  -2   31.61    4.28
   0  24   2   34.18    5.57
   0 -24  -2   29.68    4.21
   0 -24   2   33.30    4.69
   0 -24  -2   29.65    4.24
   0 -24  -2   32.62    4.51
   0 -24   3   59.98    3.55
   0  24   3   66.08    6.57
   0 -24  -3   72.35    5.51
   0 -24   3   61.66    5.41
   0 -24  -3   66.10    4.99
   0 -24   3   56.14    5.13
   0 -24  -3   67.68    5.03
   0 -24   3   57.71    5.14
   0 -24   4   22.77    4.63
   0  24   4   14.17    4.35
   0 -24  -4   14.90    4.39
   0 -24  -4    6.46    3.63
   0 -24   4   15.78    4.51
   0 -24  -4   15.03    4.15
   0 -24   4   18.27    4.38
   0 -24  -4   18.71    3.60
   0 -24  -5   85.53    6.03
   0 -24   5   99.45    6.24
   0  24   5   86.59    6.12
   0 -24  -5   95.40    6.06
   0 -24   5   94.06    6.13
   0 -24   5   95.43    6.04
   0  24   5   81.16    7.00
   0 -24   6    6.99    3.89
   0  24   6    9.98    5.80
   0 -24   6    5.41    2.48
   0 -24  -6    2.32    3.93
   0 -24   6    6.36    3.91
   0  24  -6    7.99    3.60
   0 -24  -6    6.92    2.95
   0  24   6    3.84    3.90
   0 -24  -6    4.88    3.84
   0 -24   6    5.57    3.76
   0 -24   7   13.34    3.54
   0  24   7   17.86    5.33
   0 -24   7   15.98    2.67
   0 -24   7   10.16    3.73
   0 -24  -7   15.80    3.89
   0  24  -7   13.56    3.42
   0 -24  -7   14.42    3.01
   0  24   7   19.74    4.03
   0 -24  -7   12.70    3.76
   0 -24   7   13.84    3.77
   0 -24   8    0.06    3.00
   0 -24   8   -0.21    3.40
   0  24   8    2.77    4.27
   0 -24   8    0.07    3.20
   0 -24  -8    1.81    3.25
   0  24  -8    1.58    2.58
   0 -24   8   -0.24    2.24
   0  24   8    4.05    4.35
   0  24  -8    0.15    2.91
   0 -24  -8    1.73    2.67
   0 -24   8    0.33    3.04
   0  24   8   -0.97    3.30
   0 -24   9    7.77    2.74
   0 -24   9    9.45    3.12
   0 -24   9   10.03    2.17
   0  24   9    5.94    3.76
   0  24  -9   10.37    2.40
   0 -24   9   -0.79    2.20
   0 -24  -9    9.99    2.49
   0  24   9    5.70    2.98
   0 -24   9   11.86    2.74
   0  24 -10    2.11    3.12
   0  24 -10    7.11    1.75
   0  24  10    4.47    2.84
   0 -24  10    6.81    1.78
   0  24 -10    8.24    2.93
   0 -24 -10    5.37    1.90
   0 -24 -10    8.12    2.92
   0 -24  10    4.98    2.39
   0 -25   0    0.65    3.20
   0 -25   0    1.25    3.37
   0 -25  -1    2.92    3.49
   0 -25  -1    3.54    3.55
   0 -25   1    2.50    3.69
   0 -25  -2    7.59    3.74
   0 -25   2    8.50    3.79
   0 -25  -2    5.86    3.47
   0 -25  -2    3.75    3.69
   0 -25  -2    6.51    3.66
   0 -25   3  228.12    7.27
   0  25   3  258.25   10.43
   0 -25  -3  261.39    8.50
   0 -25  -3  258.85    9.56
   0 -25  -3  249.31    8.97
   0 -25   3  234.99    9.38
   0 -25  -3  242.78    8.94
   0 -25   4   25.57    4.20
   0 -25   4   27.75    2.99
   0  25   4   40.65    6.31
   0 -25  -4   38.94    4.80
   0 -25  -4   35.13    3.86
   0 -25   4   25.74    4.27
   0  25  -4   30.67    3.89
   0 -25  -4   35.96    4.48
   0 -25   5  100.59    6.01
   0 -25   5  109.93    4.34
   0  25   5  127.55    7.54
   0 -25  -5  126.36    6.59
   0 -25  -5  115.47    6.39
   0 -25   5  119.88    6.17
   0  25  -5  115.07    5.34
   0 -25  -5  115.80    4.85
   0 -25  -5  105.39    6.13
   0 -25   5  101.21    5.98
   0 -25   6   19.39    3.73
   0  25   6   31.27    5.77
   0 -25   6   20.96    2.57
   0  25   6   22.01    4.02
   0 -25  -6   28.40    4.11
   0 -25  -6   25.87    3.18
   0  25  -6   21.97    3.52
   0 -25   6   21.91    3.71
   0 -25  -6   23.96    3.90
   0  25   7   93.21    6.42
   0 -25   7   89.88    3.71
   0  25  -7   93.44    4.01
   0  25   7   91.88    6.33
   0 -25  -7  100.01    4.23
   0  25  -7   86.70    4.39
   0 -25   7   87.71    4.93
   0 -25   7   93.80    5.09
   0  25   7   84.81    5.06
   0 -25  -7  100.84    5.24
   0  25   8    9.48    4.03
   0 -25   8   11.71    2.11
   0  25  -8    8.67    2.40
   0 -25  -8   14.55    2.90
   0 -25  -8   12.10    2.52
   0 -25   8    7.53    2.81
   0 -25   8    9.79    3.08
   0 -25   9    6.86    2.57
   0  25  -9    4.42    1.89
   0 -25   9    4.17    1.79
   0  25   9    4.51    3.18
   0 -25  -9    7.55    2.98
   0 -25  -9    6.87    2.03
   0  25  -9    5.86    2.97
   0  25  -9    5.00    2.54
   0 -25 -10    7.59    1.63
   0 -25  10    4.40    1.36
   0 -26   0   -0.40    3.47
   0 -26   0    0.41    3.88
   0 -26   1   54.81    3.04
   0 -26  -1   61.93    4.71
   0 -26   1   59.88    4.97
   0  26   1   62.38    6.89
   0 -26   1   55.18    4.65
   0 -26  -1   56.90    4.72
   0 -26  -1   60.49    4.52
   0 -26  -1   57.92    4.68
   0 -26   2   23.86    2.55
   0  26   2   27.36    6.28
   0 -26   2   19.72    4.31
   0 -26  -2   24.01    4.00
   0 -26  -2   27.75    3.74
   0 -26  -2   28.71    3.85
   0 -26  -2   27.10    3.76
   0 -26   2   27.93    3.83
   0 -26  -3   64.91    4.50
   0 -26   3   69.05    4.94
   0 -26   3   64.95    3.37
   0  26   3   80.38    7.04
   0 -26  -3   71.18    5.37
   0 -26   3   74.58    5.27
   0 -26  -3   69.91    4.50
   0  26  -3   71.15    4.64
   0 -26  -3   68.58    4.89
   0 -26   4    9.81    3.49
   0 -26   4    9.74    2.31
   0  26   4    3.69    5.74
   0 -26  -4   15.80    4.10
   0 -26   4   10.88    4.15
   0 -26  -4   10.33    2.85
   0  26  -4    7.35    3.50
   0 -26  -4   12.99    3.62
   0 -26   5   10.75    3.42
   0  26   5   10.30    5.65
   0 -26   5   10.32    2.30
   0 -26  -5    9.52    3.74
   0 -26  -5   11.79    2.78
   0  26  -5   10.35    3.32
   0 -26  -5   14.34    3.47
   0 -26   6   29.32    2.50
   0 -26  -6   30.36    3.81
   0  26   6   35.70    5.69
   0 -26  -6   32.39    3.05
   0  26  -6   29.32    3.39
   0 -26   6   28.91    3.54
   0 -26   6   28.22    3.48
   0 -26   7    7.32    1.94
   0  26   7    5.35    3.88
   0  26  -7   11.79    2.36
   0 -26  -7    5.88    2.84
   0  26  -7    5.29    2.70
   0 -26  -7    7.36    2.44
   0  26   7    5.22    4.49
   0 -26   7    9.12    2.75
   0 -26   7    7.34    2.88
   0 -26   8    1.84    1.75
   0  26   8   -0.06    3.30
   0  26  -8   -0.22    2.04
   0 -26   8    2.96    2.41
   0 -26   8    1.71    2.20
   0 -26  -8    1.16    2.03
   0 -26  -9   39.49    2.10
   0 -26   9   37.13    1.92
   0 -27   0    1.15    3.03
   0 -27   0    0.14    3.00
   0 -27   0    2.27    3.61
   0 -27  -1    8.22    3.22
   0 -27  -1    9.13    2.85
   0 -27   1    5.84    3.90
   0 -27  -1   11.16    3.72
   0 -27  -1   10.10    2.40
   0 -27   1    6.51    3.13
   0 -27  -1    8.67    3.12
   0 -27   2   14.08    3.34
   0 -27  -2   14.92    3.03
   0 -27   2   13.79    2.08
   0 -27  -2   20.15    4.05
   0 -27   2   23.44    4.17
   0 -27  -2   21.60    3.62
   0  27  -2   18.63    3.65
   0 -27  -2   17.98    2.57
   0 -27  -2   15.16    3.16
   0 -27  -2   19.16    3.26
   0 -27   3    8.77    3.22
   0 -27  -3    2.51    2.46
   0 -27   3    4.86    2.00
   0  27   3    7.00    5.85
   0 -27  -3    3.92    3.65
   0 -27   3   12.21    4.01
   0  27  -3    6.53    3.38
   0 -27  -3    4.89    2.49
   0 -27  -3    4.63    2.96
   0 -27   4    3.15    3.01
   0 -27  -4   -0.44    4.60
   0  27   4   -3.98    5.65
   0 -27   4    0.79    1.94
   0 -27  -4    2.92    3.44
   0  27  -4    1.52    3.12
   0 -27  -4    0.98    2.44
   0 -27  -4   -2.19    2.91
   0  27   5    5.99    4.00
   0 -27   5    7.99    1.96
   0 -27  -5    5.95    3.28
   0  27   5   13.26    5.27
   0 -27  -5    8.79    2.46
   0  27  -5    6.64    3.07
   0 -27   5    2.00    2.66
   0 -27   5    3.28    2.69
   0 -27  -6    3.16    2.80
   0 -27   6    3.64    1.75
   0  27  -6    4.40    2.27
   0  27   6    4.59    3.68
   0 -27   6    5.40    2.56
   0 -27   6    4.10    2.59
   0  27  -6    4.35    2.78
   0 -27  -6    6.32    2.30
   0  27  -7   19.07    2.24
   0  27   7   19.75    3.63
   0 -27   7   17.48    1.80
   0 -27   7   18.20    2.55
   0 -27  -7   21.86    2.14
   0 -27  -8    0.40    1.53
   0  27  -8    1.06    1.46
   0 -27   8    0.26    1.25
   0 -28   0    4.63    3.49
   0 -28   0    9.56    2.92
   0 -28   0   11.65    2.84
   0 -28  -1  101.31    4.70
   0 -28   1   99.04    4.92
   0 -28  -1   98.15    4.93
   0 -28   1   96.88    5.16
   0 -28  -1  102.46    5.47
   0  28  -1   98.40    4.70
   0 -28  -1  100.58    3.64
   0 -28  -1   96.96    4.73
   0 -28   1   86.12    4.75
   0 -28  -2    0.51    2.39
   0 -28  -2    2.14    3.31
   0 -28   2    3.06    3.65
   0 -28  -2    3.18    3.06
   0  28  -2    2.43    3.08
   0 -28  -2   -0.57    2.07
   0 -28   2    0.92    2.67
   0 -28  -2   -0.44    2.37
   0 -28   3   48.71    2.47
   0 -28  -3   62.90    4.39
   0 -28  -3   69.39    5.47
   0  28  -3   55.21    3.79
   0 -28  -3   60.78    2.97
   0 -28   3   54.81    3.84
   0 -28   4    1.48    1.62
   0  28   4    0.62    3.66
   0  28  -4    3.32    2.85
   0 -28  -4    2.03    2.05
   0 -28   4   -0.92    2.56
   0 -28   4    0.69    2.27
   0 -28  -4    0.72    2.89
   0  28   5   32.83    4.03
   0  28  -5   37.29    2.50
   0 -28   5   35.59    1.97
   0 -28  -5   37.37    2.51
   0  28  -5   31.64    3.05
   0 -28   5   33.36    2.99
   0 -28  -5   35.98    3.32
   0 -28  -6   24.82    2.01
   0  28  -6   26.32    2.11
   0 -28   6   21.82    1.62
   0  28   6   22.38    3.48
   0 -29   0   -0.59    2.89
   0 -29   0    0.22    2.21
   0  29   0    1.18    2.85
   0 -29  -1   25.42    3.25
   0  29  -1   25.61    3.23
   0  29   1   18.58    3.11
   0 -29   1   21.32    2.66
   0  29   2    3.64    2.74
   0 -29  -2   -1.04    2.74
   0 -29  -2   -0.27    4.31
   0  29  -2    1.34    2.76
   0 -29  -2    0.40    1.48
   0  29   2    1.07    2.77
   0 -29   2    0.90    2.20
   0  29   3   47.18    4.01
   0 -29  -3   53.57    3.64
   0 -29  -3   49.16    2.29
   0  29  -3   48.18    3.32
   0  29   3   47.84    3.40
   0 -29   3   49.00    3.17
   0 -29  -3   48.62    4.20
   0  29  -4    1.82    2.29
   0 -29  -4    1.49    1.49
   0  29   4    0.73    2.40
   0  29   4    3.28    2.80
   0  29  -4    0.68    1.80
   0  29  -5   17.59    1.76
   0 -30   0    4.10    2.26
   0 -30   0    5.68    3.91
   0  30   0    2.60    2.38
   0  30  -1   -0.99    2.28
   0  30   1   -0.31    2.37
   0 -30   1   -0.08    2.09
   0  30  -2    4.41    2.28
   0  30   2    3.72    2.19
   1   0 -17   20.07    2.89
   1   0 -17   14.37    3.43
   1   0 -17   13.13    2.41
   1   0 -17   18.36    1.73
   1   0 -16    1.82    3.72
   1   0 -16   -2.16    4.59
   1   0 -16    2.50    3.13
   1   0 -16    0.29    3.16
   1   0 -15  378.40   12.75
   1   0 -15  386.77   13.54
   1   0 -14   -0.41    3.54
   1   0 -14    4.82    4.84
   1   0 -14   -1.23    4.98
   1   0 -13   42.73    5.32
   1   0 -13   30.20    3.86
   1   0 -12    2.69    3.29
  -1   0  12    3.43    3.43
   1   0 -12    1.95    3.24
  -1   0  11  114.20    5.23
   1   0 -11  106.12    4.88
   1   0 -10    0.16    2.51
  -1   0  10    1.73    2.88
   1   0 -10    0.29    2.16
  -1   0  10    0.46    3.66
   1   0 -10    0.86    3.37
   1   0 -10    0.14    1.79
  -1   0   9  421.22   12.79
   1   0  -9  421.02   10.74
   1   0  -9  422.66   12.48
   1   0  -8    0.07    1.94
   1   0  -8    0.15    1.68
  -1   0   8   -0.57    3.39
   1   0  -8    1.50    2.15
   1   0  -8    0.31    3.19
   1   0  -7  221.04    8.53
   1   0  -7  227.32    7.68
   1   0  -7  363.42    7.50
   1   0  -7  224.65    7.98
   1   0  -7  255.74    7.28
  -1   0   7  243.45    7.22
   1   0  -7  274.45    6.85
   1   0  -7  329.42    7.25
  -1   0   6   -0.39    2.77
   1   0  -6    0.87    1.97
  -1   0   6    1.28    1.73
  -1   0   6    0.42    2.19
   1   0  -6    0.25    1.42
   1   0  -6    1.56    2.41
   1   0  -6    0.36    1.06
   1   0  -6    1.43    1.98
   1   0  -6    1.10    3.17
  -1   0   5  643.51   14.38
  -1   0   5  616.73   13.95
  -1   0   5  597.77   13.22
   1   0  -5  588.92   13.20
   1   0  -5  620.54   14.32
   1   0  -5  611.31   13.66
   1   0  -5  558.40   12.90
   1   0  -5  578.87   13.82
  -1   0   4    0.50    3.05
   1   0  -4    0.23    2.22
   1   0  -4    1.24    1.75
  -1   0   4    0.10    2.27
  -1   0   4    1.99    1.49
   1   0  -4    0.88    1.17
   1   0  -4    1.80    0.91
   1   0  -4    1.85    1.43
   1   0  -3   11.13    1.65
  -1   0   3   12.38    2.18
  -1   0   3   11.45    1.43
   1   0  -3   12.13    0.99
  -1   0   3   10.30    2.67
  -1   0   3   10.21    2.26
   1   0  -3   10.94    1.26
   1   0  -3   10.54    1.92
   1   0  -2    0.16    1.15
  -1   0   2   -0.35    1.67
  -1   0   2    1.26    2.01
  -1   0   2    0.50    1.04
   1   0  -2   -0.08    1.15
  -1   0   2   -0.14    1.83
   1   0  -1 2586.70   60.93
  -1   0   1 2606.96   60.65
   1   0  -1 2581.98   60.65
  -1   0   1 2626.45   60.95
  -1   0   1 2584.78   60.88
  -1   0   1 2594.78   60.90
   1   0   0    0.13    0.63
  -1   0   0    0.77    0.74
   1   0   0    0.30    0.59
  -1   0   0    0.19    0.70
  -1   0   0    0.04    0.76
   1   0   0    0.12    0.72
  -1   0   0    0.62    0.55
  -1   0   0    0.44    0.49
  -1   0   0   -0.11    0.45
  -1   0   0    0.17    0.37
  -1   0   0    0.48    0.79
  -1   0   0    1.72    0.69
  -1   0   0    0.29    0.75
  -1   0   0    1.76    0.40
  -1   0   0    0.40    0.46
  -1   0   0    0.44    0.46
  -1   0   0    0.32    0.44
  -1   0   0   -0.01    0.80
  -1   0  -1  573.68   15.58
  -1   0  -1  590.80   15.68
  -1   0  -1  555.93   15.62
  -1   0  -1  547.29   15.65
  -1   0  -1  553.07   15.62
  -1   0  -1  542.87   15.60
  -1   0  -1  554.92   15.36
  -1   0  -1  554.19   15.61
  -1   0  -1  827.50   15.45
  -1   0  -1  795.91   15.39
  -1   0  -1  780.55   15.44
  -1   0  -1  682.14   15.38
  -1   0  -1  607.73   15.70
  -1   0  -1  594.27   15.65
  -1   0  -1  651.74   15.39
  -1   0  -1  705.02   15.41
  -1   0  -1  660.09   15.37
  -1   0  -1  617.89   15.38
  -1   0  -1  616.88   15.38
  -1   0  -1  606.81   15.35
  -1   0  -1  591.06   15.65
  -1   0  -1  614.28   15.39
  -1   0  -2   -0.67    1.98
  -1   0  -2    1.10    1.44
  -1   0  -2    1.69    1.38
  -1   0  -2   -0.20    1.47
  -1   0  -2    1.41    1.25
  -1   0  -2    0.98    2.21
  -1   0  -2    2.29    2.24
  -1   0  -2    0.02    1.92
   1   0   2    1.92    1.00
  -1   0  -2    0.68    0.90
  -1   0  -2    1.63    0.98
  -1   0  -2    1.60    1.25
  -1   0  -2    1.18    1.06
  -1   0  -2    1.12    1.28
   1   0   2    0.88    0.71
  -1   0  -2    0.88    1.15
  -1   0  -2    2.43    1.83
  -1   0  -3  340.88    7.87
  -1   0  -3  245.21    6.89
  -1   0  -3  253.84    7.04
  -1   0  -3  242.77    7.06
  -1   0  -3  230.17    7.11
  -1   0  -3  250.85    7.04
  -1   0  -3  241.19    6.61
  -1   0  -3  330.07    8.01
  -1   0  -3  334.79    7.94
   1   0   3  335.62    7.19
  -1   0  -3  282.22    7.06
  -1   0  -3  288.88    6.99
  -1   0  -3  282.81    7.02
  -1   0  -3  302.16    7.01
  -1   0  -3  289.89    7.04
  -1   0  -3  279.63    6.95
  -1   0  -3  304.28    6.90
  -1   0  -3  288.55    6.88
  -1   0  -3  330.71    7.72
  -1   0  -3  309.71    6.75
   1   0   3  325.52    6.81
  -1   0  -4    2.09    2.57
  -1   0  -4    1.25    2.06
  -1   0  -4    1.52    2.18
  -1   0  -4    0.47    2.01
  -1   0  -4    1.49    1.62
  -1   0  -4    0.80    0.88
  -1   0  -4    1.10    3.09
  -1   0  -4   -0.51    3.18
   1   0   4    1.37    1.78
   1   0   4    1.74    2.38
  -1   0  -4    1.00    1.71
  -1   0  -4    2.11    2.14
  -1   0  -4    1.47    1.68
  -1   0  -4    0.74    1.79
  -1   0  -4    0.99    1.40
  -1   0  -4    1.58    1.30
  -1   0  -4    1.54    1.99
  -1   0  -4    1.77    2.67
  -1   0  -4    0.54    1.30
  -1   0  -4    1.80    1.70
   1   0   4    0.50    1.25
  -1   0  -5  164.54    4.64
  -1   0  -5  168.30    4.03
   1   0   5  202.18    4.76
  -1   0  -5  159.42    4.61
  -1   0  -5  150.03    4.84
  -1   0  -5   72.70    3.35
  -1   0  -5   81.50    3.15
  -1   0  -5   81.59    2.99
  -1   0  -5   98.18    2.99
  -1   0  -5  119.88    2.94
  -1   0  -5  114.26    3.16
  -1   0  -5  104.30    2.87
   1   0   5  141.18    2.91
   1   0   5  140.08    3.09
  -1   0  -5  134.87    2.89
  -1   0  -6    1.53    2.38
  -1   0  -6    2.31    2.70
   1   0   6    2.16    2.62
  -1   0  -6    1.59    1.05
  -1   0  -6    1.89    2.44
  -1   0  -6    2.53    2.17
  -1   0  -6    1.14    1.89
  -1   0  -6    0.89    3.04
  -1   0  -6    1.70    2.84
  -1   0  -6    1.81    2.89
  -1   0  -6    2.78    1.86
  -1   0  -6    3.73    1.74
  -1   0  -6    1.76    1.53
  -1   0  -6    1.57    1.54
   1   0   6    2.27    1.50
  -1   0  -6    2.15    1.53
   1   0   6    2.11    1.34
  -1   0  -6    2.48    1.86
  -1   0  -7 1356.92   32.27
   1   0   7 1403.72   32.68
  -1   0  -7 1229.84   31.78
  -1   0  -7 1313.30   31.66
  -1   0  -7 1179.02   31.59
  -1   0  -7 1383.13   32.80
  -1   0  -7 1353.26   32.80
  -1   0  -7 1294.53   31.49
  -1   0  -7 1313.54   31.39
  -1   0  -7 1345.87   31.38
  -1   0  -7 1334.08   31.43
   1   0   7 1369.43   31.38
  -1   0  -7 1323.12   31.29
  -1   0  -7 1359.65   32.87
  -1   0  -8    1.59    2.15
  -1   0  -8    0.39    3.29
  -1   0  -8    2.02    1.93
  -1   0  -8    2.64    1.51
  -1   0  -8    1.16    1.69
  -1   0  -8    1.63    2.68
  -1   0  -9 1832.09   46.63
  -1   0  -9 1915.82   45.35
  -1   0  -9 1872.37   46.49
  -1   0  -9 1759.56   46.30
  -1   0  -9 1972.35   45.31
  -1   0  -9 1851.73   46.40
   1   0   9 1901.96   46.45
  -1   0 -10    1.90    3.05
  -1   0 -10   -1.18    3.06
  -1   0 -10    1.91    2.50
  -1   0 -10    0.73    3.15
  -1   0 -10    0.75    2.87
  -1   0 -10    0.30    1.89
  -1   0 -10   -0.15    3.16
  -1   0 -11  106.63    5.72
  -1   0 -11  113.31    5.56
  -1   0 -11  118.06    5.23
  -1   0 -12   -2.05    3.72
  -1   0 -12    1.19    4.00
  -1   0 -12    2.87    3.48
  -1   0 -12    0.39    3.63
  -1   0 -12    4.44    4.66
  -1   0 -13   82.60    5.26
  -1   0 -13   89.81    5.85
  -1   0 -13   81.89    4.92
  -1   0 -13   81.01    6.02
  -1   0 -13   90.25    6.71
  -1   0 -14   -0.78    3.77
  -1   0 -14   -0.28    4.80
  -1   0 -14   -0.05    3.48
  -1   0 -14    1.98    3.89
  -1   0 -14    1.90    4.93
  -1   0 -15    5.24    4.81
  -1   0 -15   13.31    3.76
  -1   0 -15    9.28    3.66
  -1   0 -15   16.12    4.92
  -1   0 -15    4.85    3.59
  -1   0 -15    9.02    2.42
  -1   0 -16    0.43    3.80
  -1   0 -16   -4.29    4.21
  -1   0 -16   -1.58    3.15
  -1   0 -16   -1.80    2.83
  -1   0 -16    2.59    1.95
  -1   0 -17  223.14    8.14
  -1   0 -17  217.12    8.12
   1  -1 -17   22.35    2.86
   1   1 -17   23.48    3.03
   1   1 -17   23.27    3.55
   1  -1 -17   19.73    3.42
   1  -1 -17   17.82    2.65
   1  -1 -17   21.48    1.91
   1  -1 -16   34.50    4.62
   1   1 -16   40.01    4.82
   1  -1 -16   40.32    5.26
   1   1 -16   44.81    4.62
   1  -1 -16   32.82    3.98
   1   1 -16   39.52    3.85
   1  -1 -16   38.89    3.64
   1   1 -16   43.58    3.85
   1  -1 -15  298.85   11.83
   1   1 -15  277.29   11.59
   1  -1 -15  314.08   11.44
   1   1 -15  290.48   10.93
   1  -1 -14    7.30    3.38
   1   1 -14    5.50    3.60
   1   1 -14    3.69    4.57
   1  -1 -14    2.22    4.94
   1   1 -14    5.10    5.10
   1  -1 -14    4.98    4.97
   1   1 -13   60.74    4.53
  -1  -1  13   55.43    4.54
   1   1 -13   65.52    5.51
   1  -1 -13   70.12    4.50
   1   1 -13   55.33    4.41
  -1   1  13   70.75    5.32
   1  -1 -12  392.37   11.85
   1   1 -12  426.50   12.04
   1  -1 -12  377.43   11.69
  -1  -1  12  451.43   12.23
   1   1 -12  433.36   12.07
  -1   1  12  417.66   12.00
   1  -1 -11  487.42   13.50
   1  -1 -11  495.55   12.90
  -1  -1  11  459.46   15.18
   1  -1 -11  532.32   13.64
   1   1 -11  475.88   13.57
  -1  -1  11  496.31   13.70
  -1   1  11  540.13   13.83
   1   1 -10   60.60    3.13
   1  -1 -10   53.82    3.09
  -1   1  10   54.87    3.77
   1   1 -10   60.40    3.63
   1  -1 -10   50.44    3.38
  -1  -1  10   69.04    5.02
   1  -1 -10   58.65    4.58
   1   1 -10   67.29    4.73
   1  -1 -10   50.10    2.80
  -1   1   9   23.84    3.98
  -1  -1   9   29.11    4.01
   1   1  -9   29.17    1.93
   1   1  -9   28.45    3.94
   1  -1  -9   21.16    3.55
   1   1  -8  103.71    5.44
   1  -1  -8  106.58    5.30
   1  -1  -8  110.54    3.80
   1   1  -8  103.59    3.79
  -1   1   8  110.76    4.23
   1  -1  -8  112.00    3.54
   1   1  -8  106.02    3.57
   1  -1  -8  110.56    3.86
  -1   1   8  120.95    5.48
  -1  -1   8  111.15    5.39
   1  -1  -8  111.63    4.77
   1   1  -8  107.88    3.41
  -1  -1   8  108.84    3.77
   1  -1  -8  108.88    3.80
   1   1  -8  101.47    3.86
   1  -1  -7 2295.63   57.06
   1   1  -7 2226.85   56.68
   1  -1  -7 2273.39   56.47
   1  -1  -7 2576.45   56.02
   1  -1  -7 2476.42   55.88
   1   1  -7 2430.12   55.92
   1  -1  -7 2192.17   56.69
   1   1  -7 2288.62   56.60
   1  -1  -7 2359.74   55.73
  -1  -1   7 2368.92   56.02
   1   1  -7 2324.78   55.98
  -1   1   7 2264.45   56.74
   1  -1  -7 2390.68   55.95
   1  -1  -6  490.60   12.02
   1  -1  -6  481.33   11.17
  -1   1   6  495.91   12.20
  -1  -1   6  516.58   12.32
   1  -1  -6  349.56   10.60
   1  -1  -6  375.37   10.48
   1  -1  -6  466.08   11.50
   1   1  -6  467.74   11.22
   1   1  -6  403.07   10.42
   1   1  -6  420.88   10.29
   1  -1  -6  433.42   10.41
  -1   1   6  454.39   11.52
   1  -1  -6  457.41   10.71
   1   1  -6  447.81   10.71
  -1  -1   6  468.74   10.76
   1  -1  -5   22.82    2.12
   1  -1  -5   19.61    3.41
   1  -1  -5   22.54    2.15
  -1   1   5   20.42    3.25
  -1  -1   5   39.79    3.22
  -1  -1   5   39.57    3.80
   1   1  -5   52.20    2.23
   1  -1  -5   29.72    2.16
   1  -1  -5   27.98    1.69
   1  -1  -5   24.17    2.80
   1   1  -5   48.46    2.49
   1   1  -5   53.43    1.72
   1  -1  -5   27.17    1.47
   1   1  -5   50.52    1.42
   1   1  -5   43.18    2.26
  -1   1   5   20.77    2.80
  -1  -1   5   42.89    2.19
   1  -1  -5   22.55    2.18
   1  -1  -4  275.85    7.29
   1  -1  -4  272.00    6.40
   1  -1  -4  271.61    6.46
  -1  -1   4  288.21    7.12
  -1   1   4  284.29    7.19
  -1  -1   4  303.79    7.46
   1   1  -4  194.25    6.11
   1  -1  -4  179.47    5.78
   1  -1  -4  212.42    5.93
   1   1  -4  284.63    6.45
   1  -1  -4  261.76    6.71
   1   1  -4  239.30    5.91
   1  -1  -4  252.35    5.85
   1   1  -4  262.76    5.80
   1   1  -4  263.20    6.29
  -1  -1   4  271.56    6.24
  -1   1   4  252.89    6.16
  -1   1   4  267.82    7.08
   1  -1  -4  261.37    6.24
   1  -1  -3  119.31    3.09
   1  -1  -3  120.41    4.14
  -1  -1   3  121.51    4.04
  -1  -1   3  112.03    3.86
  -1   1   3  113.40    4.10
   1   1  -3   88.28    2.94
   1  -1  -3   96.22    2.75
   1   1  -3  112.98    3.10
   1  -1  -3  116.95    3.45
   1   1  -3   98.79    2.70
   1   1  -3  105.21    3.11
   1  -1  -3  106.95    2.66
   1   1  -3  106.02    2.60
   1  -1  -3  116.48    3.10
  -1  -1   3  104.87    3.10
   1   1  -3  113.21    3.11
  -1   1   2  715.71   16.30
  -1  -1   2  731.59   16.24
   1  -1  -2  707.78   15.80
   1   1  -2  700.02   15.80
  -1  -1   2  715.84   15.81
   1  -1  -2  704.95   15.90
   1  -1  -2  707.43   16.37
   1  -1  -2  773.23   16.35
   1  -1  -2  713.57   15.70
  -1   1   2  703.83   15.81
  -1  -1   1 4697.20  109.94
   1  -1  -1 4715.05  109.68
  -1  -1   1 4641.68  109.68
  -1   1   1 4651.11  109.69
   1  -1  -1 4665.01  109.96
   1   1  -1 4790.31  109.69
   1  -1  -1 4713.01  109.93
   1  -1   0   54.44    1.48
  -1   1   0   51.78    1.45
   1   1   0   45.66    1.43
   1  -1   0   53.91    1.41
  -1   1   0   49.31    1.47
  -1   1   0   52.68    1.40
  -1  -1   0   46.60    1.39
   1   1   0   45.69    1.44
  -1  -1   0   46.45    1.45
   1   1   0   46.02    1.32
  -1  -1   0   46.02    1.31
  -1   1   0   52.79    1.35
   1  -1   0   34.79    1.12
  -1   1   0   31.87    1.24
  -1  -1   0   31.22    1.12
   1   1   0   33.32    1.08
  -1  -1   0   33.22    1.13
  -1   1   0   38.96    1.09
  -1  -1   0   32.71    1.13
  -1   1   0   53.14    1.45
  -1   1   0   53.41    1.44
  -1   1   0   52.28    1.24
  -1  -1   0   44.26    1.50
  -1  -1   0   36.10    1.12
  -1  -1   0   32.76    1.06
  -1  -1   0   36.75    1.14
  -1   1   0   44.11    1.13
  -1   1   0   41.46    1.17
  -1  -1   0   37.76    1.12
  -1  -1   0   38.77    1.10
  -1   1   0   49.04    1.62
  -1  -1   0   43.10    1.12
  -1   1   0   49.98    1.13
  -1  -1   0   41.69    1.54
   1  -1   1 1165.89   27.32
  -1  -1  -1 1215.15   27.54
  -1   1  -1 1155.99   27.38
  -1  -1  -1 1210.88   27.48
  -1  -1  -1 1215.29   27.54
  -1  -1  -1 1207.84   27.54
   1  -1   1 1235.50   27.32
  -1  -1  -1 1197.21   27.50
  -1   1  -1 1147.51   27.49
  -1  -1  -1 1183.99   27.22
  -1  -1  -1 1186.17   27.51
  -1   1  -1 1172.00   27.52
  -1   1  -1 1152.65   27.21
  -1  -1  -1 1216.75   27.51
  -1  -1  -1 1190.54   27.56
  -1   1  -1 1148.88   27.49
  -1  -1  -1 1200.65   27.53
  -1   1  -1 1141.00   27.48
  -1  -1  -1 1184.30   27.25
  -1  -1  -1 1144.23   27.24
  -1  -1  -1 1138.78   27.23
  -1   1  -1 1155.89   27.23
  -1   1  -1 1100.42   27.26
  -1   1  -1 1148.12   27.19
  -1  -1  -1 1142.57   27.23
  -1  -1  -1 1159.82   27.22
  -1   1  -1 1143.33   27.15
  -1  -1  -1 1149.72   27.24
  -1   1  -1 1159.56   27.16
  -1  -1  -1 1247.38   27.57
  -1   1  -1 1191.73   27.57
  -1   1  -1 1176.52   27.52
  -1   1  -1 1206.34   27.58
  -1   1  -1 1156.84   27.20
  -1  -1  -1 1161.17   27.21
  -1  -1  -1 1177.89   27.23
  -1   1  -1 1153.84   27.22
  -1   1  -1 1117.22   27.23
  -1  -1  -1 1177.50   27.24
  -1  -1  -1 1166.78   27.24
  -1  -1  -1 1167.14   27.22
  -1  -1  -1 1167.31   27.23
  -1   1  -1 1150.88   27.19
  -1  -1  -1 1165.54   27.22
  -1   1  -1 1141.26   27.22
  -1   1  -1 1138.01   27.21
  -1   1  -1 1113.11   27.24
  -1  -1  -1 1174.40   27.51
  -1  -1  -1 1163.62   27.24
  -1  -1  -2   81.89    3.21
  -1  -1  -2   74.86    2.36
  -1  -1  -2   74.45    3.02
  -1  -1  -2   77.28    3.17
   1   1   2   74.14    2.57
  -1  -1  -2   69.01    3.31
   1  -1   2   77.53    2.56
  -1   1  -2   75.73    3.13
  -1  -1  -2   70.98    2.33
  -1  -1  -2  103.84    2.77
  -1   1  -2   98.41    2.74
  -1  -1  -2  103.80    2.67
  -1   1  -2  117.09    2.83
  -1  -1  -2  101.75    2.65
  -1  -1  -2  110.24    2.64
  -1  -1  -2   92.99    2.54
  -1  -1  -2  103.34    2.51
   1  -1   2  100.40    2.29
  -1  -1  -2   91.66    2.51
  -1   1  -2   77.71    3.50
  -1   1  -2   83.58    3.14
  -1   1  -2   79.45    3.52
  -1  -1  -2   80.78    3.31
  -1  -1  -2   90.99    2.64
  -1  -1  -2   86.69    2.53
  -1  -1  -2   86.02    2.53
  -1   1  -2   90.65    2.67
   1  -1   2   95.86    2.26
  -1  -1  -2   90.42    2.47
  -1   1  -2   84.42    2.33
  -1  -1  -2   82.53    2.42
  -1  -1  -2   84.30    2.43
  -1   1  -2   91.61    2.43
  -1   1  -2   88.26    2.60
  -1   1  -2   86.15    2.64
  -1  -1  -2   83.92    2.56
  -1  -1  -2   78.51    2.55
  -1   1  -2   87.53    2.21
   1   1   2   79.26    2.17
  -1  -1  -2   76.81    3.08
  -1  -1  -2   81.75    3.28
  -1   1  -2   82.85    2.48
  -1   1  -2   84.06    2.95
  -1  -1  -2   77.40    2.15
  -1  -1  -3 1425.08   35.41
  -1  -1  -3 1379.36   34.95
   1   1   3 1437.64   35.13
  -1   1  -3 1335.88   35.40
   1  -1   3 1370.42   35.06
  -1  -1  -3 1531.47   34.94
  -1  -1  -3 1566.60   34.65
  -1  -1  -3 1747.59   34.88
  -1  -1  -3 1596.17   34.95
  -1   1  -3 1631.14   34.98
  -1  -1  -3 1591.50   34.86
  -1  -1  -3 1549.10   34.99
  -1   1  -3 1733.54   34.95
  -1   1  -3 1607.44   34.96
  -1  -1  -3 1558.90   34.89
  -1  -1  -3 1548.93   34.91
  -1  -1  -3 1399.39   35.47
  -1   1  -3 1405.54   35.57
  -1  -1  -3 1397.24   35.44
  -1  -1  -3 1421.04   35.53
  -1   1  -3 1367.61   35.52
  -1   1  -3 1405.30   35.33
  -1  -1  -3 1473.21   34.92
  -1  -1  -3 1478.64   34.88
   1  -1   3 1483.69   34.74
  -1   1  -3 1474.31   34.91
  -1  -1  -3 1496.51   34.87
  -1   1  -3 1495.10   34.91
  -1  -1  -3 1432.93   34.82
  -1   1  -3 1436.66   34.80
  -1   1  -3 1448.25   34.90
  -1  -1  -3 1437.41   34.88
  -1  -1  -3 1469.88   34.89
  -1   1  -3 1397.80   34.70
  -1   1  -3 1431.21   34.78
  -1  -1  -3 1496.09   34.83
  -1   1  -3 1457.17   34.86
  -1   1  -3 1412.24   34.85
   1  -1   3 1435.89   34.78
   1   1   3 1377.90   34.70
  -1  -1  -3 1442.54   34.69
  -1  -1  -3 1417.04   35.42
  -1  -1  -3 1438.12   35.39
  -1   1  -3 1384.17   35.26
  -1  -1  -4   10.21    2.09
  -1  -1  -4   12.15    2.66
   1  -1   4    5.18    1.99
   1   1   4    8.75    2.32
  -1   1  -4   53.19    2.25
  -1   1  -4   51.60    2.65
  -1   1  -4   48.31    2.34
  -1  -1  -4   41.43    2.06
  -1  -1  -4   37.01    1.99
  -1   1  -4    6.54    2.53
  -1  -1  -4   12.42    3.03
  -1   1  -4    7.45    3.30
  -1  -1  -4   11.97    3.01
  -1  -1  -4   11.96    3.23
  -1   1  -4   15.62    1.85
  -1  -1  -4   26.26    2.06
  -1   1  -4   16.27    2.12
  -1  -1  -4   24.33    1.83
  -1   1  -4   22.06    2.27
  -1  -1  -4   30.86    2.39
  -1  -1  -4   22.32    2.08
  -1   1  -4   11.07    1.48
  -1   1  -4   13.63    1.89
  -1  -1  -4   16.91    1.89
  -1  -1  -4   21.18    1.75
  -1   1  -4   13.74    1.55
  -1   1  -4   11.15    1.82
  -1  -1  -4   18.92    1.60
   1  -1   4    8.45    1.50
  -1  -1  -4   11.66    2.71
  -1   1  -4    7.80    1.47
  -1  -1  -4   12.64    2.81
   1   1   4   12.68    1.34
  -1  -1  -4   14.45    1.41
  -1   1  -5  631.64   16.66
  -1  -1  -5  676.16   16.58
  -1  -1  -5  652.18   16.03
   1  -1   5  663.35   16.44
   1   1   5  721.79   16.40
   1  -1   5  653.98   16.19
  -1  -1  -5  664.99   15.68
  -1   1  -5  590.32   15.64
  -1  -1  -5  657.26   15.56
  -1  -1  -5  629.51   15.31
  -1   1  -5  563.42   15.74
  -1  -1  -5  619.65   15.81
  -1  -1  -5  643.37   15.72
  -1  -1  -5  657.21   15.74
  -1   1  -5  656.91   16.50
  -1  -1  -5  681.40   16.86
  -1  -1  -5  714.23   16.84
  -1  -1  -5  701.30   16.90
  -1   1  -5  630.56   16.68
  -1   1  -5  600.86   15.60
  -1  -1  -5  668.44   15.70
  -1  -1  -5  664.50   15.80
  -1  -1  -5  667.41   15.72
  -1  -1  -5  654.24   15.71
  -1   1  -5  627.70   15.62
  -1   1  -5  637.88   15.52
  -1  -1  -5  684.37   15.63
  -1  -1  -5  675.70   15.58
  -1   1  -5  614.70   15.58
  -1   1  -5  622.92   15.51
  -1  -1  -5  653.34   15.57
  -1   1  -5  638.20   15.48
   1  -1   5  644.21   15.53
  -1  -1  -5  644.80   16.53
  -1  -1  -5  652.11   15.43
   1   1   5  701.99   15.50
  -1  -1  -6  142.96    5.23
  -1  -1  -6  147.77    4.73
  -1   1  -6  125.73    5.30
   1  -1   6  141.95    5.39
   1   1   6  146.26    5.09
  -1  -1  -6  150.47    4.33
  -1   1  -6  112.56    4.55
  -1  -1  -6  152.32    4.05
  -1   1  -6  120.06    3.65
  -1  -1  -6  147.54    3.66
  -1  -1  -6  135.00    4.53
  -1  -1  -6  145.54    4.33
  -1  -1  -6  145.83    4.29
  -1   1  -6  129.87    5.21
  -1   1  -6  127.94    5.50
  -1  -1  -6  163.82    5.84
  -1   1  -6  127.52    5.25
  -1  -1  -6  156.01    5.66
  -1   1  -6  123.35    4.09
  -1  -1  -6  146.07    4.22
  -1   1  -6  130.97    4.18
  -1  -1  -6  156.22    4.13
  -1   1  -6  132.53    3.92
  -1  -1  -6  152.69    4.06
  -1   1  -6  128.10    3.91
  -1  -1  -6  152.15    4.12
  -1  -1  -6  144.01    4.35
   1   1   6  131.07    4.30
   1   1   6  142.10    3.91
  -1   1  -6  124.81    3.91
  -1  -1  -6  150.47    5.33
  -1  -1  -6  144.59    3.87
   1  -1   6  129.05    3.94
  -1   1  -7  714.67   20.62
  -1  -1  -7  814.65   20.57
   1  -1   7  749.59   21.07
   1   1   7  856.10   21.08
  -1   1  -7  861.99   20.30
  -1  -1  -7 1014.32   20.54
  -1  -1  -7 1018.18   20.09
  -1  -1  -7  926.27   20.15
  -1  -1  -7  947.01   20.25
  -1   1  -7  814.26   20.11
  -1   1  -7  694.11   20.85
  -1  -1  -7  814.15   21.24
  -1   1  -7  709.57   20.94
  -1  -1  -7  914.70   20.06
  -1   1  -7  757.38   19.88
  -1   1  -7  728.33   19.91
  -1  -1  -7  864.12   19.85
  -1   1  -7  744.65   19.76
  -1  -1  -7  870.04   19.92
  -1   1  -7  736.55   19.72
  -1  -1  -7  893.20   19.89
  -1   1  -7  755.75   19.72
   1  -1   7  739.20   19.78
  -1  -1  -7  858.51   19.70
  -1  -1  -7  844.66   21.21
   1  -1   8   50.46    3.75
   1  -1   8   50.54    2.35
  -1   1  -8   43.66    2.18
  -1   1  -8   43.26    3.86
  -1   1  -8   36.07    2.80
   1   1   8   31.78    2.59
  -1  -1  -8   29.99    2.68
  -1   1  -8   47.06    3.60
  -1  -1  -8   35.37    3.71
  -1  -1  -8   39.87    4.04
  -1  -1  -8   33.87    2.52
  -1   1  -8   40.74    2.40
  -1   1  -8   43.21    2.00
  -1  -1  -8   38.06    2.18
  -1  -1  -8   37.72    2.26
  -1  -1  -8   35.93    2.31
  -1   1  -8   48.17    2.22
  -1   1  -8   51.21    3.78
  -1   1  -8   45.38    3.26
  -1   1  -9  433.62   11.55
   1  -1   9  424.41   11.54
  -1   1  -9  341.72   10.35
  -1  -1  -9  320.63   10.00
  -1   1  -9  326.44   10.00
  -1   1  -9  416.44   11.34
  -1  -1  -9  377.53   11.38
  -1  -1  -9  361.73   11.42
  -1   1  -9  430.43   11.39
  -1  -1  -9  343.24    9.98
  -1   1  -9  362.02   10.03
  -1  -1  -9  347.44    9.60
  -1   1  -9  396.83   11.63
  -1  -1  -9  384.39   11.28
   1  -1  10   20.52    3.54
  -1   1 -10   20.68    3.21
  -1  -1 -10   21.81    3.31
  -1  -1 -10   25.19    2.81
  -1   1 -10   27.24    3.01
  -1  -1 -10   22.00    3.40
  -1   1 -10   24.29    3.36
  -1  -1 -10   22.98    3.69
  -1   1 -10   26.15    3.10
  -1  -1 -10   24.47    3.06
  -1   1 -10   24.55    2.19
  -1  -1 -10   22.36    2.27
  -1   1 -10   20.63    3.70
  -1   1 -11  107.15    6.60
  -1   1 -11  183.54    6.41
  -1  -1 -11  192.02    6.67
  -1   1 -11  168.24    6.30
  -1  -1 -11  171.60    6.15
  -1  -1 -11  143.38    5.83
  -1   1 -11  143.58    5.76
  -1  -1 -11  140.90    4.97
  -1   1 -11  105.35    6.40
  -1   1 -12  111.25    5.67
  -1  -1 -12   94.23    5.44
  -1   1 -12   95.31    5.55
  -1  -1 -12   82.79    5.84
  -1   1 -12  117.53    5.44
  -1  -1 -12  105.03    5.31
  -1  -1 -12  111.36    6.66
  -1   1 -12  126.06    6.52
  -1  -1 -12  131.16    7.72
  -1   1 -12  143.57    7.85
  -1  -1 -13   94.39    5.00
  -1   1 -13   79.56    5.08
  -1   1 -13   91.82    5.74
  -1  -1 -13  104.08    6.30
  -1   1 -13   76.37    5.85
  -1  -1 -13   92.24    6.39
  -1   1 -13   74.93    5.30
  -1  -1 -13   87.82    5.26
  -1   1 -14   17.59    4.15
  -1  -1 -14    9.02    3.89
  -1  -1 -14   18.79    5.18
  -1   1 -14   15.09    4.80
  -1  -1 -14   14.37    3.70
  -1   1 -14   20.12    3.83
  -1  -1 -14   13.84    4.19
  -1   1 -14   17.79    4.09
  -1  -1 -14   19.39    5.43
  -1   1 -14   20.50    5.21
  -1  -1 -15  223.97   10.10
  -1   1 -15  242.39   10.30
  -1   1 -15  261.47    8.57
  -1  -1 -15  249.22    8.22
  -1   1 -15  235.01    8.13
  -1   1 -15  285.83    9.39
  -1  -1 -15  272.92    9.70
  -1   1 -15  222.80    8.86
  -1  -1 -15  221.66    9.17
  -1  -1 -15  230.87    7.26
  -1   1 -15  223.36    7.05
  -1  -1 -16    0.42    3.88
  -1   1 -16   -1.85    3.90
  -1  -1 -16    1.83    4.51
  -1   1 -16    1.76    3.21
  -1  -1 -16   -1.86    3.11
  -1  -1 -16    0.14    3.03
  -1   1 -16    1.44    2.64
  -1   1 -16   -0.59    1.87
  -1  -1 -16   -0.50    2.06
  -1  -1 -17    5.86    2.60
  -1   1 -17    6.41    2.73
  -1  -1 -17    6.81    1.56
  -1  -1 -17    3.51    2.64
  -1   1 -17    8.39    2.84
   1  -2 -17  182.90    6.73
   1   2 -17  173.87    5.55
   1  -2 -17  148.14    5.21
   1   2 -17  162.21    6.38
   1  -2 -17  130.47    6.13
   1  -2 -17  127.08    5.53
   1  -2 -17  136.94    4.49
   1  -2 -16   34.85    5.43
   1   2 -16   36.54    3.89
   1  -2 -16   34.60    3.57
   1   2 -16   41.31    3.67
   1  -2 -16   44.14    4.24
   1   2 -16   38.64    2.48
   1   2 -16   51.67    4.95
   1  -2 -16   51.87    4.76
   1   2 -15   79.78    6.33
   1  -2 -15   83.91    6.32
   1   2 -15   90.52    5.85
   1   2 -15   80.68    5.33
   1  -2 -15   79.45    5.90
   1  -2 -14   86.55    6.94
   1   2 -14  102.42    7.21
   1   2 -14  105.22    5.47
   1  -2 -14  101.20    5.28
   1   2 -14  119.22    6.20
   1  -2 -14  124.68    7.41
   1   2 -14   91.14    6.08
   1  -2 -13  119.09    5.71
   1   2 -13  139.23    6.15
  -1  -2  13  145.88    6.26
   1   2 -13  146.16    6.21
   1   2 -13  147.92    6.85
   1  -2 -13  136.03    7.22
  -1   2  13  107.43    6.45
   1   2 -12   98.44    5.14
   1  -2 -12  108.94    5.18
   1  -2 -12  110.37    4.19
  -1  -2  12  102.00    5.28
   1   2 -12  103.48    5.29
  -1  -2  11   45.23    4.01
   1   2 -11   39.86    3.70
  -1   2  11   45.13    3.94
   1  -2 -11   39.57    3.34
   1   2 -11   62.64    4.86
   1  -2 -11   44.42    3.58
   1  -2 -11   49.41    2.88
  -1  -2  11   57.73    5.13
   1   2 -10  108.27    4.27
  -1   2  10  122.57    4.98
   1  -2 -10  110.08    4.53
  -1  -2  10  113.08    6.28
   1  -2 -10  127.15    4.19
   1   2 -10  107.86    5.93
   1  -2 -10  131.97    5.88
   1  -2  -9  396.68   12.21
  -1  -2   9  467.31   13.20
   1  -2  -9  406.44   12.52
   1   2  -9  489.69   13.35
   1  -2  -8  122.79    5.41
   1   2  -8  102.91    5.58
  -1  -2   8  110.12    5.60
   1  -2  -8  133.31    4.01
   1  -2  -8  129.90    3.72
   1  -2  -8  118.33    3.97
  -1   2   8  133.71    4.35
   1   2  -8  101.41    3.74
   1  -2  -8  116.22    4.93
   1  -2  -8  117.89    3.43
   1   2  -8   99.14    3.37
   1   2  -8   98.69    4.02
   1  -2  -8  125.32    4.01
  -1   2   8  113.01    4.77
  -1  -2   8  100.93    3.88
   1  -2  -7 1666.67   41.41
   1  -2  -7 1593.05   40.31
   1  -2  -7 1659.39   40.20
  -1   2   7 1646.38   40.47
   1  -2  -7 1559.38   40.29
   1   2  -7 1810.46   40.91
   1  -2  -7 1635.10   41.15
   1   2  -7 1771.76   40.12
   1   2  -7 1736.42   40.14
   1  -2  -7 1707.62   40.14
   1  -2  -7 1668.76   40.86
   1  -2  -7 1706.44   40.29
  -1  -2   7 1845.99   40.45
  -1   2   7 1683.84   41.29
   1   2  -7 1761.09   40.38
   1  -2  -6  907.69   22.63
   1  -2  -6  954.41   23.11
  -1   2   6  959.28   23.40
  -1  -2   6 1024.60   23.77
  -1  -2   6  997.19   23.37
   1   2  -6  930.65   22.13
   1  -2  -6  879.16   21.73
   1  -2  -6  892.73   22.06
   1  -2  -6  907.89   21.93
   1  -2  -6  864.92   22.00
  -1   2   6  895.37   22.18
   1   2  -6  984.40   22.52
   1   2  -6  969.38   22.51
   1  -2  -6  909.36   22.81
   1   2  -6  974.59   21.87
   1  -2  -6  910.74   21.78
   1   2  -6  916.72   21.68
  -1   2   6  867.06   22.93
  -1  -2   6  958.77   22.17
   1  -2  -6  895.09   22.47
   1   2  -6  947.89   22.12
   1  -2  -6  939.38   22.06
   1  -2  -5  560.71   12.50
   1  -2  -5  580.95   13.04
  -1  -2   5  583.17   13.15
  -1  -2   5  599.98   13.47
  -1   2   5  558.96   13.07
   1  -2  -5  423.61   11.84
   1  -2  -5  424.02   11.49
   1  -2  -5  417.88   11.56
   1   2  -5  438.91   11.85
  -1   2   5  455.17   11.96
   1  -2  -5  460.60   11.72
   1   2  -5  590.34   12.30
   1   2  -5  597.31   12.31
   1  -2  -5  518.13   12.53
   1   2  -5  510.58   11.65
   1   2  -5  514.53   11.52
   1  -2  -5  493.32   11.60
   1   2  -5  560.35   12.01
  -1  -2   5  560.90   12.03
   1  -2  -5  548.09   11.94
   1  -2  -4  629.89   18.48
  -1  -2   4  675.10   18.55
  -1   2   4  607.76   18.57
   1  -2  -4  838.86   17.93
   1   2  -4  905.69   17.88
   1  -2  -4  777.42   17.76
  -1   2   4  782.22   17.97
   1   2  -4  710.69   17.99
   1  -2  -4  615.92   18.21
   1   2  -4  712.34   18.02
   1   2  -4  783.63   17.68
   1   2  -4  745.69   17.56
   1   2  -4  787.50   17.95
  -1  -2   4  735.50   17.91
   1  -2  -4  668.82   17.84
   1   2  -4  708.61   17.89
   1  -2  -3 4595.61  110.43
  -1   2   3 4570.46  110.48
  -1  -2   3 4629.40  110.46
   1   2  -3 4782.73  109.82
   1  -2  -3 4858.39  109.92
  -1   2   3 4726.11  109.93
   1  -2  -3 4707.65  109.80
   1   2  -3 4682.21  109.90
   1  -2  -3 4463.75  110.17
   1   2  -3 4703.89  109.73
   1   2  -3 4749.82  109.93
   1  -2  -3 4651.29  109.90
  -1  -2   3 4631.86  109.93
   1  -2  -2   10.15    2.21
   1  -2  -2   11.22    1.19
  -1   2   2   11.28    0.95
  -1  -2   2   12.55    1.99
   1  -2  -2   27.83    1.38
  -1   2   2   21.71    1.45
   1  -2  -2   24.96    0.85
   1  -2  -2   13.67    2.25
  -1  -2   2   26.59    1.32
   1   2  -2   18.98    1.47
   1  -2  -2   15.79    1.45
  -1  -2   2   14.29    1.36
  -1  -2   1  793.78   19.00
   1  -2  -1  793.35   18.69
   1   2  -1  781.67   18.69
  -1   2   1  813.01   18.99
   1  -2  -1  837.17   19.04
  -1  -2   1  745.41   18.66
  -1  -2   1  800.97   18.69
  -1   2   1  807.12   18.66
  -1   2   1  817.70   19.00
   1  -2  -1  827.53   19.01
  -1  -2   0  167.66    4.09
  -1  -2   0  172.75    4.16
   1  -2   0  179.80    4.25
  -1  -2   0  173.90    4.08
  -1   2   0  170.73    4.17
  -1   2   0  174.44    3.94
  -1  -2   0  170.42    4.08
   1  -2   0  174.11    3.92
  -1  -2   0  164.25    4.09
   1   2   0  164.21    4.07
   1  -2   0  151.83    3.89
  -1  -2   0  138.42    3.80
  -1  -2   0  148.80    3.83
  -1  -2   0  149.82    3.87
   1   2   0  159.31    3.83
  -1   2   0  152.57    3.86
   1   2   0  155.12    3.86
  -1  -2   0  168.21    4.18
  -1  -2   0  173.40    4.06
  -1  -2   0  160.35    4.12
  -1  -2   0  152.45    3.83
  -1  -2   0  152.22    3.84
  -1  -2   0  157.50    3.86
  -1  -2   0  157.08    3.82
  -1  -2   0  159.53    3.83
  -1  -2   0  163.82    3.83
  -1  -2  -1 2423.75   54.70
   1  -2   1 2422.55   54.57
   1   2   1 2343.59   54.40
  -1  -2  -1 2313.81   54.36
  -1  -2  -1 2308.83   54.40
  -1  -2  -1 2366.17   54.62
  -1   2  -1 2357.06   54.43
   1   2   1 2288.52   54.37
  -1  -2  -1 2426.05   54.59
  -1  -2  -1 2331.14   54.31
  -1  -2  -1 2327.76   54.68
  -1  -2  -1 2311.99   54.59
  -1   2  -1 2275.71   54.59
  -1  -2  -1 2300.25   54.59
  -1   2  -1 2295.39   54.31
  -1   2  -1 2298.54   54.57
  -1   2  -1 2252.31   54.59
  -1  -2  -1 2384.65   54.64
  -1   2  -1 2299.26   54.59
  -1   2  -1 2337.60   54.32
  -1   2  -1 2321.74   54.27
  -1  -2  -1 2244.94   54.32
  -1  -2  -1 2290.43   54.31
  -1  -2  -1 2333.29   54.35
  -1  -2  -1 2304.77   54.34
  -1   2  -1 2383.00   54.31
  -1  -2  -1 2337.48   54.34
   1   2   1 2295.65   54.24
  -1   2  -1 2281.75   54.30
   1   2   1 2337.15   54.25
  -1   2  -1 2397.04   54.64
  -1  -2  -1 2390.34   54.74
  -1  -2  -1 2335.93   54.32
  -1   2  -1 2284.12   54.35
   1  -2   1 2330.13   54.32
  -1  -2  -1 2349.61   54.36
  -1   2  -1 2302.07   54.30
  -1  -2  -1 2329.89   54.34
  -1  -2  -1 2336.88   54.34
  -1  -2  -1 2323.75   54.33
  -1   2  -1 2320.94   54.31
  -1   2  -1 2325.25   54.28
  -1  -2  -1 2278.26   54.34
  -1   2  -1 2326.18   54.25
  -1  -2  -1 2456.28   54.66
   1   2   2 5991.42  145.36
   1   2   2 6043.32  145.34
  -1  -2  -2 6077.11  145.74
  -1  -2  -2 5917.04  145.72
   1  -2   2 6009.27  145.54
  -1   2  -2 6032.89  145.67
  -1  -2  -2 6023.80  145.37
  -1   2  -2 6460.70  145.33
  -1  -2  -2 6332.45  145.32
  -1  -2  -2 6350.71  145.32
  -1  -2  -2 6373.35  145.36
  -1   2  -2 6325.37  145.24
  -1  -2  -2 6233.79  145.31
  -1  -2  -2 6229.84  145.33
   1   2   2 6294.84  145.18
  -1  -2  -2 6355.88  145.31
  -1   2  -2 6347.31  145.24
  -1   2  -2 6150.12  145.67
   1   2   2 6059.77  145.34
  -1  -2  -2 6017.93  145.80
  -1  -2  -2 6074.36  145.77
  -1  -2  -2 6261.90  145.30
   1  -2   2 6367.11  145.25
  -1  -2  -2 6149.33  145.33
  -1  -2  -2 6203.59  145.33
  -1  -2  -2 6206.56  145.30
  -1   2  -2 6274.93  145.29
   1  -2   2 6392.38  145.26
  -1   2  -2 6249.60  145.31
  -1  -2  -2 6162.52  145.30
  -1   2  -2 6222.66  145.28
  -1   2  -2 6188.13  145.23
  -1  -2  -2 6065.87  145.33
  -1   2  -2 6179.46  145.54
  -1  -2  -2 6184.39  145.74
   1   2   2 6166.71  145.17
  -1   2  -2 6139.86  145.28
  -1  -2  -2 6155.29  145.67
  -1  -2  -3 3123.30   77.50
  -1  -2  -3 3003.07   77.92
  -1  -2  -3 3164.82   77.97
  -1   2  -3 3311.72   77.95
   1  -2   3 3378.87   77.78
   1   2   3 3108.05   77.61
  -1  -2  -3 3354.49   77.48
  -1   2  -3 3495.58   77.52
  -1  -2  -3 3425.69   77.48
  -1  -2  -3 3291.12   77.50
  -1  -2  -3 3304.76   77.45
   1   2   3 3266.98   77.30
  -1  -2  -3 3327.28   77.44
  -1  -2  -3 3356.50   77.42
   1  -2   3 3411.08   77.35
  -1  -2  -3 3149.67   78.07
   1   2   3 3207.12   77.53
  -1   2  -3 3295.05   78.17
  -1  -2  -3 3144.05   78.11
  -1   2  -3 3317.32   77.90
  -1   2  -3 3498.82   77.44
  -1  -2  -3 3151.99   77.45
  -1  -2  -3 3293.97   77.43
  -1  -2  -3 3187.76   77.46
  -1  -2  -3 3267.05   77.41
   1  -2   3 3407.36   77.34
  -1   2  -3 3403.74   77.37
  -1   2  -3 3445.24   77.47
  -1   2  -3 3431.71   77.33
  -1  -2  -3 3222.23   77.43
  -1  -2  -3 3097.43   77.45
  -1   2  -3 3308.97   77.30
  -1  -2  -3 3170.72   77.88
  -1  -2  -3 3153.38   78.00
  -1   2  -3 3393.38   77.40
  -1   2  -3 3327.31   77.80
  -1  -2  -4  428.90   10.32
  -1  -2  -4  431.52    9.70
  -1  -2  -4  427.52   10.26
   1  -2   4  413.67    9.97
   1   2   4  428.67    9.92
  -1  -2  -4  350.85    9.32
  -1   2  -4  307.45    9.58
  -1   2  -4  309.01    9.46
  -1  -2  -4  339.76    9.55
  -1  -2  -4  364.68    9.42
  -1  -2  -4  371.73    9.44
  -1   2  -4  395.96   10.47
  -1  -2  -4  423.21   10.51
  -1  -2  -4  427.09   10.62
  -1   2  -4  403.24   10.11
  -1  -2  -4  425.72   10.47
   1  -2   4  342.28    9.23
  -1   2  -4  352.53    9.44
  -1  -2  -4  383.94    9.42
  -1  -2  -4  383.80    9.44
  -1  -2  -4  380.97    9.45
  -1  -2  -4  365.33    9.57
  -1  -2  -4  402.82    9.50
  -1   2  -4  353.59    9.21
  -1  -2  -4  401.88    9.39
  -1   2  -4  386.04    9.37
  -1   2  -4  374.99    9.21
  -1   2  -4  380.51    9.27
  -1  -2  -4  388.58    9.46
   1  -2   4  396.84    9.32
  -1  -2  -4  438.27   10.24
  -1  -2  -4  420.47    9.18
  -1  -2  -4  402.37   10.38
  -1  -2  -5 5058.22  121.08
  -1  -2  -5 5216.90  121.57
   1   2   5 5354.07  121.40
   1  -2   5 5327.24  121.37
  -1  -2  -5 5092.82  120.51
  -1   2  -5 4904.77  120.89
  -1  -2  -5 5022.75  120.91
  -1  -2  -5 5270.38  120.71
  -1   2  -5 5041.48  120.87
  -1  -2  -5 5060.46  120.82
  -1  -2  -5 5156.69  120.82
  -1   2  -5 5177.22  121.77
  -1  -2  -5 5181.60  121.69
  -1  -2  -5 4965.56  121.70
  -1   2  -5 5298.81  121.50
  -1  -2  -5 5126.11  121.75
  -1  -2  -5 5047.38  120.88
  -1  -2  -5 5217.23  120.84
  -1  -2  -5 5189.47  120.78
  -1  -2  -5 5111.39  120.81
  -1   2  -5 5076.90  120.75
  -1  -2  -5 5106.41  120.82
  -1  -2  -5 5067.35  120.81
  -1   2  -5 5165.30  120.64
  -1  -2  -5 5135.25  120.77
  -1  -2  -5 5257.13  120.74
  -1   2  -5 5185.88  120.65
  -1   2  -5 5293.34  120.76
   1  -2   5 5402.81  120.74
  -1   2  -5 5196.82  120.63
  -1  -2  -5 5222.91  121.56
  -1  -2  -5 5166.83  120.57
  -1  -2  -6 1007.84   24.18
   1  -2   6 1003.71   24.46
   1   2   6 1021.37   24.53
   1  -2   6  996.11   24.73
  -1  -2  -6 1001.75   23.58
  -1   2  -6 1009.70   23.92
  -1  -2  -6 1001.63   23.70
  -1  -2  -6  988.78   24.01
  -1  -2  -6  988.71   23.83
  -1  -2  -6  991.54   23.78
   1   2   6  996.67   23.64
  -1  -2  -6  950.67   24.84
  -1  -2  -6  965.48   24.88
  -1   2  -6  992.04   24.57
  -1  -2  -6  977.38   23.76
  -1  -2  -6  958.08   23.70
  -1  -2  -6  982.96   23.79
  -1   2  -6  989.23   23.69
  -1  -2  -6  949.58   23.77
  -1   2  -6 1016.30   23.70
  -1  -2  -6  961.42   23.67
  -1   2  -6  992.93   23.52
  -1  -2  -6  969.99   23.61
  -1  -2  -6  931.82   23.56
  -1   2  -6  987.59   23.52
  -1   2  -6  999.70   23.55
  -1  -2  -6 1027.79   23.47
  -1  -2  -6  966.58   24.63
   1  -2   6  996.63   23.61
  -1  -2  -7    6.13    2.16
  -1   2  -7    3.66    2.91
   1   2   7    5.26    2.69
  -1  -2  -7    6.01    2.94
  -1   2  -7   -0.14    2.60
  -1  -2  -7    4.01    1.71
  -1  -2  -7    5.77    2.26
  -1  -2  -7    6.34    2.10
  -1  -2  -7    4.46    2.20
   1   2   7    3.04    1.89
  -1  -2  -7    8.10    2.97
  -1   2  -7    4.59    2.70
  -1   2  -7    1.76    2.70
  -1  -2  -7    6.42    1.91
  -1  -2  -7    5.85    2.20
  -1   2  -7    3.28    1.70
  -1  -2  -7    5.86    1.70
  -1  -2  -7    8.11    1.71
  -1   2  -7    2.78    1.40
  -1   2  -7    2.53    1.39
  -1  -2  -7    7.25    1.86
  -1   2  -7    1.74    1.68
   1  -2   7    2.02    1.63
  -1   2  -7    3.33    1.88
  -1  -2  -7    5.92    2.60
  -1  -2  -7    5.18    1.38
  -1   2  -8  666.79   17.01
   1  -2   8  728.01   17.17
  -1   2  -8  564.89   15.64
  -1  -2  -8  556.14   15.19
  -1  -2  -8  569.28   15.34
  -1   2  -8  587.21   15.47
   1   2   8  599.64   15.31
  -1  -2  -8  632.74   16.91
  -1   2  -8  666.79   16.74
  -1   2  -8  609.08   15.21
  -1  -2  -8  613.77   15.33
  -1   2  -8  591.85   14.95
  -1   2  -8  630.31   15.06
  -1  -2  -8  613.78   15.14
  -1  -2  -8  603.40   15.09
   1  -2   8  680.74   15.24
  -1   2  -8  656.52   15.12
  -1   2  -9  640.25   19.04
   1  -2   9  637.64   18.94
  -1   2  -9  950.19   18.70
  -1   2  -9  841.22   18.18
  -1   2  -9  796.81   18.22
  -1  -2  -9  786.54   18.06
  -1  -2  -9  594.03   18.97
  -1  -2  -9  624.87   19.08
  -1  -2  -9  726.67   17.88
  -1   2  -9  675.41   17.31
  -1  -2  -9  656.01   17.49
  -1  -2  -9  608.04   18.69
  -1   2  -9  612.60   19.22
  -1   2 -10   16.43    3.31
   1  -2  10    9.67    3.33
  -1  -2 -10   16.45    3.58
  -1   2 -10   14.56    3.21
  -1  -2 -10   15.24    3.05
  -1   2 -10   12.78    3.23
  -1  -2 -10   10.97    2.53
  -1   2 -10   13.15    2.81
  -1  -2 -10    8.15    3.55
  -1  -2 -10    7.06    3.75
  -1   2 -10   13.20    3.01
  -1  -2 -10    9.14    2.89
  -1  -2 -10   10.67    2.19
  -1   2 -10    6.95    3.68
  -1   2 -11    6.29    3.36
  -1  -2 -11    8.54    3.78
  -1  -2 -11    6.85    4.06
  -1   2 -11    4.06    3.49
  -1   2 -11    7.48    3.71
  -1  -2 -11    9.25    3.36
  -1   2 -11    4.99    2.86
  -1  -2 -11   15.03    3.86
  -1   2 -11    4.10    3.27
  -1  -2 -11    9.74    3.24
  -1  -2 -11   11.43    2.39
  -1   2 -11    8.54    3.76
  -1  -2 -12  116.15    6.03
  -1   2 -12  112.13    5.63
  -1   2 -12  125.65    6.02
  -1  -2 -12  114.43    5.49
  -1  -2 -12   91.68    6.75
  -1   2 -12   98.42    7.12
  -1   2 -12  105.52    5.23
  -1  -2 -12  106.54    5.15
  -1  -2 -12   97.64    4.16
  -1   2 -12  100.15    6.17
  -1  -2 -12   82.16    6.28
  -1  -2 -13   23.16    3.82
  -1   2 -13   29.75    4.09
  -1  -2 -13   27.01    5.18
  -1   2 -13   33.35    4.70
  -1  -2 -13   22.42    4.78
  -1   2 -13   25.61    4.28
  -1   2 -13   31.27    4.30
  -1  -2 -13   27.75    4.06
  -1   2 -14   26.59    4.42
  -1  -2 -14   27.94    5.69
  -1   2 -14   29.51    4.80
  -1  -2 -14   19.13    3.60
  -1   2 -14   24.12    3.95
  -1  -2 -14   18.05    4.64
  -1   2 -14   20.71    4.12
  -1   2 -14   24.83    5.47
  -1  -2 -14   24.61    5.33
  -1   2 -15   15.33    4.82
  -1  -2 -15    9.54    4.79
  -1   2 -15    2.15    3.97
  -1  -2 -15    4.70    5.20
  -1   2 -15    4.90    3.60
  -1  -2 -15    6.14    3.51
  -1  -2 -15    6.97    3.95
  -1   2 -15   10.24    3.41
  -1   2 -15    6.60    2.18
  -1  -2 -15    6.45    2.62
  -1   2 -16    4.59    3.80
  -1  -2 -16    1.46    3.61
  -1  -2 -16    2.06    4.81
  -1   2 -16    1.13    3.24
  -1   2 -16    1.23    3.23
  -1  -2 -16   -1.12    3.03
  -1  -2 -16   -2.88    3.22
  -1  -2 -16    0.99    2.15
  -1  -2 -17  241.57    6.90
  -1   2 -17  259.53    7.11
  -1  -2 -17  211.13    6.06
  -1  -2 -17  211.32    7.43
  -1   2 -17  204.01    7.59
   1   3 -17   88.61    4.83
   1  -3 -17   84.41    4.22
   1  -3 -17   69.66    5.47
   1   3 -17   83.49    4.06
   1  -3 -17   77.99    3.66
   1  -3 -17   79.77    4.28
   1  -3 -17   75.37    3.17
   1   3 -16   32.42    4.51
   1  -3 -16   41.75    4.71
   1   3 -16   41.54    3.91
   1  -3 -16   41.84    4.28
   1  -3 -15  308.24   11.47
   1   3 -15  292.03   10.49
   1   3 -15  292.59   11.46
   1  -3 -15  313.50   11.67
   1   3 -14   48.27    4.42
   1   3 -14   52.93    5.96
   1  -3 -14   45.98    5.69
   1  -3 -14   55.65    6.20
   1   3 -14   46.96    4.58
   1  -3 -14   36.77    5.09
   1   3 -14   46.20    4.41
   1  -3 -14   42.99    3.85
   1   3 -13   -1.79    3.66
   1  -3 -13    1.53    3.29
   1   3 -13    0.71    3.67
  -1  -3  13   -0.21    3.86
   1  -3 -13    1.29    4.97
   1   3 -13   -1.77    4.02
   1   3 -12   70.44    4.75
  -1  -3  12   66.36    4.62
   1   3 -12   64.33    4.56
  -1   3  12   49.17    4.90
   1  -3 -12   62.51    4.10
   1  -3 -12   60.09    3.36
  -1  -3  12   53.81    5.14
  -1  -3  11   32.19    4.42
   1   3 -11   32.93    2.95
   1  -3 -11   33.67    3.35
   1  -3 -11   27.37    2.69
   1   3 -11   26.99    4.31
  -1  -3  10   53.94    4.86
  -1  -3  10   54.02    2.95
   1   3 -10   54.30    3.07
   1  -3 -10   45.58    3.12
  -1   3  10   43.89    3.66
   1  -3 -10   41.34    3.26
   1  -3 -10   33.48    2.76
   1  -3 -10   30.05    3.78
   1   3 -10   53.25    4.78
  -1  -3   9  390.65   11.83
  -1  -3   9  385.39    9.78
   1  -3  -9  365.95   11.14
   1   3  -9  381.17   11.63
   1  -3  -8   22.24    3.35
   1  -3  -8   16.57    2.16
  -1   3   8   21.70    2.68
   1  -3  -8   22.93    1.89
   1  -3  -8   20.64    2.21
  -1  -3   8   30.91    3.98
  -1   3   8   27.06    3.54
   1  -3  -8   22.14    1.70
   1  -3  -8   22.47    2.18
   1   3  -8   23.74    2.45
  -1   3   8   21.10    3.00
  -1  -3   8   27.50    2.22
   1  -3  -7    1.80    2.14
  -1  -3   7    8.28    3.37
   1   3  -7   50.38    2.52
   1  -3  -7   41.77    2.28
  -1   3   7   25.94    2.56
   1  -3  -7   28.32    1.83
   1  -3  -7   28.81    1.98
   1  -3  -7    2.49    2.67
   1   3  -7    5.70    2.00
   1   3  -7   12.39    1.30
   1  -3  -7    9.15    1.51
   1  -3  -7    6.08    1.97
   1   3  -7    8.59    2.22
  -1  -3   7    8.52    1.93
  -1   3   7    5.90    2.87
   1  -3  -6  108.78    4.67
   1  -3  -6  113.51    4.15
  -1  -3   6  149.37    5.09
   1   3  -6   98.33    3.41
   1  -3  -6   73.32    3.28
   1  -3  -6   72.70    2.65
   1  -3  -6   71.96    2.82
   1  -3  -6   80.14    2.98
   1  -3  -6   79.21    3.14
  -1   3   6   81.27    3.57
   1  -3  -6   99.46    4.14
   1   3  -6  146.52    3.80
   1   3  -6  144.67    3.72
   1   3  -6  122.02    2.90
   1   3  -6  130.72    2.90
   1  -3  -6   92.30    2.81
   1  -3  -6  101.41    3.43
  -1  -3   6  145.72    3.56
   1  -3  -6  103.22    3.37
   1   3  -6  140.33    3.63
   1  -3  -5  106.84    4.52
   1  -3  -5  116.97    5.10
  -1  -3   5  106.97    4.96
   1   3  -5  174.32    4.10
   1  -3  -5  183.26    4.27
  -1   3   5  174.04    4.36
   1  -3  -5  173.92    3.98
   1  -3  -5  170.68    3.93
   1   3  -5  116.83    4.16
   1   3  -5  115.15    4.07
   1  -3  -5  114.54    4.69
   1   3  -5  141.91    3.67
   1   3  -5  139.40    4.33
   1   3  -5  112.58    4.20
   1  -3  -5  133.17    4.14
   1  -3  -5  125.97    4.06
  -1  -3   5  122.37    4.12
   1  -3  -4  812.29   19.40
  -1  -3   4  869.02   19.53
   1   3  -4  761.17   18.50
   1  -3  -4  741.02   18.60
  -1   3   4  728.09   18.66
   1  -3  -4  747.05   18.47
   1  -3  -4  751.55   18.46
   1  -3  -4  738.09   18.36
   1   3  -4  850.86   18.64
   1  -3  -4  772.52   19.11
   1   3  -4  804.54   18.36
   1   3  -4  786.82   18.67
   1  -3  -4  815.45   18.61
  -1  -3   4  867.82   18.70
   1  -3  -4  779.82   18.59
   1  -3  -3  542.03   14.67
   1  -3  -3  566.91   15.18
  -1  -3   3  569.48   15.25
   1   3  -3  672.91   14.40
   1  -3  -3  667.71   14.61
   1  -3  -3  656.84   14.39
  -1   3   3  621.49   14.59
  -1   3   3  556.94   15.14
   1  -3  -3  536.22   15.29
  -1  -3   3  637.20   14.57
   1  -3  -3  600.02   14.32
   1   3  -3  614.25   14.59
   1  -3  -3  546.17   14.36
   1  -3  -3  602.05   14.54
  -1  -3   3  581.14   14.55
  -1  -3   2    6.01    2.12
  -1  -3   2    3.44    0.86
   1  -3  -2   14.45    1.49
   1  -3  -2   11.43    0.71
  -1   3   2   10.66    1.35
   1  -3  -2    2.08    0.92
   1  -3  -2    2.96    2.25
  -1   3   2    2.11    2.02
  -1  -3   2   13.60    1.27
   1  -3  -2    1.27    2.31
  -1  -3   2    5.70    1.34
  -1   3   2    2.83    1.21
  -1  -3   1 1767.57   45.09
   1  -3  -1 1995.03   44.76
   1   3  -1 2077.67   44.77
  -1  -3   1 2013.77   44.77
  -1   3   1 1936.55   44.75
   1  -3  -1 1738.73   45.14
  -1   3   1 1746.97   45.08
  -1  -3   1 2046.67   44.77
  -1   3   1 1724.66   44.72
  -1   3   1 1693.04   45.05
  -1   3   0   88.32    3.02
   1  -3   0   86.80    3.13
  -1  -3   0   89.71    2.75
   1   3   0   85.48    2.66
   1  -3   0   91.86    2.49
  -1  -3   0  111.08    2.49
  -1   3   0  103.91    2.62
   1   3   0  105.79    2.55
  -1  -3   0   93.08    2.58
  -1   3   0   99.06    2.58
  -1  -3   0   96.94    2.99
  -1  -3   0  101.63    2.57
  -1  -3   0   93.45    2.47
  -1  -3   0   92.02    2.46
  -1  -3   0   95.27    2.43
   1   3   1  794.06   17.93
  -1   3  -1  753.60   18.14
   1  -3   1  784.71   18.12
  -1  -3  -1  810.51   18.10
  -1   3  -1  774.77   17.76
  -1  -3  -1  796.72   17.91
  -1   3  -1  777.37   18.01
  -1  -3  -1  808.09   18.03
  -1  -3  -1  799.49   17.69
  -1   3  -1  774.56   17.99
  -1   3  -1  777.87   17.69
  -1  -3  -1  822.96   18.01
  -1  -3  -1  824.93   18.12
  -1  -3  -1  719.85   17.73
  -1  -3  -1  713.30   17.75
  -1   3  -1  704.56   17.62
  -1   3  -1  722.70   17.75
  -1   3  -1  696.85   17.72
  -1  -3  -1  750.78   17.78
  -1  -3  -1  772.76   17.75
   1   3   1  745.22   17.67
  -1  -3  -1  806.71   18.27
  -1   3  -1  742.47   18.18
  -1  -3  -1  792.32   18.06
  -1  -3  -1  713.38   17.64
  -1  -3  -1  766.04   17.78
  -1   3  -1  706.22   17.66
   1  -3   1  719.07   17.75
  -1  -3  -1  760.13   17.71
  -1   3  -1  750.32   17.70
  -1  -3  -1  773.61   17.75
  -1   3  -1  769.49   17.72
  -1  -3  -1  826.04   18.19
  -1   3  -1  755.51   17.60
   1   3   2  143.23    3.05
  -1  -3  -2  136.96    3.75
  -1  -3  -2  140.60    3.58
   1  -3   2  148.57    3.39
  -1  -3  -2  145.58    3.54
  -1  -3  -2   49.38    2.76
  -1   3  -2   60.90    2.31
  -1  -3  -2   60.00    2.75
   1   3   2   60.76    2.32
  -1  -3  -2   71.32    2.64
  -1  -3  -2   67.33    2.53
  -1   3  -2   74.03    2.53
   1   3   2   73.42    2.37
  -1  -3  -2  132.68    3.93
   1  -3   2   96.34    2.58
  -1  -3  -2   75.99    2.21
  -1  -3  -2   90.75    2.76
  -1  -3  -2   86.21    2.50
   1  -3   2   87.41    2.56
  -1   3  -2   97.65    2.58
  -1  -3  -2   99.28    2.65
  -1  -3  -2   86.05    2.77
  -1  -3  -2  103.11    2.63
  -1  -3  -2  112.37    2.75
  -1   3  -2  122.59    2.41
  -1  -3  -2  129.68    3.61
  -1   3  -2  141.53    2.96
  -1  -3  -2  129.07    3.41
   1   3   3  337.49    6.93
  -1  -3  -3  352.87    7.49
  -1  -3  -3  333.27    7.39
  -1   3  -3  315.86    7.17
   1  -3   3  325.17    7.11
  -1   3  -3  164.40    6.45
  -1  -3  -3  188.42    6.44
  -1  -3  -3  166.05    6.53
  -1  -3  -3  199.77    6.44
  -1  -3  -3  220.40    6.37
   1   3   3  220.61    6.16
  -1  -3  -3  214.85    6.33
   1  -3   3  218.14    6.32
   1   3   3  341.03    6.72
  -1  -3  -3  321.95    7.55
  -1   3  -3  312.70    7.19
  -1  -3  -3  320.94    7.53
  -1  -3  -3  247.17    6.36
  -1  -3  -3  247.76    6.54
  -1  -3  -3  254.96    6.49
  -1  -3  -3  264.45    6.40
  -1   3  -3  229.21    6.38
   1  -3   3  214.54    6.25
  -1   3  -3  266.67    6.33
  -1  -3  -3  279.84    6.54
  -1  -3  -3  271.81    6.43
  -1   3  -3  275.40    6.19
   1   3   3  302.95    6.17
  -1  -3  -3  317.33    7.53
  -1  -3  -3  321.05    7.16
  -1   3  -3  283.70    6.35
  -1  -3  -4 1002.92   24.68
  -1  -3  -4 1022.34   24.12
  -1  -3  -4  961.99   24.60
  -1   3  -4 1058.14   24.57
   1  -3   4 1102.74   24.51
  -1  -3  -4  926.90   23.91
  -1  -3  -4  968.07   23.92
  -1  -3  -4  937.22   24.00
  -1   3  -4 1028.04   24.08
  -1   3  -4 1041.38   23.98
  -1  -3  -4  962.32   23.89
   1   3   4  962.79   23.71
  -1  -3  -4  953.28   23.87
  -1  -3  -4  974.54   23.84
  -1  -3  -4  985.10   24.81
   1   3   4 1045.73   24.13
  -1  -3  -4  998.44   24.81
  -1   3  -4 1089.15   24.54
  -1  -3  -4  995.00   24.64
   1  -3   4 1025.39   23.80
  -1  -3  -4  955.26   23.96
  -1  -3  -4  989.07   23.93
  -1  -3  -4  986.87   23.86
  -1  -3  -4  981.72   23.84
  -1   3  -4 1027.79   23.91
  -1   3  -4 1074.75   23.78
  -1  -3  -4  959.84   23.92
  -1   3  -4 1012.54   23.73
  -1   3  -4 1049.18   23.68
  -1   3  -4 1075.98   23.82
  -1  -3  -4  963.59   23.87
  -1  -3  -4  997.37   24.46
   1   3   4 1031.36   23.65
  -1  -3  -4  958.03   24.68
  -1  -3  -5  500.16   11.92
  -1  -3  -5  513.04   12.58
   1  -3   5  525.22   12.39
  -1   3  -5  415.77   11.73
  -1  -3  -5  408.71   11.43
  -1   3  -5  423.23   11.70
  -1  -3  -5  402.48   11.76
  -1  -3  -5  424.18   11.54
  -1  -3  -5  427.18   11.58
   1   3   5  434.55   11.38
  -1   3  -5  500.56   12.33
   1   3   5  529.30   11.99
  -1  -3  -5  494.30   12.62
  -1  -3  -5  477.57   12.76
  -1  -3  -5  484.02   12.78
  -1  -3  -5  463.33   11.56
  -1  -3  -5  460.57   11.62
  -1  -3  -5  465.26   11.54
  -1  -3  -5  462.27   11.57
  -1  -3  -5  465.04   11.61
  -1   3  -5  469.84   11.39
  -1  -3  -5  477.90   11.51
  -1   3  -5  484.80   11.37
  -1   3  -5  485.33   11.31
  -1   3  -5  497.06   11.48
   1  -3   5  492.21   11.46
   1   3   5  506.61   11.27
  -1  -3  -5  487.98   12.32
  -1  -3  -6  242.96    6.62
   1  -3   6  282.44    7.18
  -1  -3  -6  182.09    5.99
  -1  -3  -6  178.15    6.52
  -1   3  -6  174.11    6.36
  -1  -3  -6  193.69    6.20
   1   3   6  200.37    6.01
  -1  -3  -6  201.09    6.15
   1   3   6  264.93    6.77
  -1  -3  -6  240.06    7.67
  -1   3  -6  277.95    7.23
  -1  -3  -6  230.55    7.55
  -1  -3  -6  238.89    7.55
  -1  -3  -6  210.89    6.18
  -1  -3  -6  207.64    6.15
  -1   3  -6  234.04    6.12
  -1  -3  -6  208.67    6.23
  -1  -3  -6  222.69    6.17
  -1  -3  -6  226.03    6.09
  -1   3  -6  247.41    5.87
  -1   3  -6  249.93    6.11
  -1   3  -6  231.50    5.89
  -1  -3  -6  234.90    7.03
   1   3   6  246.33    5.81
  -1   3  -6  262.67    6.07
   1  -3   6  272.84    6.18
  -1  -3  -7   10.59    2.30
   1  -3   7    8.18    2.74
  -1  -3  -7   60.01    2.66
   1   3   7   56.73    2.44
  -1  -3  -7   54.93    2.54
  -1   3  -7   15.00    3.02
   1   3   7   12.25    2.41
  -1  -3  -7   10.39    3.15
  -1   3  -7   16.12    2.90
  -1  -3  -7   38.52    2.55
  -1   3  -7   43.13    2.26
  -1  -3  -7   33.81    2.42
  -1  -3  -7   27.16    2.12
  -1   3  -7   25.50    2.17
  -1  -3  -7   25.21    2.10
  -1   3  -7   28.79    1.77
  -1  -3  -7   21.46    2.09
  -1   3  -7   26.92    1.66
   1   3   7   19.62    1.59
  -1  -3  -7   16.27    2.73
   1  -3   7   16.45    1.96
  -1   3  -7   20.49    2.05
  -1   3  -8  151.78    5.92
   1  -3   8  152.75    6.01
  -1   3  -8  121.91    4.65
  -1  -3  -8  100.01    4.09
   1   3   8   88.30    3.86
  -1   3  -8  143.68    5.42
  -1  -3  -8  100.86    5.53
  -1   3  -8  134.35    3.97
  -1  -3  -8   94.29    3.73
  -1   3  -8  132.70    3.62
  -1  -3  -8   98.13    3.76
   1  -3   8  129.58    3.92
  -1   3  -8  132.51    3.86
   1  -3   9  170.17    6.34
  -1   3  -9   91.88    4.38
  -1   3  -9   90.75    5.05
  -1   3  -9  103.32    4.56
  -1  -3  -9  105.55    4.54
  -1  -3  -9  150.71    6.26
  -1  -3  -9  159.09    6.54
  -1  -3  -9  122.29    4.56
  -1  -3  -9  141.04    4.36
  -1   3  -9  160.76    6.30
  -1   3 -10    8.95    3.26
   1  -3  10   11.29    3.51
  -1  -3 -10    6.81    3.57
  -1   3 -10    6.60    3.01
  -1  -3 -10   13.73    3.17
  -1   3 -10    5.99    3.08
  -1   3 -10    6.94    2.77
  -1  -3 -10   12.43    2.59
  -1  -3 -10   16.14    3.84
  -1  -3 -10   19.20    4.16
  -1   3 -10   10.96    2.76
  -1  -3 -10   12.94    2.75
  -1  -3 -10   16.75    2.38
  -1   3 -10   10.67    3.86
  -1  -3 -11  458.87   15.81
  -1   3 -11  512.64   15.48
  -1   3 -11  493.33   15.45
  -1  -3 -11  470.11   16.21
  -1   3 -11  510.51   16.56
   1  -3  11  485.64   15.32
  -1   3 -11  554.68   14.40
  -1  -3 -11  569.23   15.06
  -1   3 -11  563.60   14.18
  -1  -3 -11  554.33   14.40
  -1   3 -11  573.65   14.69
  -1  -3 -11  485.17   15.56
  -1   3 -11  555.87   14.35
  -1  -3 -11  489.12   14.06
  -1  -3 -11  489.27   13.60
  -1   3 -11  518.20   16.03
  -1  -3 -12  105.32    6.50
  -1   3 -12  120.17    5.86
  -1   3 -12  126.45    6.20
  -1  -3 -12  111.74    5.53
  -1   3 -12  147.07    7.86
  -1  -3 -12  127.80    7.40
  -1   3 -12  125.11    5.63
  -1  -3 -12  113.99    5.44
  -1  -3 -12  119.80    4.71
  -1  -3 -12  119.00    6.93
  -1   3 -12  148.27    6.82
  -1  -3 -13   27.77    5.04
  -1   3 -13   22.90    4.39
  -1   3 -13   20.76    4.44
  -1  -3 -13   30.47    3.94
  -1  -3 -13   25.02    3.82
  -1   3 -13   24.48    4.13
  -1  -3 -13   29.30    2.78
  -1  -3 -13   25.93    4.92
  -1   3 -13   22.80    4.04
  -1   3 -14    5.72    4.72
  -1  -3 -14   -0.89    4.53
  -1   3 -14    5.52    4.16
  -1  -3 -14    3.22    5.35
  -1   3 -14    2.87    3.74
  -1  -3 -14    3.37    3.30
  -1  -3 -14    2.02    4.27
  -1   3 -14    3.43    3.36
  -1   3 -14    3.08    2.16
  -1  -3 -15  170.06    8.34
  -1   3 -15  168.38    8.31
  -1   3 -15  182.92    7.13
  -1   3 -15  172.92    6.83
  -1  -3 -15  181.60    6.55
  -1  -3 -15  147.50    7.66
  -1   3 -15  149.95    5.23
  -1  -3 -15  159.58    5.78
  -1  -3 -16   12.33    3.79
  -1   3 -16    7.15    3.71
  -1  -3 -16    3.84    5.07
  -1   3 -16    1.60    3.40
  -1   3 -16    6.70    3.29
  -1  -3 -16    9.92    3.07
  -1  -3 -16    8.94    2.31
  -1  -3 -16   11.30    3.36
  -1  -3 -16    8.03    3.30
  -1   3 -17   43.58    3.31
  -1  -3 -17   43.36    2.96
  -1  -3 -17   50.26    2.29
  -1  -3 -17   51.79    3.44
   1   4 -17  102.74    5.20
   1  -4 -17  121.85    5.47
   1  -4 -17  116.92    4.92
   1  -4 -17  134.24    4.49
   1   4 -17  119.67    4.85
   1  -4 -17  126.35    5.28
   1  -4 -17  136.87    4.19
   1  -4 -16    7.41    3.75
   1   4 -16    8.01    3.74
   1  -4 -16    7.99    5.24
   1  -4 -16    5.65    2.84
   1   4 -16    8.31    3.38
   1  -4 -16    5.48    3.40
   1  -4 -15   14.96    3.22
   1  -4 -15   15.18    4.35
   1  -4 -15   12.51    4.29
   1   4 -15   24.59    4.66
   1   4 -14   56.72    4.75
   1  -4 -14   49.39    5.78
   1   4 -14   56.04    5.79
   1  -4 -14   53.58    4.05
   1   4 -14   52.20    4.47
   1  -4 -14   62.21    6.52
   1  -4 -14   46.18    5.37
   1   4 -14   56.71    4.78
   1  -4 -13   18.28    5.56
   1   4 -13   18.70    4.04
  -1  -4  13   13.86    4.06
   1   4 -13   16.24    4.03
   1  -4 -13   18.09    3.53
   1  -4 -13   15.47    2.60
   1   4 -13   11.63    3.65
   1   4 -12    9.83    3.74
   1   4 -12   12.15    3.64
  -1  -4  12    9.69    3.81
   1  -4 -12    8.05    3.21
  -1   4  12    8.07    3.87
   1  -4 -12    9.34    2.59
  -1  -4  12    8.48    4.21
  -1  -4  11   25.33    4.53
   1   4 -11   20.96    2.91
   1  -4 -11   19.34    3.22
   1  -4 -11   20.51    2.65
  -1   4  11   18.09    4.15
   1   4 -11   21.83    4.43
  -1  -4  10  498.58   14.45
  -1  -4  10  465.68   12.13
   1   4 -10  453.45   12.12
  -1   4  10  445.01   12.53
   1  -4 -10  425.90   12.26
   1  -4 -10  450.61   12.06
   1   4 -10  505.27   14.40
  -1   4  10  537.10   14.74
  -1  -4   9   17.37    2.39
   1   4  -9   16.99    2.49
   1  -4  -9   13.42    3.18
  -1   4   9   11.55    3.28
   1  -4  -9   24.53    2.41
  -1  -4   9   12.24    3.82
   1   4  -9   12.05    2.86
   1  -4  -9   15.89    3.26
   1   4  -9   15.47    3.89
   1  -4  -8  120.02    5.09
   1  -4  -8   92.61    3.82
  -1   4   8  102.15    4.21
   1  -4  -8   99.46    3.50
   1  -4  -8   93.35    3.64
  -1  -4   8  129.15    5.95
  -1  -4   8  123.02    5.43
  -1   4   8  120.29    5.36
   1  -4  -8  111.69    3.49
   1   4  -8  106.86    3.84
  -1   4   8  119.02    3.76
  -1  -4   7  245.11    9.69
  -1  -4   7  244.65    9.29
   1  -4  -7  381.15    8.40
   1   4  -7  347.17    8.36
  -1   4   7  353.77    8.53
   1  -4  -7  357.89    8.14
   1  -4  -7  355.49    8.23
  -1   4   7  309.69    9.67
   1  -4  -7  289.15    9.13
   1   4  -7  252.69    8.21
  -1   4   7  316.17    8.24
  -1  -4   7  259.33    8.20
  -1   4   7  291.77    9.48
   1  -4  -7  284.73    8.98
   1  -4  -6  184.79    6.72
   1  -4  -6  183.19    6.96
  -1  -4   6  195.01    7.08
   1  -4  -6  273.33    6.28
   1   4  -6  280.49    6.16
   1  -4  -6  255.05    5.97
   1  -4  -6  257.14    6.03
  -1   4   6  256.36    6.36
   1  -4  -6  194.65    6.83
   1   4  -6  206.82    6.26
  -1   4   6  201.39    7.33
   1   4  -6  231.44    5.69
   1   4  -6  226.92    6.25
   1   4  -6  221.21    5.61
   1   4  -6  203.37    6.13
   1  -4  -6  187.35    5.96
  -1  -4   6  211.45    6.13
   1  -4  -5  211.78    6.76
  -1  -4   5  183.39    6.62
   1  -4  -5  243.02    5.78
   1   4  -5  214.70    5.52
   1  -4  -5  235.79    5.30
   1  -4  -5  229.62    5.45
   1  -4  -5  228.62    5.47
  -1   4   5  233.11    5.82
  -1   4   5  207.33    6.69
   1  -4  -5  211.39    6.42
   1   4  -5  195.53    5.21
   1   4  -5  196.00    5.72
   1   4  -5  185.62    5.11
  -1  -4   5  190.77    5.67
  -1   4   5  218.13    5.61
   1  -4  -5  202.22    5.46
   1  -4  -4  267.42    7.13
   1  -4  -4  248.70    6.37
  -1  -4   4  270.25    5.80
  -1  -4   4  281.41    7.29
   1   4  -4  177.86    5.78
   1  -4  -4  179.16    6.07
  -1   4   4  200.46    6.05
   1  -4  -4  211.28    5.79
   1  -4  -4  260.99    6.76
  -1   4   4  256.02    7.00
  -1  -4   4  205.54    6.09
   1  -4  -4  223.90    5.72
   1   4  -4  236.56    6.11
   1   4  -4  245.92    5.57
  -1  -4   4  263.66    6.12
   1  -4  -4  254.12    5.85
  -1   4   4  245.10    5.99
  -1  -4   3  184.97    5.77
  -1  -4   3  193.73    6.69
   1  -4  -3  253.60    6.08
   1   4  -3  214.14    5.70
   1  -4  -3  278.98    5.73
   1  -4  -3  252.85    5.71
  -1   4   3  232.33    6.79
   1  -4  -3  253.28    6.01
   1  -4  -3  236.57    6.95
   1  -4  -3  243.87    5.63
  -1  -4   3  201.31    5.93
   1  -4  -3  234.41    6.19
   1  -4  -3  243.28    6.84
  -1   4   3  232.45    6.86
  -1   4   3  237.35    5.92
  -1  -4   3  189.46    5.99
  -1  -4   2 1498.01   34.38
   1  -4  -2 1405.29   33.80
   1   4  -2 1362.03   33.80
   1  -4  -2 1397.24   33.60
  -1   4   2 1543.08   34.37
   1  -4  -2 1555.91   34.42
  -1  -4   2 1392.24   33.79
   1  -4  -2 1450.38   33.56
  -1   4   2 1478.29   33.77
  -1   4   2 1549.56   34.35
  -1  -4   1  393.72   10.03
   1  -4  -1  377.39    9.55
   1   4  -1  425.57    9.58
  -1   4   1  374.49    9.51
  -1  -4   1  395.08    9.55
   1  -4  -1  374.79   10.15
   1   4  -1  421.04   10.03
  -1   4   1  373.05   10.04
  -1  -4   1  408.99    9.53
  -1  -4   1  396.95    9.28
  -1   4   1  379.98   10.00
   1  -4  -1  384.83   10.04
  -1   4   0   22.86    1.96
  -1  -4   0   18.54    1.94
  -1  -4   0   23.55    1.40
   1  -4   0   22.53    2.09
   1  -4   0   28.45    0.94
   1  -4   0   27.79    1.22
   1   4   0   30.15    1.28
  -1  -4   0    7.49    0.94
  -1   4   0    5.29    1.33
  -1  -4   0    9.75    1.22
   1   4   0   12.13    1.14
  -1  -4   0   20.52    1.99
  -1  -4   0   11.74    0.90
  -1  -4   0   11.35    1.19
  -1  -4   0   18.76    0.98
  -1  -4   0   17.28    0.97
  -1  -4   0   18.61    0.84
  -1  -4  -1 2291.05   55.68
  -1   4  -1 2276.53   55.94
  -1  -4  -1 2237.79   56.06
  -1   4  -1 2269.61   55.98
  -1  -4  -1 2290.43   55.94
  -1   4  -1 2286.60   55.68
  -1  -4  -1 2493.13   55.74
  -1  -4  -1 2524.43   55.78
  -1   4  -1 2490.44   55.79
   1   4   1 2497.91   55.72
  -1   4  -1 2512.49   55.79
  -1   4  -1 2293.11   56.27
  -1  -4  -1 2292.32   56.08
  -1   4  -1 2430.50   55.65
   1  -4   1 2466.08   55.80
  -1  -4  -1 2425.64   55.73
  -1  -4  -1 2405.08   55.71
  -1  -4  -1 2337.43   55.75
  -1   4  -1 2257.72   56.18
   1   4   1 2280.19   56.03
  -1  -4  -1 2288.30   56.06
  -1  -4  -1 2262.10   56.01
   1  -4   1 2275.86   56.19
  -1  -4  -2  227.57    6.09
   1   4   2  233.47    6.22
  -1   4  -2  210.18    5.84
   1  -4   2  209.99    6.30
  -1   4  -2  210.03    6.21
  -1  -4  -2  221.26    6.34
  -1  -4  -2  253.49    5.90
  -1   4  -2  239.83    5.59
  -1   4  -2  222.23    5.84
   1   4   2  230.89    5.70
  -1  -4  -2  243.73    5.93
  -1  -4  -2  243.03    5.80
   1   4   2  254.76    5.71
  -1  -4  -2  222.97    6.06
  -1   4  -2  218.89    5.71
  -1  -4  -2  232.82    5.61
  -1  -4  -2  235.08    5.90
   1  -4   2  223.42    5.83
  -1  -4  -2  236.50    5.90
  -1  -4  -2  235.47    5.78
   1  -4   2  218.92    5.84
  -1  -4  -2  226.90    5.88
  -1  -4  -2  241.61    5.84
  -1  -4  -2  227.53    5.79
  -1  -4  -2  227.02    6.37
  -1  -4  -2  227.12    6.51
  -1  -4  -3 1229.22   28.67
   1   4   3 1243.41   28.30
  -1  -4  -3 1242.84   28.59
  -1   4  -3 1160.17   28.33
   1  -4   3 1134.93   28.44
  -1   4  -3 1109.69   27.73
  -1   4  -3 1087.82   27.96
  -1  -4  -3 1168.46   27.99
  -1  -4  -3 1240.03   27.95
  -1  -4  -3 1194.91   27.95
  -1   4  -3 1093.21   27.86
  -1  -4  -3 1217.69   27.90
  -1  -4  -3 1219.81   27.95
   1  -4   3 1138.86   27.90
  -1  -4  -3 1257.36   28.84
  -1  -4  -3 1220.74   28.67
  -1  -4  -3 1240.34   27.89
  -1  -4  -3 1246.57   27.89
  -1   4  -3 1117.56   27.84
  -1  -4  -3 1230.97   27.99
   1  -4   3 1135.49   27.87
  -1  -4  -3 1258.05   27.98
  -1  -4  -3 1215.57   27.87
  -1   4  -3 1133.20   27.71
  -1  -4  -3 1238.55   27.97
  -1  -4  -3 1264.34   28.42
  -1   4  -3 1151.98   27.79
  -1  -4  -3 1275.39   28.73
  -1  -4  -4  113.69    4.67
   1   4   4  116.46    4.01
  -1  -4  -4  103.19    4.29
  -1   4  -4  108.45    4.14
   1  -4   4  112.71    4.31
  -1  -4  -4  104.49    3.80
  -1  -4  -4  115.56    3.68
  -1   4  -4  110.78    3.96
  -1  -4  -4  112.06    3.74
  -1  -4  -4  114.58    3.47
  -1  -4  -4  113.03    3.55
  -1  -4  -4  116.31    3.43
   1  -4   4  117.73    3.41
   1   4   4  123.60    3.83
  -1  -4  -4  101.88    4.79
  -1  -4  -4  111.79    4.77
  -1  -4  -4  104.27    3.60
  -1  -4  -4  109.67    3.47
  -1   4  -4  118.48    3.56
  -1  -4  -4  107.96    3.74
  -1  -4  -4  116.21    3.47
   1  -4   4  114.75    3.39
  -1   4  -4  115.66    3.28
  -1   4  -4  118.18    3.29
  -1  -4  -4  105.80    3.53
  -1   4  -4  115.50    3.06
  -1  -4  -4  112.25    3.52
  -1  -4  -4  110.24    4.08
   1   4   4  121.48    3.10
  -1  -4  -4  109.36    4.71
   1   4   5  143.65    4.85
  -1  -4  -5  139.97    5.14
   1  -4   5   74.71    4.46
  -1   4  -5  144.45    4.34
  -1   4  -5  146.92    4.55
  -1  -4  -5  188.27    4.28
  -1  -4  -5  203.39    4.20
  -1  -4  -5  194.21    4.33
   1   4   5  193.92    3.98
  -1   4  -5   75.22    4.49
  -1  -4  -5  134.51    5.38
   1   4   5  144.24    4.46
  -1  -4  -5  131.56    5.45
  -1  -4  -5  138.97    5.27
   1  -4   5  122.54    3.91
  -1  -4  -5  167.33    4.32
  -1  -4  -5  167.74    4.15
  -1  -4  -5  171.63    4.19
  -1   4  -5   91.75    3.75
  -1  -4  -5  153.15    4.11
  -1   4  -5   95.26    3.54
  -1   4  -5  103.09    3.81
   1   4   5  161.77    3.70
   1  -4   5   88.40    3.87
  -1  -4  -5  138.66    4.74
  -1  -4  -6  829.95   25.14
   1  -4   6  949.40   25.09
  -1  -4  -6 1206.36   24.35
  -1  -4  -6 1102.30   24.30
  -1   4  -6 1219.33   24.61
   1   4   6 1111.97   24.23
  -1  -4  -6 1104.28   24.44
  -1  -4  -6 1040.03   24.38
  -1  -4  -6  873.87   25.17
   1   4   6  904.40   24.66
  -1  -4  -6  865.50   25.36
  -1   4  -6  972.68   25.02
  -1  -4  -6 1018.46   24.38
  -1  -4  -6  977.33   24.26
  -1  -4  -6  976.26   24.37
  -1   4  -6 1017.21   24.00
  -1   4  -6 1036.32   24.17
  -1   4  -6 1001.16   24.17
  -1  -4  -6  951.69   24.24
  -1  -4  -6  916.09   24.27
  -1  -4  -6  874.72   24.88
   1  -4   6 1002.06   24.25
   1   4   6  989.73   23.99
  -1  -4  -7  520.58   13.64
  -1   4  -7  469.64   13.97
   1   4   7  568.21   13.72
  -1  -4  -7  524.60   13.88
  -1  -4  -7  552.96   13.88
  -1   4  -7  550.11   14.67
  -1  -4  -7  552.57   13.76
  -1  -4  -7  580.90   13.96
  -1  -4  -7  571.92   13.92
  -1   4  -7  532.32   13.68
  -1   4  -7  540.87   13.63
  -1  -4  -7  609.68   13.81
  -1  -4  -7  569.73   13.65
  -1  -4  -7  595.56   13.86
  -1   4  -7  534.98   13.42
   1  -4   7  576.76   13.75
  -1   4  -7  546.43   13.63
  -1  -4  -7  611.47   14.81
   1   4   8   24.77    3.25
  -1   4  -8   35.12    3.82
   1  -4   8   30.16    3.85
   1  -4   8   25.41    3.04
  -1   4  -8   22.17    2.36
  -1   4  -8   21.47    3.13
  -1  -4  -8   20.14    2.43
  -1  -4  -8   29.72    3.79
  -1   4  -8   27.63    3.23
  -1   4  -8   27.18    2.12
  -1  -4  -8   25.11    2.11
  -1  -4  -8   24.34    2.13
  -1   4  -8   25.22    2.18
   1  -4   8   29.57    2.26
   1   4   9  689.37   20.43
  -1   4  -9  733.71   20.94
   1  -4   9  799.08   21.17
  -1   4  -9  822.14   19.81
  -1   4  -9  796.44   19.50
  -1  -4  -9  811.59   19.43
  -1  -4  -9  805.88   19.54
  -1  -4  -9  702.51   20.78
  -1  -4  -9  762.82   19.44
  -1  -4  -9  729.53   19.19
   1  -4   9  794.46   19.18
  -1   4 -10   73.78    5.11
  -1   4 -10   69.78    4.68
   1  -4  10   77.62    5.19
  -1   4 -10   68.58    4.70
  -1  -4 -10   84.59    4.70
  -1   4 -10   66.12    3.92
  -1  -4 -10   82.55    4.18
  -1  -4 -10   89.02    3.97
  -1   4 -10   65.18    4.00
  -1  -4 -10   95.87    5.69
  -1  -4 -10   89.77    5.50
  -1  -4 -10   89.63    4.13
  -1   4 -10   68.59    4.04
  -1  -4 -10   83.17    3.57
   1  -4  10   75.21    3.39
  -1   4 -11   12.86    3.39
  -1  -4 -11    5.95    4.18
  -1   4 -11   16.78    3.66
   1  -4  11   14.39    3.74
  -1   4 -11   17.05    4.87
  -1  -4 -11    7.04    4.49
  -1   4 -11    9.13    3.26
  -1  -4 -11    3.63    4.41
  -1   4 -11   10.40    3.85
  -1  -4 -11    6.66    3.13
  -1   4 -11    9.99    3.11
  -1  -4 -11    5.48    3.95
  -1  -4 -11    6.89    4.24
  -1   4 -11   10.92    3.39
  -1  -4 -11    4.41    3.11
  -1  -4 -11    8.38    2.47
  -1   4 -11   12.42    4.22
  -1  -4 -12   71.67    5.97
  -1   4 -12   75.94    5.37
  -1   4 -12   72.33    6.42
  -1  -4 -12   69.68    6.15
  -1  -4 -12  108.98    6.20
  -1   4 -12  107.31    5.30
  -1  -4 -12   97.97    4.93
  -1   4 -12  104.14    5.82
  -1  -4 -12   70.94    5.49
  -1  -4 -12   93.16    4.67
  -1   4 -12   91.84    5.15
  -1  -4 -12   81.81    3.97
  -1   4 -12   84.32    5.84
  -1   4 -13  214.28    8.21
  -1   4 -13  190.03    7.38
  -1  -4 -13  198.84    7.10
  -1  -4 -13  193.06    6.36
  -1   4 -13  165.36    7.85
  -1  -4 -13  186.28    8.94
  -1   4 -14   80.75    5.50
  -1  -4 -14   81.13    6.62
  -1   4 -14   69.76    4.92
  -1  -4 -14   70.50    4.49
  -1  -4 -14   60.00    5.64
  -1   4 -14   64.04    6.03
  -1  -4 -14   53.30    5.77
  -1  -4 -15   -0.59    4.20
  -1   4 -15   -1.28    4.21
  -1  -4 -15    2.74    5.78
  -1   4 -15    2.27    4.18
  -1  -4 -15   -0.26    3.16
  -1   4 -15   -4.05    3.70
  -1  -4 -15    1.38    3.78
  -1  -4 -15    1.26    2.46
  -1   4 -16   77.50    5.09
  -1  -4 -16   77.62    5.06
  -1  -4 -16   68.78    6.30
  -1   4 -16   78.30    4.75
  -1   4 -16   76.79    4.46
  -1  -4 -16   73.07    4.04
  -1  -4 -16   72.47    3.45
  -1  -4 -16   68.37    4.80
  -1  -4 -16   79.44    4.78
  -1  -4 -17  120.96    4.42
  -1   4 -17  123.09    4.74
  -1  -4 -17  120.15    3.84
  -1  -4 -17  111.03    4.85
   1  -5 -17    5.13    4.25
   1  -5 -17    2.74    1.96
   1   5 -17    6.66    2.70
   1   5 -17    5.28    2.54
   1  -5 -17    6.04    2.65
   1  -5 -17    4.84    2.51
   1  -5 -17    4.22    1.79
   1  -5 -16   21.56    3.92
   1   5 -16   31.18    4.07
   1   5 -16   38.02    3.77
   1  -5 -16   26.58    2.95
   1  -5 -16   39.43    5.76
   1  -5 -16   21.12    3.81
   1   5 -15   96.32    5.16
   1   5 -15   60.78    5.37
   1  -5 -15   64.41    5.55
   1   5 -15   78.54    4.88
   1  -5 -15   83.22    4.33
   1  -5 -15  105.21    6.82
   1  -5 -15   67.91    5.50
   1   5 -14   24.28    4.38
  -1  -5  14   27.36    4.31
   1   5 -14   18.01    4.79
   1  -5 -14   23.46    4.93
   1  -5 -14   26.96    3.53
   1   5 -14   21.62    4.00
   1  -5 -14   30.02    5.77
   1  -5 -14   26.47    4.55
  -1  -5  13   18.35    4.17
   1   5 -13   16.80    4.11
  -1  -5  13   23.52    4.52
   1   5 -13   16.91    4.12
   1  -5 -13   24.09    3.35
   1  -5 -13   24.31    2.87
   1  -5 -13   28.87    5.70
   1  -5 -12   41.98    3.58
  -1   5  12   49.03    4.86
   1  -5 -12   52.88    3.38
  -1  -5  12   47.86    5.25
  -1  -5  11  759.20   20.62
   1  -5 -11  662.45   18.27
   1   5 -11  755.94   18.07
  -1  -5  11  738.19   18.06
   1  -5 -11  653.84   18.04
   1   5 -11  773.58   20.57
  -1   5  11  671.65   20.15
  -1  -5  10  215.46    8.54
   1   5 -10  214.37    6.60
  -1  -5  10  222.60    6.67
   1  -5 -10  211.50    6.68
   1  -5 -10  213.25    6.54
  -1   5  10  204.80    8.45
   1   5 -10  216.24    8.70
   1   5  -9  299.63    8.45
  -1  -5   9  326.90    8.64
  -1   5   9  278.23    9.83
   1  -5  -9  294.40    9.63
   1  -5  -9  328.56    8.65
  -1  -5   9  296.83   10.02
  -1  -5   9  320.09   10.73
   1  -5  -9  309.89    9.95
  -1   5   9  316.14   10.56
  -1   5   8   33.53    3.94
   1  -5  -8   36.84    3.74
   1  -5  -8   32.69    3.08
  -1  -5   8   23.81    3.55
  -1  -5   8   25.33    4.19
   1  -5  -8   38.82    2.62
   1  -5  -8   43.68    2.39
  -1   5   8   42.45    2.94
   1  -5  -8   35.49    2.16
  -1   5   8   34.97    2.32
  -1  -5   7 2131.89   50.67
  -1  -5   7 2135.20   50.54
   1  -5  -7 2073.81   49.13
   1   5  -7 2122.92   49.07
   1  -5  -7 2042.73   48.96
  -1   5   7 2128.21   49.27
   1  -5  -7 1972.59   50.01
  -1   5   7 2005.49   50.35
   1  -5  -7 2039.47   49.10
   1   5  -7 2030.93   49.11
  -1   5   7 2065.46   49.02
   1   5  -7 2044.72   49.08
  -1  -5   7 2132.25   49.15
   1  -5  -6  337.22    8.56
   1  -5  -6  325.88    8.26
   1  -5  -6  253.70    6.63
   1  -5  -6  264.73    7.14
   1   5  -6  209.43    6.80
  -1   5   6  275.94    7.21
   1  -5  -6  272.20    6.84
   1  -5  -6  314.42    8.14
   1   5  -6  273.59    7.19
  -1   5   6  330.51    8.51
   1   5  -6  238.99    6.52
   1   5  -6  252.11    7.10
  -1   5   6  322.45    7.06
  -1  -5   6  270.45    7.09
  -1   5   5   42.78    3.65
   1  -5  -5   46.27    3.57
  -1  -5   5   65.81    3.66
   1  -5  -5   48.88    2.63
   1   5  -5   70.36    2.38
   1  -5  -5   46.77    2.11
  -1   5   5   46.77    3.54
   1  -5  -5   45.18    3.29
  -1  -5   5   65.72    2.60
   1   5  -5   63.30    2.67
   1   5  -5   62.25    1.56
  -1   5   5   45.16    2.29
  -1  -5   5   62.15    2.73
  -1   5   4   34.34    3.34
   1  -5  -4   38.59    3.33
   1  -5  -4   40.25    2.57
  -1  -5   4   51.97    3.57
   1  -5  -4   56.63    1.91
   1   5  -4   63.49    1.98
   1  -5  -4   51.08    2.47
   1  -5  -4   52.35    1.78
   1  -5  -4   38.85    3.42
   1  -5  -4   43.81    2.31
  -1   5   4   39.19    3.21
   1  -5  -4   45.29    1.69
  -1  -5   4   50.91    2.39
   1   5  -4   52.84    2.50
  -1   5   4   42.37    2.06
  -1  -5   4   51.56    2.44
  -1  -5   3  212.99    5.99
   1  -5  -3  163.76    4.49
   1  -5  -3  153.61    4.90
   1  -5  -3  163.35    4.44
  -1   5   3  210.98    5.78
   1  -5  -3  210.54    6.06
  -1  -5   3  156.84    4.80
   1  -5  -3  183.71    4.53
   1  -5  -3  190.47    4.41
  -1   5   3  217.05    5.79
  -1   5   3  196.14    4.77
  -1  -5   2   84.71    3.64
  -1   5   2   96.87    2.47
   1  -5  -2   76.92    2.78
  -1   5   2   80.82    2.69
   1   5  -2   60.16    2.77
  -1  -5   2   68.47    2.74
  -1   5   2   95.95    3.72
   1  -5  -2   87.71    2.21
  -1  -5   2   71.26    2.66
  -1   5   2   93.72    2.67
  -1   5   2   87.89    3.70
  -1   5   1 2772.47   62.34
   1  -5  -1 2809.57   62.35
  -1   5   1 2452.75   61.77
  -1  -5   1 2559.90   61.80
   1   5  -1 2635.44   61.81
  -1   5   1 2449.81   61.77
   1   5  -1 2915.26   62.34
   1  -5  -1 2844.93   62.52
  -1  -5   1 2590.71   61.77
  -1  -5   1 2654.18   61.56
   1   5  -1 2679.53   61.62
  -1  -5   1 2828.75   62.37
   1  -5   0  262.93    7.05
  -1   5   0  259.51    7.05
   1   5   0  293.65    7.07
  -1  -5   0  292.81    7.06
  -1  -5   0  309.44    6.97
  -1  -5   0  298.13    7.17
   1   5   0  313.63    7.14
  -1   5   0  256.88    7.17
  -1  -5   0  312.05    7.80
  -1  -5   0  299.76    7.15
  -1  -5   0  292.12    6.93
   1   5   0  299.67    7.70
  -1  -5   0  300.46    7.26
  -1   5   0  260.80    7.72
   1  -5   0  251.57    7.70
  -1  -5   0  303.06    7.77
  -1  -5   0  295.90    6.93
  -1  -5  -1 5253.82  130.34
   1   5   1 5475.25  130.37
  -1   5  -1 5274.96  130.42
  -1   5  -1 5611.32  130.43
  -1  -5  -1 5863.15  131.03
  -1  -5  -1 5799.83  130.77
  -1   5  -1 5876.07  131.05
   1  -5   1 5515.38  130.44
  -1  -5  -1 5407.68  130.31
  -1  -5  -1 5639.56  130.34
  -1  -5  -1 5456.75  130.36
   1  -5   1 5900.57  130.98
  -1  -5  -1 5757.40  130.72
   1   5   1 5769.53  130.82
  -1   5  -1 5754.84  131.01
  -1  -5  -1 5818.44  130.78
  -1  -5  -1 5889.28  130.75
  -1   5  -1 5827.59  130.53
  -1  -5  -1 5861.81  130.54
   1   5   2  667.17   13.48
  -1   5  -2  588.73   12.82
   1  -5   2  603.73   13.63
  -1  -5  -2  641.70   13.38
  -1  -5  -2  624.68   13.45
  -1   5  -2  595.55   13.29
  -1   5  -2  605.81   13.33
  -1  -5  -2  644.31   13.37
  -1   5  -2  434.19   12.59
  -1   5  -2  500.62   12.92
   1   5   2  535.77   12.80
  -1  -5  -2  513.38   12.84
  -1   5  -2  504.59   12.93
   1   5   2  541.95   12.82
  -1  -5  -2  631.93   13.27
   1  -5   2  477.91   12.92
  -1  -5  -2  544.73   12.88
  -1   5  -2  505.76   12.71
  -1  -5  -2  551.84   12.82
   1  -5   2  520.00   12.89
  -1  -5  -2  547.53   12.74
  -1  -5  -2  564.90   12.82
  -1  -5  -2  602.08   12.96
  -1  -5  -2  613.39   13.62
  -1   5  -2  556.44   12.60
  -1  -5  -3  532.47   14.61
  -1  -5  -3  536.49   14.43
   1  -5   3  509.92   14.29
   1   5   3  550.15   14.18
   1  -5   3  510.89   14.39
  -1   5  -3  541.37   14.14
  -1  -5  -3  612.51   13.79
  -1   5  -3  566.77   13.48
  -1  -5  -3  569.79   13.68
  -1  -5  -3  589.75   13.78
   1   5   3  578.79   13.63
  -1   5  -3  567.61   13.73
   1  -5   3  583.02   13.77
   1   5   3  605.35   13.61
  -1   5  -3  567.41   13.62
   1  -5   3  561.67   13.73
  -1  -5  -3  552.34   13.66
  -1  -5  -3  581.25   13.50
  -1  -5  -3  580.90   13.81
  -1  -5  -3  569.06   13.69
  -1  -5  -3  558.51   13.66
  -1   5  -3  562.09   13.58
  -1  -5  -3  533.63   14.20
  -1  -5  -3  562.88   14.56
   1   5   4   62.76    3.17
  -1  -5  -4   63.73    3.77
  -1  -5  -4   65.70    3.70
  -1   5  -4   42.67    2.92
   1  -5   4   42.92    3.22
  -1  -5  -4   88.72    3.00
  -1  -5  -4   93.63    2.91
  -1   5  -4   71.32    2.25
  -1   5  -4   75.50    3.17
   1  -5   4   63.97    2.55
   1   5   4   82.25    2.47
  -1  -5  -4   88.03    2.78
  -1  -5  -4   86.87    2.66
  -1  -5  -4   68.07    3.95
  -1  -5  -4   77.95    2.80
  -1  -5  -4   78.70    2.90
  -1  -5  -4   77.57    2.52
  -1  -5  -4   76.62    2.61
   1  -5   4   61.02    2.56
  -1   5  -4   51.90    2.01
  -1  -5  -4   78.74    2.64
  -1  -5  -4   68.14    3.82
  -1   5  -4   52.52    2.27
  -1  -5  -4   67.89    3.19
  -1  -5  -5   16.89    2.90
   1   5   5   21.19    2.61
  -1  -5  -5   19.43    3.01
   1  -5   5   40.78    3.08
  -1   5  -5   47.58    1.84
  -1   5  -5   47.87    2.95
  -1   5  -5   48.63    2.66
  -1  -5  -5   31.49    2.39
  -1  -5  -5   25.59    2.12
  -1  -5  -5   27.58    2.09
  -1  -5  -5   26.95    2.18
  -1  -5  -5   17.77    3.50
   1   5   5   18.69    2.23
  -1  -5  -5   20.90    3.16
   1  -5   5   43.22    2.11
  -1  -5  -5   25.73    2.07
  -1  -5  -5   24.80    2.24
  -1  -5  -5   26.21    2.04
  -1  -5  -5   22.60    2.12
  -1   5  -5   41.89    1.43
  -1   5  -5   43.24    2.02
  -1   5  -5   42.88    1.85
   1   5   5   22.18    1.47
  -1  -5  -5   19.68    2.42
   1   5   6  274.41    6.63
   1  -5   6  258.86    6.77
  -1  -5  -6  136.61    5.05
  -1   5  -6  117.58    4.87
  -1   5  -6  112.64    5.39
  -1  -5  -6  150.26    5.23
  -1  -5  -6  149.08    5.18
  -1  -5  -6  256.08    6.89
   1   5   6  266.19    6.10
  -1  -5  -6  186.32    5.22
   1  -5   6  162.57    5.16
  -1  -5  -6  178.96    5.25
  -1   5  -6  195.04    5.00
  -1   5  -6  177.33    5.10
  -1   5  -6  188.93    4.72
  -1  -5  -6  212.65    5.30
   1  -5   6  228.14    5.35
  -1  -5  -6  235.21    6.14
   1   5   6  224.63    4.88
  -1   5  -7  929.74   22.40
  -1  -5  -7  963.67   22.45
  -1   5  -7  920.01   22.69
  -1  -5  -7  939.49   22.58
  -1  -5  -7  921.01   22.55
  -1  -5  -7  908.56   23.73
  -1  -5  -7  899.60   23.92
  -1  -5  -7  895.70   22.52
  -1  -5  -7  872.82   22.37
  -1   5  -7  947.08   22.38
  -1   5  -7  942.29   22.27
  -1  -5  -7  913.84   22.42
  -1   5  -7  928.94   22.33
  -1  -5  -7  866.97   23.14
   1  -5   7  974.82   22.49
   1   5   8   16.30    2.93
   1  -5   8   13.58    3.41
   1  -5   8   11.54    2.88
  -1   5  -8    9.42    2.99
  -1   5  -8   11.89    2.19
  -1   5  -8   13.09    2.89
  -1  -5  -8   14.94    3.55
  -1  -5  -8   12.18    2.34
  -1   5  -8   10.79    1.89
  -1  -5  -8   14.89    2.23
  -1  -5  -8   12.73    1.93
  -1   5  -8   10.66    2.09
  -1   5  -9    2.39    3.54
   1   5   9    1.57    2.80
   1  -5   9    0.67    3.49
  -1   5  -9    2.52    3.03
  -1  -5  -9   -0.63    2.35
  -1  -5  -9    1.12    2.42
  -1  -5  -9   -0.65    3.70
  -1  -5  -9    0.71    2.44
  -1  -5  -9    1.14    1.98
  -1  -5  -9   -1.26    2.27
   1  -5   9    1.27    2.08
  -1   5 -10  103.21    5.32
  -1   5 -10  107.12    5.94
   1  -5  10  115.77    6.13
  -1   5 -10  110.97    5.40
  -1   5 -10   97.40    4.35
  -1  -5 -10   96.33    5.10
  -1  -5 -10   96.36    4.29
  -1   5 -10  111.82    4.74
  -1  -5 -10   98.47    4.51
  -1  -5 -10   78.95    5.66
  -1  -5 -10   92.94    4.34
  -1  -5 -10   92.32    4.18
  -1  -5 -10   90.74    3.84
   1  -5  10  106.54    4.01
  -1   5 -11   88.31    5.59
  -1  -5 -11   68.46    5.83
  -1   5 -11   87.17    5.34
  -1  -5 -11   68.97    5.98
  -1   5 -11   94.37    6.57
   1  -5  11   85.27    5.70
  -1  -5 -11  118.78    6.20
  -1   5 -11  134.34    5.12
  -1   5 -11  137.57    5.76
  -1  -5 -11  112.40    4.84
  -1  -5 -11   76.43    5.86
  -1  -5 -11   68.81    5.62
  -1   5 -11  124.66    5.25
  -1  -5 -11   99.77    4.61
  -1  -5 -11   85.69    4.25
  -1   5 -11   96.15    6.37
  -1  -5 -12    2.20    3.82
  -1   5 -12    7.34    3.27
  -1   5 -12    7.71    4.58
  -1  -5 -12    2.68    4.20
  -1  -5 -12   -0.85    4.75
  -1  -5 -12    1.09    3.11
  -1   5 -12    2.97    4.14
  -1  -5 -12    1.58    3.98
  -1   5 -12    5.63    3.64
  -1  -5 -12    2.05    3.05
  -1  -5 -12    1.80    2.57
  -1   5 -12    6.99    4.13
  -1   5 -13    4.59    4.24
  -1   5 -13    2.01    3.78
  -1  -5 -13   -1.14    3.15
  -1  -5 -13   -1.50    2.51
  -1  -5 -13    4.52    5.22
  -1   5 -14   63.11    5.42
  -1  -5 -14   71.25    6.90
  -1   5 -14   71.52    5.00
  -1  -5 -14   64.47    4.33
  -1  -5 -14   81.77    6.03
  -1   5 -14   84.97    6.33
  -1  -5 -14   90.35    6.30
  -1  -5 -15  152.05    7.88
  -1   5 -15  174.31    8.23
  -1  -5 -15  232.77    9.38
  -1   5 -15  238.03    7.91
  -1  -5 -15  193.85    6.64
  -1   5 -15  186.86    6.99
  -1  -5 -15  147.46    7.59
  -1  -5 -15  160.63    5.91
  -1  -5 -16    0.27    3.06
  -1   5 -16    0.07    3.12
  -1  -5 -16    1.93    5.24
  -1   5 -16    0.43    3.57
  -1  -5 -16   -2.31    2.78
  -1   5 -16    0.04    3.12
  -1  -5 -16    1.06    2.15
  -1  -5 -16    0.82    3.11
  -1  -5 -16   -0.63    2.88
  -1  -5 -17    1.48    2.03
  -1   5 -17    2.48    2.38
  -1  -5 -17    0.79    3.86
  -1  -5 -17    0.33    1.53
  -1  -5 -17    1.64    1.94
   1  -6 -17   70.08    5.16
   1   6 -17   70.01    3.51
   1  -6 -17   47.61    3.42
   1  -6 -17   53.07    2.60
   1  -6 -16   -2.41    5.26
   1  -6 -16    3.66    2.68
   1   6 -16    2.31    3.16
   1  -6 -16    4.23    2.42
   1  -6 -16    5.61    3.34
   1   6 -16    4.80    3.42
   1  -6 -16    7.06    3.40
   1   6 -15   27.22    4.15
   1   6 -15   26.87    4.37
   1  -6 -15   23.65    4.27
   1  -6 -15   19.58    3.16
   1   6 -15   21.43    3.99
   1  -6 -15   21.96    5.63
   1  -6 -15   21.58    4.21
   1   6 -14    3.80    4.09
   1   6 -14    2.11    4.09
   1  -6 -14    0.40    4.14
   1   6 -14   -0.32    3.70
   1  -6 -14    3.09    2.94
   1  -6 -14    1.17    5.41
   1  -6 -14    2.83    3.99
  -1  -6  13  107.78    5.75
   1   6 -13  105.81    5.63
   1   6 -13   91.58    5.49
   1  -6 -13   87.72    4.63
   1  -6 -13   85.01    4.29
   1  -6 -13  106.58    6.92
  -1   6  12   24.03    3.71
   1  -6 -12   29.74    3.34
  -1   6  12   26.22    4.21
   1  -6 -12   26.78    3.17
  -1  -6  11  320.99   11.09
   1  -6 -11  273.00    8.79
   1   6 -11  316.45    8.67
  -1  -6  11  304.07    8.64
   1  -6 -11  279.15    8.73
  -1   6  11  291.27   10.73
   1   6 -11  326.78   11.07
  -1  -6  10    5.72    4.00
  -1  -6  10    1.61    2.47
   1   6 -10    1.96    2.63
   1  -6 -10    4.61    2.35
   1  -6 -10    3.41    2.61
   1   6 -10    3.60    3.04
   1   6 -10    1.32    4.15
  -1   6  10   -0.08    3.61
  -1  -6   9  314.58    8.39
  -1   6   9  281.18    9.95
   1   6  -9  289.40    8.25
   1  -6  -9  309.39    8.38
  -1  -6   9  289.36    9.92
  -1  -6   9  306.03   10.54
  -1   6   9  291.78   10.27
   1  -6  -9  282.28    9.53
  -1   6   9  280.69    9.76
  -1   6   8    7.33    1.92
  -1   6   8    8.08    3.46
  -1  -6   8   14.21    2.28
   1  -6  -8   11.45    3.02
  -1   6   8   12.10    3.31
   1  -6  -8   14.69    2.91
  -1  -6   8   19.56    3.54
  -1  -6   8   11.97    3.91
  -1   6   7  404.61   12.75
   1  -6  -7  402.27   12.45
  -1  -6   7  456.27   12.83
   1   6  -7  531.65   11.45
   1  -6  -7  472.12   11.54
   1  -6  -7  450.61   11.18
   1  -6  -7  391.80   12.30
  -1   6   7  399.81   12.57
   1  -6  -7  438.79   11.36
   1   6  -7  474.49   11.57
  -1   6   7  422.73   11.25
  -1  -6   7  441.92   11.48
   1   6  -7  442.93   11.41
   1   6  -6  178.01    5.11
   1  -6  -6  185.25    5.40
   1  -6  -6  182.85    4.98
   1  -6  -6  187.59    4.92
   1  -6  -6  179.51    6.28
  -1   6   6  194.22    6.57
   1  -6  -6  188.74    5.18
   1   6  -6  183.45    5.44
  -1   6   6  189.07    5.17
  -1  -6   6  183.67    5.37
  -1   6   5  116.36    5.87
   1  -6  -5  118.07    5.15
  -1  -6   5  159.56    6.05
   1  -6  -5  212.61    5.21
   1  -6  -5  189.86    4.61
   1  -6  -5  129.14    5.60
  -1   6   5  125.21    5.78
   1  -6  -5  154.80    4.44
   1  -6  -5  172.44    4.74
  -1  -6   5  225.89    5.16
   1   6  -5  199.88    5.17
  -1   6   5  137.29    4.79
  -1  -6   5  169.98    5.01
  -1  -6   4  188.53    6.07
   1   6  -4  183.81    4.38
   1  -6  -4  163.47    4.35
   1  -6  -4  160.69    4.76
   1  -6  -4  151.76    4.24
   1  -6  -4  161.42    5.86
  -1   6   4  167.43    5.66
   1  -6  -4  168.47    4.71
   1  -6  -4  156.99    4.17
   1  -6  -4  160.77    4.34
  -1  -6   4  169.52    4.77
  -1   6   4  165.55    4.53
  -1  -6   4  189.11    4.85
  -1   6   4  161.40    5.62
   1  -6  -4  151.84    5.00
  -1   6   3  103.01    3.39
  -1   6   3  118.33    3.53
   1   6  -3  114.77    3.65
   1  -6  -3  105.08    4.46
  -1   6   3  105.42    4.41
   1  -6  -3  116.39    3.06
  -1  -6   3  122.11    3.51
   1  -6  -3  117.48    2.98
  -1   6   3  103.04    4.36
  -1  -6   3  103.64    4.42
  -1  -6   2  290.15    6.63
  -1   6   2  216.54    6.48
   1   6  -2  283.58    6.67
   1  -6  -2  245.60    7.62
  -1  -6   2  307.02    6.65
   1  -6  -2  239.87    6.15
  -1   6   2  238.97    7.44
  -1  -6   2  333.03    7.66
  -1  -6   1    3.79    2.38
   1   6  -1    1.42    2.50
   1  -6  -1    1.38    2.39
  -1   6   1    2.61    2.51
   1   6  -1    1.87    1.68
  -1   6   1    1.90    1.72
  -1   6   1    1.24    1.49
   1   6  -1    2.05    1.88
   1  -6  -1    1.83    2.60
  -1  -6   1    1.30    1.66
  -1  -6   1    1.62    1.63
  -1  -6   1    2.80    0.70
   1   6  -1    3.53    0.97
  -1  -6   1    2.18    2.49
  -1   6   0 2160.25   47.26
  -1   6   0 2150.06   47.25
  -1  -6   0 2020.54   47.07
  -1  -6   0 2026.19   47.22
  -1   6   0 2125.14   47.09
  -1  -6   0 2018.58   47.21
  -1  -6   0 1766.97   47.16
  -1  -6   0 1888.11   47.34
  -1   6   0 1914.13   47.38
   1   6   0 1892.89   47.32
  -1  -6   0 2148.89   48.06
   1  -6   0 1985.89   47.38
  -1  -6   0 1890.09   47.33
  -1   6   0 2210.19   48.06
   1   6   0 2080.08   47.90
   1  -6   0 2183.05   48.02
  -1  -6   0 2140.55   47.99
  -1  -6   0 1987.04   47.16
  -1  -6  -1  213.42    7.46
  -1  -6  -1  337.92    7.13
   1   6   1  334.24    7.26
  -1   6  -1  362.15    7.36
  -1   6  -1  385.03    7.40
  -1   6  -1  261.77    8.04
  -1  -6  -1  241.56    7.57
  -1  -6  -1  233.41    8.05
  -1  -6  -1  289.48    7.06
  -1  -6  -1  292.76    7.10
  -1  -6  -1  302.18    7.19
   1  -6   1  345.99    7.40
  -1  -6  -1  223.43    7.57
   1   6   1  229.04    7.71
  -1   6  -1  256.66    8.04
  -1  -6  -1  219.28    7.57
  -1  -6  -1  217.63    7.40
   1  -6   1  261.60    7.97
  -1  -6  -2  742.14   17.53
  -1   6  -2  694.59   17.36
  -1   6  -2  686.93   17.32
  -1  -6  -2  726.61   17.34
  -1  -6  -2  748.62   17.75
  -1  -6  -2  732.79   17.06
  -1   6  -2  666.47   17.16
   1   6   2  696.86   17.01
   1   6   2  717.30   17.01
  -1  -6  -2  738.29   17.44
  -1  -6  -2  732.52   17.55
  -1   6  -2  702.59   18.00
  -1  -6  -2  725.83   16.97
   1  -6   2  672.59   17.13
  -1  -6  -2  743.94   16.98
  -1   6  -2  680.60   16.83
  -1  -6  -2  719.15   17.02
   1  -6   2  703.35   17.10
  -1  -6  -2  734.17   16.97
   1  -6   2  729.17   17.92
  -1  -6  -2  746.24   17.60
   1   6   2  748.60   17.64
  -1  -6  -2  738.89   17.62
  -1   6  -3    6.60    1.30
   1   6   3    8.43    2.26
  -1  -6  -3    7.80    2.75
   1  -6   3    6.04    2.36
   1  -6   3    7.13    2.49
  -1   6  -3    7.73    1.97
  -1  -6  -3    4.86    1.81
  -1   6  -3    3.63    0.81
  -1   6  -3    3.31    1.69
  -1  -6  -3    5.34    1.51
   1   6   3    5.58    1.39
   1   6   3    5.75    1.46
  -1  -6  -3    9.73    2.14
   1  -6   3    5.94    1.55
  -1  -6  -3    6.62    1.84
   1  -6   3    5.92    1.71
  -1  -6  -3    5.82    1.40
  -1  -6  -3    6.34    1.10
  -1  -6  -3    6.79    1.48
  -1  -6  -3    7.86    1.61
  -1  -6  -3    8.40    2.77
  -1   6  -3    6.53    1.21
  -1  -6  -4   82.67    4.03
  -1  -6  -4   81.99    4.25
   1  -6   4  105.99    4.00
   1   6   4   81.60    3.54
   1  -6   4  106.40    4.21
  -1   6  -4  110.60    3.48
  -1  -6  -4   73.70    3.03
  -1  -6  -4   74.24    3.13
  -1   6  -4   89.26    2.46
  -1   6  -4   90.61    3.40
   1  -6   4   97.56    3.04
  -1  -6  -4   72.20    2.81
   1   6   4   71.15    2.72
   1   6   4   79.06    2.68
  -1  -6  -4   78.98    2.98
  -1  -6  -4   86.67    4.35
  -1  -6  -4   76.24    2.42
   1  -6   4   94.37    3.06
  -1  -6  -4   77.06    2.80
  -1  -6  -4   81.15    2.87
  -1  -6  -4   79.18    2.84
  -1  -6  -4   85.71    3.45
  -1   6  -4  107.92    2.63
  -1  -6  -4   83.01    4.15
   1   6   5    3.65    2.39
   1  -6   5    1.20    2.33
   1  -6   5    0.26    2.70
  -1   6  -5   18.91    1.38
  -1  -6  -5   19.62    2.30
  -1   6  -5   20.72    2.54
  -1   6  -5   21.74    2.50
  -1  -6  -5   10.64    1.74
  -1  -6  -5   13.62    1.91
   1   6   5    8.75    1.56
  -1  -6  -5    8.95    1.99
   1   6   5   12.39    1.52
  -1  -6  -5    2.47    2.05
  -1  -6  -5    1.17    3.17
  -1  -6  -5    1.03    2.78
  -1  -6  -5    3.77    1.60
   1  -6   5    8.34    1.78
  -1  -6  -5    6.95    0.94
  -1  -6  -5    4.36    1.75
  -1   6  -5    3.56    1.74
  -1  -6  -5    3.28    1.77
  -1   6  -5    1.93    0.91
  -1   6  -5    0.87    1.38
   1   6   6 1299.77   29.68
  -1  -6  -6 1194.55   29.95
  -1   6  -6 1168.35   28.39
  -1   6  -6 1212.93   28.77
  -1   6  -6 1122.83   28.82
   1   6   6 1237.38   28.54
  -1  -6  -6 1238.88   28.61
  -1  -6  -6 1177.98   28.64
  -1  -6  -6 1220.41   28.64
  -1  -6  -6 1223.72   29.70
   1  -6   6 1188.23   28.60
  -1  -6  -6 1183.91   28.59
  -1  -6  -6 1179.87   28.50
  -1   6  -6 1169.00   28.32
  -1   6  -6 1187.53   28.47
   1  -6   6 1170.11   28.56
  -1  -6  -6 1194.12   29.23
   1  -6   7  245.14    7.83
  -1  -6  -7  249.64    8.35
   1  -6   7  248.07    8.03
  -1  -6  -7  253.57    6.84
  -1  -6  -7  264.49    6.90
  -1   6  -7  240.57    7.20
  -1   6  -7  253.03    6.66
  -1  -6  -7  248.79    6.94
  -1  -6  -7  244.23    6.91
  -1  -6  -7  255.42    8.51
  -1  -6  -7  250.90    8.18
  -1  -6  -7  249.21    6.77
  -1  -6  -7  251.90    6.91
  -1   6  -7  243.88    6.69
  -1   6  -7  223.76    6.67
  -1  -6  -7  255.48    6.87
  -1   6  -7  240.61    6.51
   1  -6   7  241.79    6.80
   1  -6   8    1.48    2.45
   1   6   8    3.52    2.82
   1  -6   8    0.33    2.69
  -1   6  -8   -0.56    1.83
  -1  -6  -8    0.90    3.47
  -1  -6  -8    0.10    2.06
  -1  -6  -8    1.06    1.84
  -1  -6  -8   -0.77    1.98
  -1   6  -8    1.54    2.05
  -1   6  -9  314.46   11.17
  -1   6  -9  299.57   10.26
   1  -6   9  315.19   10.37
   1  -6   9  292.26   10.36
   1  -6   9  339.87   11.38
  -1   6  -9  392.24   10.10
  -1  -6  -9  360.92    9.59
  -1  -6  -9  379.53    9.63
  -1  -6  -9  333.87   11.28
  -1  -6  -9  370.99    9.64
  -1  -6  -9  345.84    9.46
  -1  -6  -9  351.06    9.29
   1  -6   9  321.22    9.19
  -1   6 -10   32.34    3.58
  -1   6 -10   31.23    4.30
   1  -6  10   26.60    4.51
  -1  -6 -10   41.39    4.97
  -1   6 -10   33.29    4.82
  -1   6 -10   36.22    4.05
  -1  -6 -10   33.59    4.35
  -1  -6 -10   36.11    3.17
  -1  -6 -10   38.56    4.63
  -1  -6 -10   37.98    3.19
  -1  -6 -10   35.52    3.13
  -1  -6 -10   37.71    2.71
   1  -6  10   27.62    2.69
  -1  -6 -11  193.66    8.54
  -1   6 -11  205.48    8.37
  -1   6 -11  196.65    8.93
   1  -6  11  192.59    8.19
  -1  -6 -11  202.07    8.87
  -1  -6 -11  196.65    8.06
  -1   6 -11  185.25    7.52
  -1  -6 -11  197.65    6.72
  -1   6 -11  203.05    7.03
  -1  -6 -11  205.52    8.95
  -1  -6 -11  197.20    8.35
  -1  -6 -11  197.00    6.77
  -1   6 -11  193.79    7.06
  -1  -6 -11  203.26    6.63
   1  -6  11  191.84    6.19
  -1   6 -11  186.22    8.75
  -1  -6 -12    1.29    4.08
  -1  -6 -12    0.94    4.23
  -1   6 -12   -0.31    4.42
  -1  -6 -12    2.32    4.81
  -1   6 -12   -2.30    3.99
  -1  -6 -12   -0.39    3.90
  -1  -6 -12    1.80    3.19
  -1   6 -12   -0.71    3.38
  -1  -6 -12    2.62    2.65
  -1   6 -12    4.63    4.15
  -1  -6 -13   68.97    6.23
  -1   6 -13   63.58    5.54
  -1   6 -13   56.51    4.68
  -1  -6 -13   56.20    4.10
  -1  -6 -13   48.56    3.61
  -1   6 -13   50.24    5.19
  -1  -6 -14   98.19    7.21
  -1   6 -14   93.05    5.27
  -1  -6 -14   59.67    5.61
  -1   6 -14   75.06    6.04
  -1  -6 -14   60.09    5.68
  -1  -6 -15    1.57    3.80
  -1   6 -15    0.88    3.83
  -1  -6 -15    3.01    5.61
  -1   6 -15    1.03    4.30
  -1  -6 -15    3.96    3.44
  -1   6 -15    2.20    3.58
  -1  -6 -15    1.54    3.03
  -1  -6 -15    0.86    3.66
  -1  -6 -15    0.56    2.50
  -1   6 -16    2.25    2.97
  -1  -6 -16    2.92    2.93
  -1  -6 -16   -0.44    5.20
  -1   6 -16   -1.86    3.64
  -1  -6 -16    1.60    2.55
  -1   6 -16    0.68    3.04
  -1  -6 -16   -0.63    2.64
  -1  -6 -16    2.11    3.04
  -1  -6 -16   -0.18    2.07
  -1   6 -17   37.73    2.72
  -1   6 -17   27.03    2.88
  -1  -6 -17   36.93    4.69
  -1  -6 -17   29.73    1.96
   1  -7 -17    3.54    4.35
   1   7 -17    8.87    2.45
   1  -7 -17    7.79    2.41
   1  -7 -17    8.12    1.68
   1  -7 -16   30.28    5.57
   1   7 -16   28.98    3.62
   1  -7 -16   33.19    3.76
   1   7 -16   31.90    3.69
   1   7 -16   28.27    3.44
   1  -7 -16   30.47    2.48
   1  -7 -16   32.05    3.77
   1  -7 -15   27.37    4.22
   1   7 -15   30.88    4.26
   1   7 -15   54.01    4.62
   1   7 -15   48.45    4.34
   1  -7 -15   41.25    3.30
   1  -7 -15   60.15    6.27
   1  -7 -15   38.71    2.70
   1  -7 -15   31.23    4.40
   1  -7 -14   19.99    5.31
   1   7 -14   18.43    3.74
   1  -7 -14   27.83    4.71
   1   7 -14   26.14    4.45
   1  -7 -14   21.22    4.33
   1   7 -13   11.61    4.22
   1   7 -13    8.92    3.93
   1  -7 -13    6.67    3.02
   1  -7 -13    4.38    2.70
   1  -7 -13   10.93    5.47
  -1   7  12   57.34    4.95
  -1   7  12   43.14    4.02
   1  -7 -12   67.16    5.33
   1  -7 -12   48.44    3.64
   1  -7 -12   62.04    3.81
  -1  -7  12   55.06    5.40
  -1  -7  11  142.75    7.59
  -1   7  11  194.02    6.57
   1   7 -11  161.13    5.81
  -1  -7  11  156.73    5.72
   1  -7 -11  191.79    6.06
   1  -7 -11  178.59    6.12
  -1  -7  11  153.63    7.21
   1   7 -11  150.48    7.73
  -1   7  11  155.43    7.56
  -1  -7  10  180.85    8.09
  -1  -7  10  180.41    5.71
   1   7 -10  172.53    5.73
  -1   7  10  155.15    6.11
   1  -7 -10  152.93    5.62
   1  -7 -10  172.53    5.85
  -1   7  10  170.17    7.77
  -1  -7   9  137.29    6.25
  -1  -7   9  140.02    7.01
   1  -7  -9  110.74    5.65
   1   7  -9  138.41    4.79
  -1   7   9  115.04    6.21
  -1  -7   9  136.11    4.60
   1  -7  -9  122.52    4.48
   1  -7  -9  124.67    4.30
  -1   7   9  117.84    6.18
   1  -7  -9  112.50    5.59
   1   7  -8  105.37    4.03
  -1  -7   8  106.96    3.95
   1  -7  -8   95.46    4.86
  -1   7   8   91.56    5.35
   1  -7  -8   93.01    4.98
  -1  -7   8  103.09    5.39
  -1  -7   8  102.70    5.79
  -1  -7   7  292.97    9.96
  -1   7   7  315.41    8.46
   1  -7  -7  349.27    8.29
  -1   7   7  305.84    9.98
   1  -7  -7  324.36    8.44
   1   7  -7  330.80    8.77
   1  -7  -7  288.69    9.70
  -1   7   7  282.41   10.02
  -1   7   6  352.12    9.40
  -1  -7   6  314.94    9.23
   1   7  -6  227.62    7.41
   1  -7  -6  282.37    7.39
   1  -7  -6  290.17    7.41
   1  -7  -6  365.33    9.14
  -1   7   6  366.42    9.40
   1  -7  -6  313.83    7.58
  -1  -7   6  260.39    7.78
   1   7  -6  262.72    7.74
  -1  -7   6  292.38    7.85
  -1   7   6  352.01    7.73
   1  -7  -5   13.06    2.35
   1   7  -5   23.00    1.65
   1  -7  -5   19.17    1.41
  -1   7   5   17.98    2.17
   1  -7  -5   13.23    1.88
   1  -7  -5   10.82    2.78
  -1   7   5   14.51    2.96
   1  -7  -5   15.16    1.20
  -1  -7   5   14.68    2.14
   1  -7  -5   17.14    1.55
   1   7  -5   13.30    2.02
  -1  -7   5   10.31    1.99
  -1   7   5   11.72    1.64
  -1  -7   4  855.12   19.79
   1   7  -4  750.69   18.24
   1  -7  -4  730.65   18.26
   1  -7  -4  738.35   18.22
  -1   7   4  724.82   18.52
   1  -7  -4  813.91   18.59
  -1   7   4  799.45   19.55
   1  -7  -4  805.74   19.73
  -1  -7   4  757.53   18.54
   1  -7  -4  763.77   18.13
   1  -7  -4  763.86   18.25
  -1   7   4  777.21   18.43
  -1  -7   4  837.46   18.60
  -1   7   4  805.29   19.60
   1  -7  -4  796.28   19.02
  -1   7   3  422.12   10.61
  -1  -7   3  383.77   10.66
   1   7  -3  389.29   10.68
   1  -7  -3  479.42   11.74
   1  -7  -3  439.43   10.24
  -1  -7   3  398.28   10.60
   1  -7  -3  446.25   10.22
  -1   7   3  460.68   11.55
  -1  -7   3  413.61   11.53
  -1   7   2  433.09   10.93
   1   7  -2  434.55   11.03
  -1  -7   2  433.23   10.94
  -1   7   2  426.16   10.89
   1  -7  -2  468.82   12.15
   1  -7  -2  470.67   10.79
  -1  -7   2  434.29   10.92
   1  -7  -2  440.92   10.49
   1  -7  -2  453.33   11.69
  -1   7   2  450.67   11.82
  -1  -7   2  465.79   11.84
  -1   7   1  416.07   12.45
   1   7  -1  504.18   12.57
  -1  -7   1  502.56   12.53
   1   7  -1  489.62   12.50
   1  -7  -1  509.40   13.56
   1   7  -1  604.60   13.40
  -1  -7   1  518.00   12.51
  -1  -7   1  542.31   12.14
  -1   7   1  483.43   13.27
   1  -7  -1  526.09   13.26
  -1  -7   1  567.76   13.36
  -1  -7   0  121.50    3.24
  -1   7   0   79.72    3.68
  -1  -7   0  122.71    3.68
   1   7   0  122.79    3.71
  -1  -7   0  156.10    4.77
   1  -7   0   86.61    3.63
  -1  -7   0  134.76    3.67
  -1  -7   0  138.00    3.17
  -1  -7   0  147.29    4.77
  -1   7   0   99.86    4.66
   1  -7   0  100.10    4.45
  -1  -7   0  144.63    3.21
  -1  -7  -1  251.26    6.29
  -1  -7  -1  231.33    5.64
  -1   7  -1  181.94    5.92
   1   7   1  244.59    5.85
  -1   7  -1  193.18    5.89
  -1  -7  -1  238.15    7.08
  -1   7  -1  204.29    6.80
  -1  -7  -1  232.95    5.83
  -1  -7  -1  236.15    5.59
  -1  -7  -1  238.55    5.67
   1  -7   1  186.52    5.93
  -1  -7  -1  244.35    6.37
   1  -7   1  201.95    6.67
  -1  -7  -1  230.90    6.58
   1   7   1  246.49    6.78
  -1  -7  -1  244.98    6.17
  -1   7  -1  194.28    6.76
  -1  -7  -2  346.83    9.53
  -1  -7  -2  358.38    9.60
   1   7   2  359.23    9.76
   1  -7   2  359.27    9.93
  -1  -7  -2  353.22    9.41
  -1  -7  -2  361.51    9.22
  -1   7  -2  360.18    9.31
  -1   7  -2  374.50    9.28
  -1  -7  -2  361.64    8.98
  -1  -7  -2  375.52    8.94
  -1   7  -2  375.95    9.15
   1   7   2  367.89    9.00
  -1  -7  -2  365.66    9.54
  -1   7  -2  354.99   10.22
   1  -7   2  371.29    9.14
  -1  -7  -2  363.52    8.89
  -1  -7  -2  371.35    8.94
   1  -7   2  361.78    9.12
  -1  -7  -2  362.76    8.95
  -1  -7  -2  357.25    8.86
  -1  -7  -2  354.74    9.71
   1  -7   3  592.19   15.16
  -1   7  -3  567.36   14.00
   1   7   3  673.74   15.03
  -1   7  -3  591.01   14.67
  -1   7  -3  593.97   14.53
  -1  -7  -3  698.82   14.86
   1  -7   3  569.38   15.18
  -1   7  -3  479.59   13.75
  -1  -7  -3  644.32   14.20
  -1   7  -3  572.67   14.29
   1  -7   3  571.68   14.32
   1   7   3  665.65   14.22
  -1  -7  -3  626.00   14.20
   1   7   3  648.56   14.21
  -1  -7  -3  669.25   14.88
  -1  -7  -3  662.52   14.09
   1  -7   3  569.74   14.28
  -1  -7  -3  656.87   14.24
  -1  -7  -3  652.63   14.13
  -1  -7  -3  643.40   14.11
  -1  -7  -3  661.57   14.20
  -1   7  -3  569.55   13.78
  -1   7  -3  609.96   13.99
  -1  -7  -3  670.72   15.23
  -1  -7  -4  162.79    6.04
   1  -7   4  157.96    5.85
  -1   7  -4  155.96    4.97
  -1  -7  -4  165.84    6.29
   1   7   4  173.52    5.83
  -1   7  -4  154.65    5.29
   1  -7   4  152.50    6.01
  -1  -7  -4  198.40    5.15
  -1   7  -4  188.55    4.57
  -1  -7  -4  211.09    5.25
  -1   7  -4  194.54    5.32
   1  -7   4  178.17    5.24
   1   7   4  193.12    4.96
  -1   7  -4  185.64    5.19
  -1  -7  -4  195.50    5.02
   1   7   4  207.62    4.99
   1  -7   4  180.07    5.10
  -1  -7  -4  182.81    4.92
  -1  -7  -4  184.74    4.98
  -1  -7  -4  189.52    4.70
  -1  -7  -4  179.69    4.94
  -1  -7  -4  162.08    6.04
  -1   7  -4  168.96    4.68
   1  -7   5  857.05   19.89
  -1   7  -5  691.69   18.73
  -1   7  -5  699.89   18.23
  -1  -7  -5  733.19   18.70
   1   7   5  758.22   18.45
   1  -7   5  746.80   18.67
  -1  -7  -5  748.09   18.56
   1   7   5  769.98   18.52
  -1  -7  -5  868.01   20.18
  -1  -7  -5  799.69   18.52
   1  -7   5  740.38   18.58
  -1  -7  -5  742.63   18.21
  -1  -7  -5  784.24   18.54
  -1  -7  -5  799.06   18.52
  -1   7  -5  817.49   18.32
  -1   7  -5  841.67   18.95
   1   7   5  922.12   19.69
   1  -7   6    4.25    2.71
  -1  -7  -6   14.61    3.01
  -1  -7  -6   13.66    3.09
   1   7   6   10.72    2.58
  -1   7  -6    7.52    2.54
  -1   7  -6    7.20    1.33
  -1   7  -6    8.09    2.63
  -1  -7  -6    8.42    1.82
  -1  -7  -6   10.66    2.08
   1   7   6    5.74    1.67
   1   7   6    5.23    1.76
  -1  -7  -6    9.69    2.04
  -1  -7  -6   15.23    3.00
  -1  -7  -6   12.51    2.09
  -1  -7  -6   11.32    1.83
   1  -7   6    5.44    2.02
  -1   7  -6    8.96    1.99
  -1  -7  -6    9.61    1.90
  -1   7  -6    9.70    1.37
   1  -7   6    5.26    1.90
   1  -7   7  105.53    5.65
  -1  -7  -7  183.56    4.95
  -1   7  -7  198.67    5.41
  -1  -7  -7  162.52    4.93
  -1  -7  -7  173.40    4.90
   1   7   7  181.22    4.91
  -1  -7  -7  135.11    6.30
  -1  -7  -7  125.92    5.76
  -1  -7  -7  150.91    4.67
  -1   7  -7  143.78    4.70
  -1  -7  -7  119.80    6.06
   1  -7   7  106.12    5.45
   1  -7   8   27.38    3.47
   1  -7   8   32.05    2.58
   1   7   8   40.07    2.64
  -1  -7  -8   33.82    4.10
  -1  -7  -8   40.51    2.71
  -1  -7  -8   38.12    2.70
  -1  -7  -8   35.91    2.67
   1   7   8   35.00    3.52
   1  -7   8   30.90    3.41
   1  -7   9    4.64    2.86
  -1   7  -9   10.65    3.68
   1  -7   9    7.36    3.16
   1  -7   9    6.34    3.91
  -1  -7  -9    0.34    3.11
  -1   7  -9    1.52    3.23
  -1  -7  -9    2.21    2.41
  -1  -7  -9    7.27    4.00
  -1  -7  -9    2.25    2.47
  -1  -7  -9    3.21    2.35
  -1  -7  -9    5.22    2.53
   1  -7   9    7.83    2.24
  -1   7  -9    4.33    2.28
  -1  -7 -10   53.87    5.06
  -1   7 -10   47.44    4.80
  -1  -7 -10   53.56    5.04
   1  -7  10   53.59    5.19
  -1   7 -10   53.29    5.04
  -1  -7 -10   48.87    4.71
  -1  -7 -10   52.37    3.48
  -1  -7 -10   51.17    5.03
  -1  -7 -10   52.59    3.57
  -1  -7 -10   52.16    3.12
  -1  -7 -10   56.40    3.58
   1  -7  10   54.07    3.11
  -1  -7 -11   55.69    5.60
  -1   7 -11   75.63    5.62
  -1   7 -11   68.44    5.55
  -1  -7 -11   52.73    5.32
   1  -7  11   76.39    5.68
  -1  -7 -11  100.77    6.12
  -1   7 -11  106.99    4.90
  -1  -7 -11   66.91    5.58
  -1  -7 -11   71.29    5.91
  -1   7 -11   94.30    4.82
  -1  -7 -11   75.84    4.18
  -1  -7 -11   75.23    4.06
  -1  -7 -11   69.94    3.60
   1  -7  11   80.91    3.79
  -1  -7 -12   14.11    4.23
   1  -7  12   23.47    4.25
  -1   7 -12   23.79    4.65
  -1  -7 -12    7.82    4.18
  -1  -7 -12   20.31    5.12
  -1   7 -12   26.76    4.58
  -1  -7 -12    9.15    4.17
  -1  -7 -12   11.27    4.50
  -1   7 -12   30.96    3.89
  -1  -7 -12   15.61    3.35
  -1  -7 -12   14.89    3.16
  -1   7 -12   18.34    4.79
  -1  -7 -13    6.99    5.14
  -1   7 -13    3.20    4.51
  -1  -7 -13    5.72    3.19
  -1   7 -13    6.38    3.74
  -1  -7 -13    6.76    2.78
  -1  -7 -13    6.91    4.27
  -1   7 -13    2.30    4.16
  -1  -7 -14   29.07    4.19
  -1  -7 -14   30.06    4.81
  -1  -7 -14   33.07    4.76
  -1   7 -14   24.70    4.71
  -1  -7 -15  341.14   11.74
  -1   7 -15  352.04   11.69
  -1  -7 -15  343.01   11.62
  -1  -7 -15  414.96   12.73
  -1   7 -15  416.64   11.63
  -1  -7 -15  335.61   11.31
  -1   7 -15  379.38   10.74
  -1  -7 -15  358.18   10.17
  -1  -7 -15  331.45    9.59
  -1  -7 -15  336.69    9.78
  -1  -7 -16    1.61    5.17
  -1   7 -16    0.82    3.59
  -1  -7 -16    0.22    2.27
  -1   7 -16    1.81    2.92
  -1  -7 -16   -0.71    2.37
  -1  -7 -16    1.25    2.96
  -1  -7 -16   -0.37    1.98
  -1   7 -17   13.25    2.30
  -1   7 -17   12.60    2.14
  -1  -7 -17    9.60    1.59
  -1  -7 -17   10.01    3.85
   1   8 -17   74.57    3.19
   1  -8 -17   85.83    5.24
   1  -8 -16    1.77    5.02
   1   8 -16    1.35    3.32
   1  -8 -16   -0.23    2.66
   1   8 -16    0.11    2.55
   1   8 -16   -0.50    2.92
   1  -8 -16   -1.14    1.96
   1  -8 -16   -1.00    2.91
   1  -8 -15   -0.57    5.52
  -1  -8  15    1.57    3.86
   1   8 -15    1.42    3.93
   1   8 -15    3.44    3.45
   1  -8 -15    3.93    3.46
   1  -8 -15    2.17    2.23
   1  -8 -15    3.68    3.55
   1   8 -15    1.73    3.33
   1   8 -14    4.32    3.75
   1  -8 -14    6.15    3.82
   1  -8 -14    5.59    3.96
   1   8 -13  200.00    7.93
   1  -8 -13  187.26    8.64
   1   8 -13  198.58    8.65
   1  -8 -13  198.16    6.80
   1   8 -13  208.55    7.66
   1  -8 -13  192.86    6.68
   1  -8 -13  209.19    9.04
   1  -8 -12  162.61    7.44
  -1   8  12  140.66    6.02
   1   8 -12  147.31    5.41
  -1  -8  12  146.89    5.46
   1  -8 -12  143.20    5.57
   1  -8 -12  152.42    5.82
   1   8 -12  144.20    7.45
  -1  -8  12  151.35    7.70
  -1  -8  11    1.27    4.40
  -1   8  11    3.70    3.42
   1   8 -11    1.78    2.93
  -1  -8  11    0.96    2.64
   1  -8 -11    0.74    2.60
   1  -8 -11    2.37    2.81
  -1  -8  11    0.68    3.49
  -1   8  11   -0.82    3.78
   1   8 -11    4.34    4.61
  -1  -8  10   44.33    4.58
  -1  -8  10   51.37    5.33
  -1  -8  10   50.55    3.47
   1   8 -10   42.65    3.23
  -1   8  10   40.18    3.84
   1  -8 -10   44.24    3.03
   1  -8 -10   43.99    2.86
   1  -8 -10   44.36    3.29
  -1   8  10   44.00    4.83
  -1  -8   9  159.47    7.33
  -1  -8   9  172.77    7.80
  -1   8   9  150.16    7.29
  -1  -8   9  170.70    5.59
   1   8  -9  175.70    5.73
  -1   8   9  186.76    6.25
   1  -8  -9  158.35    6.75
   1  -8  -9  170.39    5.41
   1  -8  -9  173.07    5.38
   1  -8  -9  160.43    6.83
  -1   8   9  164.75    7.38
  -1  -8   8   61.32    4.87
  -1  -8   8   55.75    4.51
   1   8  -8   56.92    3.24
  -1  -8   8   59.82    3.08
  -1   8   8   47.08    3.34
   1  -8  -8   54.73    4.13
  -1   8   8   50.00    4.08
   1   8  -8   54.81    3.36
   1  -8  -8   53.78    4.11
  -1   8   8   50.43    4.60
   1  -8  -7  772.76   18.91
  -1   8   7  782.02   20.83
   1  -8  -7  751.64   20.49
  -1  -8   7  794.17   20.85
  -1  -8   6   21.51    3.52
  -1  -8   6   20.65    2.24
  -1   8   6   19.51    2.31
   1  -8  -6   18.78    1.61
  -1   8   6   20.92    3.17
   1  -8  -6   20.84    1.74
  -1  -8   6   20.47    2.43
   1   8  -6   17.28    2.55
   1  -8  -6   22.08    2.61
  -1   8   6   20.34    3.42
   1  -8  -5 1174.91   26.88
  -1  -8   5 1244.48   27.74
   1  -8  -5 1034.00   25.90
   1   8  -5 1032.49   25.85
  -1   8   5 1056.40   26.22
   1  -8  -5 1061.75   25.85
   1  -8  -5 1190.02   27.69
   1  -8  -5 1110.53   25.90
  -1  -8   5 1092.72   26.24
   1   8  -5 1122.62   26.22
  -1  -8   5 1179.37   26.29
  -1   8   4  171.32    5.10
  -1   8   4  165.52    5.19
   1  -8  -4  186.45    6.30
   1  -8  -4  183.62    4.56
   1  -8  -4  182.16    4.66
  -1  -8   4  185.04    5.20
   1  -8  -4  174.72    4.80
  -1   8   4  186.20    6.30
   1  -8  -4  184.12    5.65
  -1   8   3   65.46    2.78
   1   8  -3   55.61    3.06
  -1   8   3   63.11    2.71
  -1  -8   3   68.29    2.89
   1  -8  -3   86.12    4.09
  -1  -8   3   63.76    2.78
   1  -8  -3   70.70    2.05
   1  -8  -3   73.30    2.13
  -1   8   3   85.87    4.06
  -1  -8   3   83.58    4.09
  -1   8   2  166.70    4.52
   1   8  -2  209.29    4.70
  -1  -8   2  177.61    4.55
  -1   8   2  151.89    4.34
   1  -8  -2  111.65    5.46
  -1  -8   2  187.95    4.46
   1  -8  -2  141.93    3.69
  -1   8   2  102.13    5.13
  -1  -8   2  139.11    5.38
   1  -8  -2  103.67    4.99
  -1  -8   2  136.54    5.30
  -1   8   1 1958.08   45.05
   1  -8  -1 1962.78   45.01
  -1  -8   1 1882.49   44.94
  -1  -8   1 1902.78   44.16
  -1   8   1 1948.75   44.20
   1   8  -1 1933.60   44.21
   1   8  -1 1842.48   44.16
   1  -8  -1 1965.40   45.29
   1   8  -1 1904.55   44.92
   1  -8  -1 1942.91   44.14
  -1  -8   1 1911.01   44.16
  -1  -8   1 1837.14   43.79
   1  -8  -1 1785.59   43.79
   1   8   0  446.45   10.93
  -1   8   0  432.19   10.98
  -1  -8   0  457.20   10.94
  -1   8   0  443.56   10.97
   1   8   0  423.03   11.73
  -1  -8   0  466.78   11.98
  -1  -8   0  467.48   10.94
   1  -8   0  416.30   10.95
  -1  -8   0  450.87   11.81
   1  -8   0  409.26   11.77
  -1   8   0  422.92   11.92
  -1  -8   0  446.77   10.57
  -1  -8  -1  562.67   12.83
  -1  -8  -1  469.38   12.20
  -1   8  -1  494.42   12.50
   1   8   1  492.66   12.41
  -1   8  -1  534.00   13.62
  -1  -8  -1  550.54   13.62
  -1  -8  -1  499.51   12.13
  -1  -8  -1  476.05   12.36
   1  -8   1  494.75   12.51
  -1  -8  -1  539.78   12.89
  -1  -8  -1  525.58   12.15
   1  -8   1  532.53   13.48
  -1   8  -1  531.26   13.51
  -1  -8  -1  550.55   12.71
   1   8   1  551.55   13.39
  -1  -8  -1  534.54   13.22
   1   8   2   33.31    2.91
  -1  -8  -2   39.67    2.54
   1  -8   2   26.42    3.08
  -1  -8  -2   37.10    2.71
  -1  -8  -2   40.90    1.93
  -1  -8  -2   36.34    2.34
  -1   8  -2   28.77    1.82
  -1  -8  -2   31.67    1.83
  -1  -8  -2   31.13    1.82
   1   8   2   28.89    1.86
  -1   8  -2   22.52    2.19
  -1  -8  -2   35.99    2.40
  -1   8  -2   28.30    3.52
   1  -8   2   25.48    2.14
   1  -8   2   23.44    2.15
  -1  -8  -2   34.01    1.60
  -1  -8  -2   32.40    1.75
  -1  -8  -2   35.62    1.65
  -1  -8  -2   34.47    2.73
   1   8   3   12.33    2.38
   1  -8   3   14.76    2.80
  -1  -8  -3   13.37    2.37
  -1  -8  -3   13.46    1.96
  -1   8  -3   11.69    1.91
  -1   8  -3   12.52    1.75
   1  -8   3   11.70    2.68
  -1  -8  -3    7.15    1.71
  -1   8  -3    7.18    2.08
   1   8   3    8.38    1.61
  -1  -8  -3   10.58    2.28
  -1  -8  -3   11.41    2.12
   1  -8   3    9.15    1.88
  -1  -8  -3    8.71    1.33
   1  -8   3    9.49    2.06
  -1  -8  -3    6.95    1.37
  -1  -8  -3    9.10    1.46
  -1  -8  -3    8.24    1.68
  -1  -8  -3    9.07    2.67
   1   8   4   27.41    2.76
  -1   8  -4   28.57    1.37
  -1  -8  -4    6.48    2.13
  -1   8  -4    3.82    2.22
  -1  -8  -4    9.23    1.73
  -1   8  -4    7.27    2.22
   1   8   4    7.42    1.74
   1   8   4    9.47    1.69
  -1  -8  -4   32.49    2.58
   1  -8   4   27.01    3.10
  -1   8  -4   29.49    2.03
  -1   8  -4   31.20    2.60
  -1  -8  -4   11.62    1.33
  -1  -8  -4   16.93    1.80
   1  -8   4   11.12    2.05
   1  -8   4    9.31    2.15
  -1  -8  -4   14.00    1.57
  -1  -8  -4   17.83    1.63
  -1   8  -4   21.26    1.25
  -1  -8  -5  488.32   12.10
  -1   8  -5  450.17   12.15
   1   8   5  467.13   11.91
   1  -8   5  462.55   12.03
  -1  -8  -5  483.28   11.91
   1   8   5  490.07   11.85
  -1  -8  -5  474.91   11.81
  -1  -8  -5  480.80   11.82
   1  -8   5  453.96   11.97
  -1  -8  -5  486.01   11.80
  -1  -8  -5  490.90   13.19
  -1   8  -5  475.50   12.01
  -1  -8  -5  500.37   13.55
   1   8   5  489.00   12.89
   1  -8   5  478.59   13.12
  -1  -8  -6    8.82    3.48
  -1  -8  -6    7.46    2.73
   1  -8   6   12.66    2.90
   1  -8   6   12.65    3.00
  -1   8  -6   41.13    2.87
  -1   8  -6   36.81    3.09
  -1  -8  -6   29.40    2.61
   1   8   6   23.09    2.07
  -1  -8  -6   27.96    2.38
   1   8   6   26.62    2.00
  -1  -8  -6   24.84    2.16
  -1  -8  -6    8.40    2.93
  -1  -8  -6   10.64    3.54
   1  -8   6   26.68    2.24
  -1  -8  -6   16.13    1.94
  -1  -8  -6   17.18    1.97
  -1   8  -6   25.11    2.19
   1  -8   6   16.59    2.22
   1  -8   7   65.74    4.19
  -1   8  -7   47.68    3.29
  -1  -8  -7   45.61    2.76
   1   8   7   45.94    2.70
  -1  -8  -7   45.53    2.84
  -1  -8  -7   63.06    3.95
  -1  -8  -7   58.57    4.67
  -1  -8  -7   49.35    2.64
  -1   8  -7   56.77    2.88
  -1  -8  -7   53.91    2.93
  -1  -8  -7   67.03    4.46
   1   8   7   68.94    4.01
   1  -8   7   62.78    4.00
   1   8   8  463.99   13.12
   1  -8   8  462.04   13.17
  -1  -8  -8  471.48   13.77
   1  -8   8  452.13   13.19
  -1   8  -8  462.84   13.49
  -1  -8  -8  411.10   12.14
  -1  -8  -8  424.11   11.72
  -1  -8  -8  462.11   13.67
  -1  -8  -8  432.10   11.69
  -1  -8  -8  455.34   11.78
  -1  -8  -8  440.58   11.74
   1  -8   8  465.88   11.77
  -1   8  -8  456.49   11.58
   1  -8   9  251.45    8.99
   1  -8   9  237.51    9.55
  -1  -8  -9  248.73    9.48
  -1   8  -9  243.54    9.44
   1  -8   9  233.94    8.87
  -1  -8  -9  297.56    8.77
  -1  -8  -9  294.99    7.94
  -1  -8  -9  250.94    9.56
  -1  -8  -9  263.79    7.70
  -1  -8  -9  271.38    7.75
  -1  -8  -9  259.51    7.71
  -1   8  -9  269.13    7.57
   1  -8   9  257.48    7.59
  -1  -8 -10  149.37    7.53
  -1   8 -10  175.08    7.88
  -1  -8 -10  156.07    7.46
   1  -8  10  195.77    8.21
  -1   8 -10  178.33    7.76
  -1  -8 -10  164.26    7.02
  -1  -8 -10  149.73    5.73
  -1  -8 -10  155.87    7.68
  -1  -8 -10  156.15    5.71
  -1  -8 -10  160.14    5.73
  -1  -8 -10  160.46    5.53
   1  -8  10  172.59    5.57
  -1  -8 -11   69.91    5.75
  -1   8 -11   68.54    5.58
  -1   8 -11   72.09    5.52
   1  -8  11   72.79    5.85
  -1  -8 -11   64.77    5.42
  -1  -8 -11   64.56    5.70
  -1   8 -11   67.40    4.48
  -1  -8 -11   68.71    5.61
  -1  -8 -11   66.95    4.00
  -1   8 -11   68.21    4.39
  -1  -8 -11   70.14    4.13
  -1  -8 -11   65.53    3.59
   1  -8  11   63.45    3.50
  -1  -8 -12   51.87    5.48
  -1  -8 -12   56.57    5.42
  -1   8 -12   50.31    5.24
   1  -8  12   50.64    5.00
  -1  -8 -12   33.93    5.37
  -1   8 -12   29.13    4.99
  -1  -8 -12   59.32    5.78
  -1   8 -12   36.64    3.98
  -1  -8 -12   43.04    3.66
  -1  -8 -12   50.10    3.83
  -1   8 -12   44.93    5.56
  -1  -8 -13  137.58    7.47
  -1   8 -13  123.72    6.81
  -1   8 -13  116.77    5.75
  -1  -8 -13  120.23    5.35
  -1  -8 -13  123.80    5.14
  -1  -8 -13  113.58    6.90
  -1   8 -13  115.86    7.03
  -1   8 -14   58.14    4.66
  -1  -8 -14   54.50    4.81
  -1  -8 -14   62.26    4.02
  -1  -8 -14   63.10    5.39
  -1   8 -14   69.44    5.43
  -1  -8 -14   62.15    5.33
  -1  -8 -15    5.71    3.39
  -1   8 -15    5.98    3.21
  -1  -8 -15    7.41    3.34
  -1  -8 -15    6.32    5.60
  -1   8 -15    4.50    4.38
  -1  -8 -15    7.36    3.07
  -1  -8 -15    2.06    2.67
  -1   8 -15    2.69    3.31
  -1  -8 -15    4.95    2.35
  -1  -8 -15    4.27    2.36
  -1  -8 -16    0.89    5.02
  -1   8 -16    1.18    3.63
  -1  -8 -16    0.51    2.10
  -1   8 -16    2.23    2.72
  -1  -8 -16    0.12    2.79
  -1  -8 -16   -0.43    2.27
  -1  -8 -16    0.59    1.96
  -1  -8 -17    8.94    1.43
  -1  -8 -17   17.86    4.00
   1   9 -17    0.16    1.94
   1  -9 -17    4.11    3.79
   1  -9 -17    0.81    1.32
   1  -9 -16    0.28    4.75
   1   9 -16   -0.79    3.35
   1   9 -16   -1.48    2.74
   1  -9 -16    1.16    1.87
   1  -9 -16    3.13    2.64
   1  -9 -15   65.02    6.31
   1   9 -15   70.17    5.01
  -1  -9  15   64.40    4.69
   1  -9 -15   45.29    4.27
   1   9 -15   57.87    4.43
   1   9 -15   60.29    4.18
   1  -9 -15   46.25    3.01
   1  -9 -15   48.66    4.56
  -1  -9  14   20.09    4.07
   1   9 -14   20.33    3.91
   1  -9 -14   20.53    3.97
  -1  -9  14   17.47    4.39
   1  -9 -14   19.13    4.20
   1   9 -13   43.35    5.03
   1   9 -13   41.06    4.30
   1  -9 -13   33.81    3.46
   1   9 -13   46.25    4.73
  -1  -9  13   40.23    4.88
   1  -9 -13   35.45    4.64
   1  -9 -13   33.41    5.82
   1  -9 -12   45.73    4.81
   1  -9 -12   34.13    5.33
  -1  -9  12   39.42    3.35
   1   9 -12   38.00    3.41
   1  -9 -12   47.40    3.83
   1  -9 -12   53.73    5.25
   1   9 -12   48.70    4.91
  -1  -9  12   43.42    5.16
  -1  -9  11  178.97    8.63
  -1   9  11  192.22    6.74
   1   9 -11  185.55    6.27
  -1  -9  11  190.30    6.18
   1  -9 -11  172.80    6.03
   1  -9 -11  170.28    6.39
  -1   9  11  152.84    7.82
   1   9 -11  189.70    8.68
  -1  -9  11  174.48    7.76
  -1  -9  10   16.87    4.06
  -1  -9  10   15.41    4.46
  -1  -9  10   13.90    2.97
  -1   9  10   10.90    4.14
   1   9 -10   16.01    2.93
  -1   9  10   10.30    3.38
   1  -9 -10    9.27    2.38
   1  -9 -10   12.96    3.17
   1  -9 -10   11.89    2.40
  -1  -9  10   15.73    3.61
  -1   9  10   12.18    3.97
  -1  -9   9  104.87    6.05
  -1  -9   9  112.14    6.60
  -1  -9   9  113.45    4.41
  -1   9   9  106.57    6.33
   1   9  -9  111.74    4.55
  -1   9   9   97.67    4.81
   1  -9  -9  112.69    5.53
   1  -9  -9  103.34    4.08
   1  -9  -9  110.44    4.19
  -1   9   9  123.12    6.30
   1  -9  -9  108.31    5.72
  -1  -9   9  109.01    5.78
  -1  -9   8   67.56    4.96
  -1  -9   8   72.96    3.46
   1   9  -8   70.41    3.56
  -1   9   8   76.33    3.92
   1  -9  -8   62.18    4.46
   1   9  -8   79.53    3.89
  -1   9   8   65.79    4.88
   1  -9  -8   65.72    4.74
  -1  -9   7    5.48    2.27
  -1   9   7    4.00    2.49
   1  -9  -7    6.83    2.99
   1  -9  -7    3.36    1.63
  -1   9   7    3.06    3.32
   1  -9  -7    4.62    3.14
  -1  -9   7    2.36    3.30
  -1   9   6 1764.41   38.92
  -1   9   6 1452.46   37.17
  -1   9   6 1459.74   37.17
   1  -9  -6 1517.59   36.81
   1   9  -6 1633.05   37.20
  -1  -9   6 1836.06   39.12
  -1  -9   5  156.24    6.12
   1  -9  -5  145.86    4.25
  -1   9   5  140.55    4.62
  -1   9   5  140.87    4.74
   1  -9  -5  137.30    6.02
   1  -9  -5  150.22    4.08
  -1  -9   5  150.99    4.78
  -1  -9   5  163.85    4.72
   1  -9  -5  135.44    5.05
  -1   9   5  147.46    5.93
   1  -9  -4  563.17   13.64
   1  -9  -4  569.72   13.70
  -1  -9   4  575.69   14.25
   1  -9  -4  535.83   15.31
  -1   9   4  583.01   14.16
  -1   9   4  616.72   14.25
  -1  -9   4  531.67   15.29
   1   9  -3  204.28    5.63
  -1   9   3  210.09    5.54
  -1   9   3  195.72    5.42
  -1  -9   3  188.77    5.60
   1  -9  -3  188.75    6.53
   1  -9  -3  181.95    5.19
   1  -9  -3  190.98    4.78
  -1  -9   3  192.71    5.50
   1  -9  -3  191.61    4.88
  -1   9   3  175.81    6.45
  -1   9   2   41.19    2.56
  -1  -9   2   41.26    2.55
   1   9  -2   42.18    2.75
   1  -9  -2   62.18    4.11
   1  -9  -2   45.11    2.42
  -1  -9   2   46.44    2.40
  -1   9   2   60.37    3.49
  -1  -9   2   58.11    3.60
  -1   9   1   16.66    2.08
   1   9  -1    8.28    2.16
   1   9  -1    6.96    1.94
   1  -9  -1   13.92    3.41
  -1  -9   1    9.04    1.99
   1  -9  -1   11.08    1.94
  -1  -9   1   10.58    1.83
  -1  -9   1   10.28    0.93
   1  -9  -1   11.38    3.01
  -1   9   1   15.17    2.98
  -1  -9   1   10.49    2.81
   1   9  -1    7.14    2.95
  -1  -9   0   67.13    1.89
   1  -9   0   52.98    1.65
  -1  -9   0   69.22    2.74
   1   9   0   72.58    2.75
  -1   9   0   62.97    2.76
  -1   9   0   53.84    2.82
   1   9   0   79.46    3.67
  -1  -9   0   87.00    4.03
   1  -9   0   59.63    2.64
  -1  -9   0   76.63    2.63
  -1   9   0   70.80    4.00
  -1  -9   0   84.13    3.77
   1  -9   0   66.51    3.68
  -1  -9   0   81.87    2.76
  -1  -9  -1   52.77    2.64
  -1  -9  -1   61.09    2.01
   1   9   1   61.29    2.56
  -1   9  -1   61.57    2.76
  -1  -9  -1   51.27    3.78
  -1   9  -1   59.62    3.82
   1  -9   1   68.69    2.69
  -1  -9  -1   56.64    2.41
  -1  -9  -1   55.26    2.38
  -1  -9  -1   53.81    2.84
  -1  -9  -1   53.64    1.81
   1   9   1   50.88    3.49
  -1  -9  -1   54.16    2.46
   1  -9   1   57.61    3.60
  -1  -9  -1   50.76    3.22
  -1  -9  -2   19.05    2.16
  -1   9  -2   11.37    3.21
  -1  -9  -2   19.56    2.70
   1   9   2   18.30    2.91
  -1  -9  -2   17.39    1.96
  -1  -9  -2   10.35    1.47
  -1  -9  -2   11.38    1.50
  -1   9  -2    6.38    2.11
   1   9   2    9.69    1.87
  -1  -9  -2   19.24    2.09
   1  -9   2    8.83    2.10
   1  -9   2    8.04    1.88
  -1  -9  -2   10.90    1.64
  -1  -9  -2   13.71    1.33
  -1  -9  -2   14.75    1.34
  -1  -9  -2   15.59    2.39
   1   9   3    2.17    2.53
  -1  -9  -3    3.70    2.20
  -1   9  -3   -0.49    1.73
  -1  -9  -3    2.95    1.73
  -1   9  -3    1.31    1.53
  -1  -9  -3    5.46    1.65
  -1  -9  -3    5.87    1.62
  -1   9  -3    3.44    2.03
   1   9   3    5.79    1.76
  -1  -9  -3    2.62    2.15
  -1  -9  -3    3.24    1.98
   1  -9   3    1.24    1.87
  -1  -9  -3    3.79    1.32
  -1  -9  -3    4.83    1.46
   1  -9   3    2.45    2.10
  -1  -9  -3    3.76    1.31
  -1  -9  -3    3.53    1.64
  -1  -9  -3    2.78    2.46
  -1   9  -4    6.89    1.62
  -1  -9  -4   21.20    2.23
  -1   9  -4    7.69    2.06
  -1  -9  -4    6.37    2.05
  -1   9  -4    1.45    2.26
  -1   9  -4    1.51    2.23
   1   9   4    5.03    1.70
   1   9   4    3.20    1.71
  -1  -9  -4   15.92    2.53
  -1  -9  -4   16.49    2.36
  -1  -9  -4    7.30    1.34
   1  -9   4    1.73    2.05
  -1  -9  -4    8.99    1.49
   1  -9   4    2.54    1.89
  -1  -9  -4   11.19    1.76
  -1  -9  -4   10.89    1.57
   1   9   4   14.81    2.64
  -1  -9  -4   16.69    2.67
   1  -9   4    6.12    2.79
  -1   9  -5  557.07   13.02
   1  -9   5  548.11   13.65
  -1   9  -5  449.61   12.17
  -1  -9  -5  440.77   12.09
   1   9   5  470.35   11.92
   1  -9   5  481.81   12.19
  -1  -9  -5  452.75   11.89
   1   9   5  453.42   11.92
  -1  -9  -5  496.63   13.59
   1  -9   5  485.37   12.13
  -1  -9  -5  464.99   11.80
  -1  -9  -5  468.21   11.83
  -1  -9  -5  471.78   11.75
  -1  -9  -5  508.87   13.26
   1  -9   5  562.23   13.58
  -1  -9  -5  526.12   13.77
  -1   9  -6  148.69    4.98
   1  -9   6  138.03    5.26
  -1  -9  -6  110.25    4.63
  -1   9  -6   92.86    3.87
  -1  -9  -6   64.12    3.60
  -1  -9  -6   69.02    3.47
   1   9   6   75.48    3.30
   1   9   6   74.96    3.34
  -1  -9  -6   78.24    3.39
  -1  -9  -6   98.16    5.32
  -1  -9  -6   93.33    4.42
  -1  -9  -6   79.53    3.17
  -1  -9  -6   81.45    3.17
   1  -9   6  102.14    3.70
  -1   9  -6  111.36    3.55
   1  -9   6  131.69    5.22
  -1  -9  -6   94.16    4.61
   1   9   6  110.60    4.66
  -1  -9  -6  100.95    5.25
  -1  -9  -7  150.06    6.90
   1  -9   7  164.69    6.75
   1   9   7  147.72    6.33
   1  -9   7  160.75    6.74
  -1   9  -7  160.07    6.61
  -1  -9  -7  148.74    6.52
  -1  -9  -7  208.42    6.14
  -1   9  -7  233.57    6.12
   1   9   7  198.03    5.61
  -1  -9  -7  199.58    5.71
  -1  -9  -7  146.21    6.95
  -1  -9  -7  157.97    5.45
  -1   9  -7  173.34    5.39
   1  -9   7  167.63    5.38
  -1  -9  -8    5.41    3.41
  -1  -9  -8    6.50    3.62
   1   9   8    6.00    2.95
   1  -9   8    4.89    3.24
  -1  -9  -8    6.11    3.29
   1  -9   8    5.18    3.34
  -1   9  -8    5.17    3.28
  -1  -9  -8    8.75    3.30
  -1  -9  -8    8.16    2.35
  -1  -9  -8    9.24    4.03
  -1  -9  -8    8.03    2.24
  -1  -9  -8    8.79    2.42
  -1  -9  -8    8.02    2.53
   1  -9   8    5.39    2.51
  -1  -9  -9   40.67    4.68
   1  -9   9   49.05    4.18
  -1  -9  -9   43.07    4.47
   1  -9   9   42.42    4.32
   1  -9   9   45.35    4.85
  -1   9  -9   45.71    4.41
  -1  -9  -9   48.57    4.33
  -1  -9  -9   44.45    3.20
  -1  -9  -9   39.15    4.69
  -1  -9  -9   42.37    2.97
  -1  -9  -9   45.39    3.18
  -1  -9  -9   47.51    3.19
  -1   9  -9   44.77    3.10
   1  -9   9   46.87    3.05
  -1   9 -10   93.94    6.31
  -1  -9 -10  124.04    6.53
  -1  -9 -10   80.30    5.76
  -1  -9 -10  120.49    6.69
  -1  -9 -10  132.77    6.41
  -1   9 -10  107.09    6.08
   1  -9  10  116.25    6.81
  -1  -9 -10   92.54    4.43
  -1  -9 -10  104.71    4.39
  -1  -9 -10  110.49    4.79
   1  -9  10   95.56    4.33
  -1  -9 -11  445.96   15.59
  -1   9 -11  484.03   15.65
  -1   9 -11  498.00   15.49
  -1  -9 -11  442.94   15.24
   1  -9  11  506.22   15.76
  -1  -9 -11  535.74   14.81
  -1  -9 -11  424.24   15.03
  -1  -9 -11  496.36   13.44
  -1   9 -11  546.29   13.90
  -1  -9 -11  484.53   13.45
  -1  -9 -11  474.25   13.14
   1  -9  11  535.32   13.31
  -1  -9 -12  445.55   14.66
   1  -9  12  421.92   14.05
  -1  -9 -12  447.39   13.80
  -1   9 -12  422.64   13.46
  -1  -9 -12  450.55   14.88
  -1  -9 -12  450.97   12.32
  -1   9 -12  422.64   12.51
  -1  -9 -12  443.44   12.36
  -1   9 -12  434.18   15.05
   1  -9  12  441.12   11.91
  -1  -9 -13   53.03    5.36
  -1   9 -13   71.56    5.58
  -1  -9 -13   53.93    5.21
  -1  -9 -13   52.54    6.06
  -1   9 -13   59.27    5.71
  -1  -9 -13   61.84    5.58
  -1   9 -13   65.31    4.44
  -1  -9 -13   50.10    3.81
  -1  -9 -13   57.12    3.94
  -1   9 -13   67.52    5.86
  -1   9 -14  105.24    5.83
  -1  -9 -14   87.16    5.60
  -1   9 -14   93.89    5.63
  -1   9 -14   90.95    6.24
  -1  -9 -14   83.04    5.27
  -1  -9 -14   88.85    5.57
  -1  -9 -14   89.19    4.34
  -1   9 -14  102.08    4.99
  -1  -9 -14   82.57    4.23
  -1  -9 -14   83.64    5.71
  -1  -9 -15   15.62    3.53
  -1   9 -15   12.72    3.12
  -1  -9 -15   10.76    2.88
  -1   9 -15   23.40    4.68
  -1  -9 -15   16.21    2.97
  -1  -9 -15   22.97    2.73
  -1   9 -15   22.06    3.32
  -1  -9 -15   19.66    2.54
  -1  -9 -15   20.00    2.58
  -1   9 -16    1.42    3.47
  -1  -9 -16    0.67    4.83
  -1  -9 -16    1.29    2.51
  -1   9 -16    1.41    2.45
  -1  -9 -16   -0.26    1.84
  -1  -9 -17    1.17    3.40
   1 -10 -17   18.69    3.67
   1 -10 -17   13.25    1.29
   1  10 -16  105.75    4.88
   1 -10 -16  104.24    6.22
   1  10 -16  102.78    4.28
   1 -10 -16   94.23    3.58
   1 -10 -16   92.28    4.67
   1  10 -15   30.36    4.57
  -1 -10  15   27.35    4.09
   1 -10 -15   22.75    5.58
   1  10 -15   25.22    3.37
   1 -10 -15   24.78    2.60
   1 -10 -15   26.81    3.83
   1 -10 -14   55.25    4.96
  -1 -10  14   73.03    5.28
   1  10 -14   74.84    5.51
   1  10 -14   63.73    4.48
   1 -10 -14   57.26    3.60
  -1 -10  14   52.82    4.77
   1 -10 -14   52.36    4.57
   1  10 -14   60.15    4.73
   1 -10 -13    8.59    3.93
  -1 -10  13    8.05    4.18
   1  10 -13   12.03    3.78
   1 -10 -13    7.45    3.77
   1 -10 -13    5.24    5.17
   1  10 -13    5.18    4.28
   1 -10 -13    8.26    4.04
   1  10 -13    9.65    3.64
   1 -10 -13    9.50    2.87
   1  10 -13    7.79    4.30
   1  10 -12   18.93    4.64
   1 -10 -12   15.32    4.01
   1 -10 -12   21.05    5.15
  -1 -10  12   23.34    4.46
   1 -10 -12   18.90    3.21
  -1 -10  12   27.21    2.98
   1  10 -12   24.63    3.18
  -1  10  11  121.43    6.85
  -1 -10  11  138.44    6.99
   1  10 -11  121.47    6.65
  -1  10  11  135.16    6.00
   1 -10 -11  135.48    7.04
   1  10 -11  132.78    5.25
  -1 -10  11  130.74    5.22
   1 -10 -11  133.71    5.52
  -1 -10  11  129.29    7.35
   1 -10 -11  144.86    7.09
   1  10 -11  140.68    6.95
  -1 -10  10   21.51    4.37
  -1 -10  10   26.34    5.26
  -1  10  10   32.11    3.76
  -1  10  10   37.06    4.92
   1  10 -10   20.08    3.27
  -1 -10  10   22.64    2.95
   1 -10 -10   37.63    3.00
   1 -10 -10   42.32    3.53
  -1 -10  10   20.37    4.08
  -1  10  10   35.21    4.55
  -1  10   9  173.87    6.18
   1  10  -9  158.37    5.69
  -1 -10   9  159.14    5.61
   1 -10  -9  160.65    6.83
  -1 -10   9  149.80    7.13
  -1  10   9  165.38    7.47
   1 -10  -9  165.86    7.30
  -1 -10   9  155.78    7.75
  -1 -10   9  151.07    7.25
  -1 -10   8    7.28    3.64
  -1  10   8    5.89    2.84
  -1  10   8    3.75    2.81
  -1 -10   8    3.31    2.39
   1 -10  -8    1.99    3.15
   1  10  -8    5.64    2.86
  -1 -10   8    3.12    3.63
   1 -10  -8    4.82    3.60
  -1  10   8    1.10    3.37
  -1 -10   7  313.58   11.05
  -1  10   7  375.74    9.73
  -1 -10   7  353.28    9.53
   1 -10  -7  336.63   10.82
   1  10  -7  367.16    9.69
  -1  10   7  353.38   11.32
  -1 -10   7  340.91   11.05
   1 -10  -7  315.09   11.02
  -1 -10   6    6.08    2.14
  -1  10   6    6.01    2.37
   1 -10  -6    0.42    2.34
  -1 -10   6    6.88    3.17
  -1  10   6    7.54    3.25
  -1 -10   6    7.01    3.22
   1 -10  -6    0.05    2.83
  -1  10   5  697.49   16.71
  -1  10   5  728.99   16.76
  -1 -10   5  618.09   17.93
  -1  10   5  606.25   17.72
  -1 -10   5  594.70   17.92
  -1  10   4  359.78    9.63
   1  10  -4  387.39    9.85
  -1  10   4  348.44    9.53
   1 -10  -4  338.72   10.69
  -1 -10   4  385.41    9.69
  -1  10   4  340.72   10.59
  -1 -10   4  383.80   10.92
  -1 -10   4  387.00   11.04
  -1  10   3  111.17    4.10
  -1  10   3  109.79    4.00
   1  10  -3   99.29    4.23
  -1 -10   3  117.78    4.12
   1 -10  -3  149.19    5.39
  -1 -10   3  112.43    4.08
   1 -10  -3  122.72    3.94
   1 -10  -3  129.42    3.35
  -1 -10   3  141.52    5.44
  -1 -10   2 1123.34   26.96
   1 -10  -2 1109.74   26.93
   1  10  -2 1100.75   27.98
   1 -10  -2 1084.66   28.30
  -1 -10   2 1139.89   27.00
   1  10  -2 1137.34   27.07
  -1  10   2 1130.14   27.01
  -1 -10   1  423.91   10.67
   1  10  -1  446.82   11.04
   1  10  -1  434.87   10.92
  -1  10   1  415.53   10.98
  -1 -10   1  417.20   10.97
   1  10  -1  447.04   11.98
   1 -10  -1  450.01   12.38
   1 -10  -1  410.10   10.91
  -1 -10   1  440.40   10.89
  -1 -10   1  436.88   10.35
   1 -10  -1  439.56   10.60
  -1 -10   0  113.36    3.76
  -1  10   0  110.36    3.88
   1  10   0  117.37    3.80
  -1  10   0  114.94    3.87
   1  10   0  127.41    4.81
  -1  10   0  127.01    5.07
  -1 -10   0  120.62    5.09
   1 -10   0  129.25    5.32
  -1 -10   0  113.92    3.75
   1 -10   0  112.64    3.85
  -1 -10   0  103.25    2.95
  -1 -10   0  123.11    3.69
  -1 -10  -1   45.69    2.54
  -1 -10  -1   71.88    2.05
  -1  10  -1   55.25    2.81
   1  10   1   66.22    2.67
  -1 -10  -1   63.04    2.49
  -1 -10  -1   45.46    3.91
  -1  10  -1   43.50    3.80
  -1 -10  -1   59.27    2.58
   1 -10   1   55.31    2.69
   1 -10   1   56.71    2.66
  -1 -10  -1   48.61    2.74
  -1 -10  -1   51.93    1.77
   1  10   1   51.25    3.45
  -1 -10  -1   47.49    2.37
   1  10   2   34.73    3.22
  -1 -10  -2   38.68    2.54
   1 -10   2   44.99    3.43
  -1 -10  -2   35.36    2.28
  -1 -10  -2   46.23    1.99
  -1 -10  -2   44.64    1.88
  -1  10  -2   54.23    2.83
   1  10   2   47.20    2.45
  -1  10  -2   46.57    3.82
  -1 -10  -2   42.19    2.23
   1 -10   2   54.88    2.68
   1 -10   2   56.18    2.57
  -1 -10  -2   39.00    1.73
  -1 -10  -2   37.41    2.78
  -1  10  -3  357.58    9.85
  -1  10  -3  373.18    9.90
  -1 -10  -3  413.30    9.96
  -1  10  -3  361.50    9.85
  -1 -10  -3  386.87    9.82
  -1 -10  -3  385.63    9.61
   1 -10   3  376.56   10.09
  -1  10  -3  370.01   10.11
   1  10   3  389.63    9.89
  -1 -10  -3  420.52   10.51
  -1 -10  -3  397.42   10.69
  -1 -10  -3  400.63    9.63
  -1 -10  -3  386.81    9.75
   1 -10   3  371.98   10.02
  -1 -10  -3  399.80    9.79
  -1 -10  -3  402.24    9.55
   1 -10   3  386.96   11.17
  -1 -10  -3  429.48   10.69
   1  10   3  422.50   11.10
  -1 -10  -4  511.65   11.47
   1 -10   4  452.17   12.29
  -1  10  -4  467.77   11.39
  -1 -10  -4  397.60   10.87
  -1  10  -4  357.82   10.87
   1 -10   4  392.62   11.11
  -1  10  -4  373.27   11.01
   1  10   4  410.64   10.87
  -1 -10  -4  471.96   11.67
  -1 -10  -4  458.58   11.83
  -1 -10  -4  439.35   10.75
   1 -10   4  401.75   10.97
  -1 -10  -4  438.74   10.64
  -1 -10  -4  437.78   10.68
  -1 -10  -4  450.22   10.59
  -1 -10  -4  486.60   12.31
   1 -10   4  469.72   12.36
   1 -10   5    3.06    2.82
  -1  10  -5    7.79    2.32
  -1 -10  -5   -0.32    2.24
  -1  10  -5    3.95    2.62
  -1 -10  -5    0.36    2.35
   1  10   5   -0.02    1.91
  -1 -10  -5    1.76    2.20
  -1 -10  -5    2.44    3.43
   1 -10   5    0.39    2.17
   1 -10   5    4.12    2.15
  -1 -10  -5    0.12    1.53
  -1 -10  -5    0.72    1.71
  -1 -10  -5    0.62    1.47
  -1 -10  -5    0.91    2.88
  -1 -10  -5    3.83    3.13
   1 -10   5    6.67    2.98
  -1 -10  -5    1.22    2.71
   1 -10   6   87.34    4.70
  -1  10  -6   81.43    3.90
  -1 -10  -6   63.15    3.66
  -1 -10  -6   61.44    3.46
  -1  10  -6   79.57    3.60
  -1 -10  -6   59.14    2.94
   1  10   6   60.31    2.95
  -1 -10  -6   60.28    4.65
  -1 -10  -6   58.72    2.72
  -1 -10  -6   57.80    2.72
  -1  10  -6   79.13    3.11
   1  10   6   61.69    4.00
   1 -10   6   88.50    4.62
  -1 -10  -6   51.78    4.03
  -1 -10  -6   60.20    4.77
  -1 -10  -6   56.93    4.05
   1 -10   7    2.43    3.24
   1  10   7    5.34    2.97
  -1 -10  -7    3.60    3.21
  -1 -10  -7    3.04    3.57
  -1 -10  -7    5.10    2.69
   1 -10   7    3.07    3.24
  -1  10  -7    1.97    2.73
  -1 -10  -7    1.91    2.87
  -1 -10  -7    4.56    3.89
   1 -10   7   -0.47    2.42
  -1 -10  -7    3.70    2.31
   1 -10   7    1.95    2.22
   1 -10   8   31.49    3.90
  -1 -10  -8   27.57    4.03
  -1 -10  -8   21.60    3.98
  -1  10  -8   24.33    3.51
   1 -10   8   23.77    3.78
  -1 -10  -8   24.12    3.55
  -1 -10  -8   39.35    3.71
  -1 -10  -8   37.05    2.82
  -1 -10  -8   27.89    4.26
  -1 -10  -8   32.60    2.62
  -1 -10  -8   30.95    2.88
  -1 -10  -8   29.55    2.85
   1 -10   8   24.49    2.80
  -1 -10  -9  174.13    7.59
   1 -10   9  172.17    7.24
  -1 -10  -9  155.27    6.41
  -1 -10  -9  171.64    7.60
  -1  10  -9  172.40    7.12
   1 -10   9  161.70    7.16
  -1 -10  -9  175.35    7.23
  -1 -10  -9  157.25    5.50
  -1 -10  -9  168.17    5.83
  -1 -10  -9  162.30    5.80
  -1  10  -9  157.71    5.46
   1 -10   9  162.48    5.64
  -1 -10 -10   52.99    5.06
   1 -10  10   25.77    3.91
  -1 -10 -10   49.42    4.95
  -1 -10 -10   57.44    5.42
  -1  10 -10   27.15    4.26
   1 -10  10   29.44    4.24
   1 -10  10   26.02    4.83
  -1 -10 -10   49.72    4.74
  -1  10 -10   24.61    3.39
  -1 -10 -10   49.42    3.31
  -1 -10 -10   55.13    3.42
  -1 -10 -10   50.41    3.50
   1 -10  10   25.34    2.93
  -1  10 -10   26.71    3.11
  -1  10 -11   14.69    4.39
  -1 -10 -11   19.53    4.44
   1 -10  11   17.12    4.59
  -1 -10 -11   17.45    4.12
  -1  10 -11   19.81    4.17
  -1 -10 -11    1.46    4.60
  -1 -10 -11   13.56    4.45
  -1 -10 -11   15.10    3.72
  -1 -10 -11    7.40    2.78
  -1  10 -11    4.35    3.20
  -1 -10 -11   10.06    2.80
  -1 -10 -11   12.67    3.27
   1 -10  11   13.61    2.91
  -1 -10 -12   13.61    5.20
  -1  10 -12   21.09    5.08
  -1 -10 -12   22.03    4.05
  -1 -10 -12   26.36    5.19
  -1  10 -12   25.51    3.70
  -1 -10 -12   17.65    3.07
  -1 -10 -12   22.33    3.46
   1 -10  12   22.89    2.86
  -1  10 -12   25.24    5.22
  -1 -10 -13   11.61    4.17
   1 -10  13   11.08    4.01
  -1 -10 -13   15.22    4.16
  -1  10 -13   12.07    4.04
  -1 -10 -13   38.55    5.50
  -1  10 -13   28.87    5.07
  -1 -10 -13   17.94    4.64
  -1  10 -13   20.37    3.54
  -1 -10 -13   23.89    3.29
  -1  10 -13    9.00    4.46
  -1 -10 -14    5.52    3.66
  -1  10 -14    1.57    3.17
  -1 -10 -14    0.44    2.73
  -1 -10 -14   12.03    5.62
  -1  10 -14    9.89    4.93
  -1 -10 -14    3.49    3.56
  -1  10 -14    6.68    3.22
  -1 -10 -14    3.94    2.72
  -1 -10 -14    6.26    2.43
  -1  10 -14    3.38    3.65
  -1 -10 -15    1.73    3.09
  -1  10 -15    2.38    4.28
  -1 -10 -15    0.26    5.26
  -1  10 -15    3.62    2.85
  -1 -10 -15    1.98    2.30
  -1 -10 -15    3.72    2.16
  -1  10 -16    1.89    3.53
  -1 -10 -16   -0.31    4.54
  -1  10 -16   -1.05    2.12
  -1 -10 -16    2.16    2.36
  -1 -10 -16    0.10    1.68
   1  11 -16    8.41    3.08
   1 -11 -16    8.53    4.53
   1  11 -16    9.31    2.34
   1 -11 -16    6.51    1.73
   1 -11 -16    8.17    2.46
   1 -11 -15   18.36    3.37
   1 -11 -15   30.42    5.55
  -1 -11  15   25.03    4.10
   1  11 -15   29.86    4.39
   1  11 -15   23.46    3.22
   1 -11 -15   22.99    2.50
   1 -11 -15   19.09    2.31
   1 -11 -14    1.25    3.55
  -1 -11  14    1.73    3.53
   1 -11 -14    2.34    5.37
   1  11 -14    1.66    4.36
  -1 -11  14    2.26    4.17
   1  11 -14    0.92    3.16
   1 -11 -14    1.64    2.57
   1  11 -14    0.16    2.61
   1 -11 -13   32.76    5.23
   1 -11 -13   20.55    4.49
   1  11 -13   22.82    3.66
   1 -11 -13   24.58    3.29
  -1 -11  13   16.56    4.22
   1 -11 -13   20.79    4.23
   1 -11 -12   17.51    5.11
   1 -11 -12   19.94    3.37
  -1 -11  12   31.78    3.08
   1  11 -12   33.17    3.42
   1 -11 -11  170.24    8.14
  -1  11  11  167.28    7.97
  -1 -11  11  178.15    8.15
  -1  11  11  188.51    7.05
  -1 -11  11  177.23    6.37
   1  11 -11  178.09    6.37
   1 -11 -11  194.53    6.17
   1 -11 -11  193.78    6.65
  -1 -11  11  173.43    8.55
  -1 -11  10  112.37    7.22
  -1 -11  10  103.63    6.39
  -1  11  10  105.25    5.47
   1  11 -10  111.74    4.79
  -1  11  10  112.52    6.84
  -1 -11  10  110.71    4.66
   1 -11 -10  114.87    4.62
   1 -11 -10  109.87    4.98
  -1 -11  10  115.65    6.54
  -1  11  10  121.93    6.73
   1 -11 -10  111.17    6.15
  -1 -11   9   14.80    4.15
  -1 -11   9   18.20    4.60
  -1  11   9   10.16    3.28
   1  11  -9   15.32    3.01
  -1 -11   9   16.97    2.80
   1 -11  -9    9.01    3.61
   1  11  -9   14.27    3.30
   1 -11  -9    6.92    3.81
  -1  11   9   12.55    4.13
  -1 -11   9   15.57    3.92
  -1 -11   8    2.58    3.44
  -1 -11   8    4.07    2.47
  -1  11   8    7.22    3.17
  -1  11   8    4.63    3.00
   1 -11  -8    5.41    3.35
   1  11  -8    5.93    3.10
   1 -11  -8    4.77    3.58
  -1 -11   8    1.17    3.57
  -1  11   8    3.67    3.53
  -1 -11   7  198.19    8.19
  -1 -11   7  197.48    6.49
  -1  11   7  233.87    6.95
  -1  11   7  221.19    6.81
   1 -11  -7  218.11    7.92
  -1 -11   7  212.78    6.85
   1  11  -7  204.87    6.58
  -1  11   7  213.91    8.19
  -1 -11   7  213.82    8.05
   1 -11  -7  201.71    8.22
  -1 -11   6    4.36    3.32
  -1 -11   6    4.57    2.16
  -1  11   6    2.70    2.38
   1 -11  -6    4.17    3.02
  -1 -11   6    4.60    2.42
   1 -11  -6    2.90    1.85
   1  11  -6    2.99    2.43
  -1 -11   6    3.59    3.26
   1 -11  -6    1.39    2.40
  -1  11   6    3.49    3.27
  -1  11   5   31.01    2.81
   1 -11  -5   27.69    2.85
  -1 -11   5   30.48    3.63
  -1  11   5   26.57    3.41
  -1 -11   5   29.12    3.76
   1 -11  -5   28.82    2.23
  -1  11   4   75.86    3.26
  -1  11   4   71.86    3.07
   1  11  -4   64.60    3.49
   1 -11  -4   72.36    3.04
  -1 -11   4   57.74    3.20
  -1  11   4   59.67    4.20
  -1 -11   4   54.71    4.10
  -1 -11   4   53.10    4.22
  -1  11   3  119.37    5.48
  -1 -11   3  142.96    5.69
   1  11  -3  142.49    4.69
  -1 -11   3  148.42    4.61
  -1  11   3  137.01    4.57
   1 -11  -3  119.69    5.48
   1 -11  -3  133.32    4.32
  -1 -11   3  142.29    4.52
   1 -11  -3  127.19    3.69
  -1 -11   3  145.25    5.71
  -1  11   2   12.59    2.43
   1  11  -2   15.49    2.65
   1 -11  -2   13.31    2.03
  -1 -11   2   14.12    2.27
  -1 -11   2   13.28    2.27
   1 -11  -2   14.19    3.11
  -1  11   2    9.87    2.95
  -1 -11   2   14.13    3.07
  -1 -11   2   16.35    3.10
   1  11  -1  102.35    4.03
  -1  11   1  105.45    3.88
  -1 -11   1  107.81    3.79
  -1  11   1  112.94    3.80
   1  11  -1  102.13    3.84
   1  11  -1  103.75    4.69
  -1 -11   1  107.22    4.99
   1 -11  -1  103.41    3.69
  -1 -11   1  107.36    3.80
  -1 -11   1  106.16    2.86
  -1 -11   1  107.50    4.73
   1 -11  -1  105.30    4.78
   1  11   0   55.43    2.82
  -1 -11   0   53.40    2.68
  -1  11   0   78.12    3.02
  -1  11   0   57.20    4.14
   1  11   0   34.17    3.62
  -1 -11   0   35.87    3.83
  -1 -11   0   51.42    2.66
   1 -11   0   78.68    2.88
   1 -11   0   56.03    3.68
  -1 -11   0   37.14    3.42
  -1 -11   0   37.61    2.24
  -1 -11  -1   17.14    1.86
  -1 -11  -1   36.50    1.56
  -1 -11  -1   30.51    2.27
  -1  11  -1   30.18    2.65
   1  11   1   31.49    2.25
  -1 -11  -1   17.27    3.54
   1 -11   1   28.92    2.44
   1 -11   1   30.33    2.48
  -1 -11  -1   29.85    2.17
  -1 -11  -1   20.89    2.15
  -1 -11  -1   23.23    1.18
   1 -11   1   18.11    3.08
  -1  11  -1   18.10    3.33
  -1 -11  -2  173.43    5.16
   1 -11   2  161.81    6.10
  -1  11  -2  156.37    4.89
  -1 -11  -2  167.50    4.61
  -1  11  -2  159.26    5.12
   1  11   2  171.11    4.99
  -1  11  -2  163.14    5.19
   1 -11   2  154.97    5.14
  -1  11  -2  153.10    6.38
  -1 -11  -2  162.97    4.75
   1 -11   2  162.83    5.08
  -1 -11  -2  170.03    4.34
  -1 -11  -2  160.41    5.29
  -1 -11  -2  173.44    4.38
   1 -11   3    3.12    3.00
  -1 -11  -3    7.74    1.72
  -1  11  -3    5.73    2.08
   1  11   3    8.46    2.09
  -1  11  -3    5.32    2.28
  -1 -11  -3    3.71    2.36
   1 -11   3    4.33    2.21
   1 -11   3    5.61    2.28
  -1 -11  -3    4.75    1.36
  -1 -11  -3    6.01    1.67
  -1 -11  -3    5.63    1.81
   1 -11   3    3.65    2.95
  -1 -11  -3    4.55    2.13
  -1 -11  -4  569.89   14.71
  -1  11  -4  547.95   14.68
   1 -11   4  550.27   14.92
   1  11   4  578.11   14.71
  -1  11  -4  558.71   14.88
  -1 -11  -4  609.54   15.68
  -1 -11  -4  648.52   15.49
  -1 -11  -4  606.88   14.55
  -1 -11  -4  592.60   14.41
   1 -11   4  574.64   14.84
  -1 -11  -4  587.02   14.50
   1 -11   4  645.41   16.30
   1 -11   4  646.77   16.32
   1  11   4  660.85   16.10
  -1 -11  -4  661.20   16.25
  -1 -11  -5  137.13    4.54
  -1  11  -5  116.40    4.58
  -1 -11  -5  132.09    4.57
   1  11   5  139.79    4.42
  -1 -11  -5  125.44    3.92
  -1 -11  -5  133.16    4.05
   1 -11   5  101.66    5.33
   1 -11   5  104.17    5.48
  -1 -11  -5  136.12    6.13
  -1 -11  -5  147.02    5.53
   1  11   5  133.68    5.52
  -1 -11  -5  128.20    5.57
  -1 -11  -5  133.72    4.97
  -1 -11  -6    3.34    3.61
   1 -11   6    7.00    3.28
   1 -11   6    3.11    2.36
  -1 -11  -6    3.84    1.73
  -1 -11  -6    1.76    2.56
  -1 -11  -6    1.67    2.55
   1 -11   6    3.35    3.23
  -1 -11  -6    5.83    3.61
  -1 -11  -6    7.49    3.15
  -1 -11  -6    4.66    2.81
   1  11   6    4.48    2.83
   1 -11   7  831.42   22.74
   1  11   7  829.99   22.31
  -1 -11  -7  865.78   22.73
  -1 -11  -7  849.79   22.58
  -1 -11  -7  897.55   23.62
  -1 -11  -7  890.74   21.51
  -1 -11  -7  863.49   23.19
  -1 -11  -7  889.95   22.36
   1 -11   7  824.23   22.78
  -1 -11  -7  845.39   20.81
   1 -11   7  823.94   21.22
  -1 -11  -7  852.73   21.02
  -1  11  -7  853.96   20.98
   1 -11   7  793.91   20.97
  -1 -11  -8    0.96    3.48
  -1 -11  -8    0.64    3.98
   1 -11   8    1.43    3.01
  -1 -11  -8    2.68    3.56
  -1 -11  -8    0.27    2.79
  -1 -11  -8   -1.10    3.86
   1 -11   8    1.33    3.39
  -1 -11  -8   -0.31    2.14
  -1 -11  -8   -0.81    2.36
  -1 -11  -8    0.42    2.71
  -1  11  -8   -0.24    2.60
   1 -11   8    1.77    2.33
   1 -11   9   43.17    4.30
  -1 -11  -9   37.79    4.68
  -1 -11  -9   42.25    4.35
  -1 -11  -9   32.49    3.83
  -1 -11  -9   40.52    4.98
  -1 -11  -9   35.65    4.06
   1 -11   9   34.66    4.23
  -1 -11  -9   35.60    2.89
  -1 -11  -9   37.71    3.51
  -1 -11  -9   32.01    3.31
   1 -11   9   44.28    3.20
  -1  11  -9   45.81    3.24
   1 -11  10  334.01   11.19
  -1 -11 -10  344.16   11.83
  -1 -11 -10  303.31   10.63
  -1 -11 -10  345.86   11.87
  -1 -11 -10  342.55   11.21
   1 -11  10  334.03   11.35
   1 -11  10  365.96   12.34
  -1  11 -10  314.84    9.62
  -1 -11 -10  306.66    9.35
  -1 -11 -10  337.03    9.69
  -1 -11 -10  323.08    9.55
  -1  11 -10  320.07    9.27
   1 -11  10  340.05    9.45
  -1 -11 -11  109.35    6.51
  -1  11 -11   93.07    6.47
   1 -11  11   97.96    6.66
  -1 -11 -11  123.62    6.65
  -1 -11 -11  110.69    6.64
  -1  11 -11  102.14    5.03
  -1 -11 -11  109.98    4.69
  -1 -11 -11  113.50    5.08
  -1 -11 -11  112.76    4.69
   1 -11  11  103.56    4.64
  -1  11 -12   32.79    4.69
  -1 -11 -12   50.54    5.53
  -1  11 -12   39.02    5.45
  -1  11 -12   38.68    3.74
  -1 -11 -12   42.75    3.77
   1 -11  12   29.62    3.04
  -1  11 -13  114.41    7.05
  -1 -11 -13  109.06    6.82
  -1 -11 -13  106.42    6.32
   1 -11  13  111.83    6.14
  -1 -11 -14   28.12    4.04
  -1 -11 -14   37.06    5.71
  -1  11 -14   27.40    5.18
  -1 -11 -14   30.21    4.27
  -1  11 -14   30.84    3.34
  -1 -11 -14   23.58    2.97
  -1  11 -14   23.82    4.18
  -1 -11 -14   26.61    2.73
  -1 -11 -15   19.71    3.32
  -1  11 -15   23.79    4.49
  -1 -11 -15   24.55    5.46
  -1  11 -15   24.36    2.81
  -1 -11 -15   18.68    2.43
  -1 -11 -15   17.28    2.27
  -1 -11 -16    4.55    4.29
  -1 -11 -16    7.95    1.63
  -1  11 -16    2.00    3.33
   1  12 -16   37.59    3.35
   1 -12 -16   42.37    4.56
   1  12 -16   33.10    2.33
   1 -12 -16   25.25    1.83
   1 -12 -16   27.91    1.86
   1 -12 -15   16.95    3.11
   1 -12 -15   20.41    5.04
   1  12 -15   10.45    4.19
  -1 -12  15   16.47    3.82
   1  12 -15   13.90    2.72
   1 -12 -15   17.72    2.29
   1 -12 -15   18.82    2.17
   1 -12 -14   98.11    5.39
  -1 -12  14   98.13    5.38
   1 -12 -14  121.03    6.91
  -1 -12  14  124.92    5.84
   1  12 -14  129.28    6.16
   1  12 -14  113.81    4.53
   1 -12 -14  101.45    4.03
   1 -12 -13   12.80    4.34
  -1 -12  13   11.18    4.21
   1 -12 -13   11.35    3.75
   1  12 -12   15.33    4.67
  -1 -12  12   12.23    3.70
   1 -12 -12   17.13    4.88
   1 -12 -12   13.82    3.09
   1  12 -12   16.58    3.16
  -1 -12  12   14.91    2.91
  -1 -12  11  164.51    7.65
   1 -12 -11  136.54    7.23
  -1  12  11  137.57    6.22
   1 -12 -11  146.56    7.19
  -1 -12  11  160.53    8.17
  -1 -12  11  150.75    7.36
   1 -12 -11  145.10    5.42
   1 -12 -11  140.26    5.80
  -1 -12  11  159.81    5.66
   1  12 -11  158.19    5.72
   1 -12 -10   77.84    5.58
  -1 -12  10   72.41    5.56
   1 -12 -10   77.66    5.51
  -1  12  10   78.73    5.65
   1 -12 -10   67.67    5.47
  -1  12  10   66.33    4.66
  -1  12  10   73.83    6.10
   1  12 -10   74.04    4.16
  -1 -12  10   71.47    4.07
   1 -12 -10   75.37    4.19
   1 -12 -10   77.95    4.02
  -1 -12  10   70.43    6.00
  -1 -12  10   71.83    5.68
  -1 -12   9    3.39    3.93
  -1 -12   9    2.20    4.12
  -1  12   9    2.64    3.35
  -1 -12   9    1.36    2.80
   1  12  -9    1.67    2.87
   1 -12  -9    6.23    3.73
   1  12  -9    2.32    3.11
   1 -12  -9    4.56    3.82
  -1  12   9    2.20    3.83
  -1 -12   9    1.17    3.82
  -1 -12   8  127.59    6.63
  -1 -12   8  127.89    4.92
  -1  12   8  134.81    5.58
  -1  12   8  132.90    5.39
   1 -12  -8  134.88    6.38
   1  12  -8  129.32    5.22
  -1 -12   8  133.62    6.59
  -1  12   8  138.65    6.87
   1 -12  -8  125.97    6.88
  -1 -12   7  103.47    5.76
  -1 -12   7  100.74    4.28
  -1  12   7  114.45    4.87
  -1  12   7   98.68    4.42
   1 -12  -7   94.11    5.41
  -1 -12   7  107.03    4.57
   1  12  -7  101.36    4.47
  -1 -12   7  102.72    5.74
   1 -12  -7   86.73    5.69
  -1  12   7   93.66    5.72
  -1 -12   6   67.68    4.99
  -1 -12   6   72.34    3.42
  -1  12   6   83.51    4.02
  -1  12   6   68.76    3.77
  -1 -12   6   67.25    3.68
  -1  12   6   88.74    5.00
  -1 -12   6   69.60    5.03
   1  12  -6   68.83    3.65
   1 -12  -6   87.22    4.78
  -1 -12   5  825.60   18.71
   1 -12  -5  660.21   20.01
  -1 -12   5  813.57   20.57
   1 -12  -5  689.13   19.36
  -1  12   5  657.75   19.87
  -1 -12   5  793.99   20.49
   1 -12  -5  723.27   18.50
  -1 -12   5  794.27   18.79
  -1  12   4   44.51    3.21
  -1  12   4   62.70    4.25
  -1 -12   4   85.74    4.67
  -1 -12   4   88.16    4.64
   1 -12  -4   46.79    2.74
  -1  12   3  112.78    4.29
   1 -12  -3  118.42    4.14
  -1  12   3  120.98    5.38
  -1 -12   3  123.81    5.60
  -1 -12   3  112.17    5.58
   1  12  -2   29.22    2.97
  -1  12   2   30.03    2.81
  -1 -12   2   29.72    2.62
   1 -12  -2   34.89    4.00
  -1 -12   2   31.31    2.65
   1 -12  -2   31.86    2.40
  -1  12   2   34.41    3.57
   1 -12  -2   40.37    3.71
  -1 -12   2   32.96    3.63
  -1 -12   2   34.63    3.48
   1  12  -1    3.27    2.60
  -1  12   1    0.38    2.35
  -1  12   1    0.41    2.22
   1 -12  -1   -0.71    3.22
  -1 -12   1    3.83    2.20
   1 -12  -1    0.63    2.10
  -1 -12   1    2.95    2.21
   1  12  -1    4.17    3.14
  -1  12   1    3.23    3.23
   1 -12  -1    0.40    2.93
  -1 -12   1    4.70    2.91
  -1 -12   1    4.39    2.89
   1 -12   0  935.92   22.61
  -1 -12   0  935.62   22.41
  -1  12   0  890.89   22.58
  -1  12   0  819.47   21.18
   1  12   0  846.85   21.20
  -1 -12   0  844.47   21.15
   1  12   0  918.09   22.54
   1 -12   0  779.80   21.11
  -1 -12   0  859.47   21.16
  -1 -12   0  896.58   20.71
  -1 -12   0  917.44   21.33
  -1 -12  -1 1808.11   43.19
   1 -12   1 1700.37   43.17
  -1  12  -1 1764.39   42.11
  -1 -12  -1 1825.24   41.99
   1  12   1 1820.58   42.04
   1 -12   1 1709.33   42.02
   1 -12   1 1670.51   42.08
  -1 -12  -1 1785.06   41.98
  -1  12  -2  394.73    9.83
   1 -12   2  394.92    9.82
   1  12   2  341.73    9.51
  -1  12  -2  401.23    9.93
  -1 -12  -2  350.86    9.48
  -1 -12  -2  356.44    9.50
   1 -12   2  411.80    9.76
  -1 -12  -2  326.86    9.11
   1 -12   2  406.96   11.12
  -1 -12  -2  366.77   10.70
  -1 -12  -2  364.67    9.72
   1  12   2  369.04   10.81
   1 -12   3  119.45    5.31
  -1 -12  -3  129.76    4.36
   1  12   3  133.61    5.41
   1 -12   3  114.45    5.24
  -1 -12  -3   89.02    3.45
  -1 -12  -3   99.33    3.61
  -1  12  -3   84.45    4.06
   1  12   3  101.09    3.85
  -1 -12  -3  116.40    4.65
  -1 -12  -3  109.37    3.61
  -1 -12  -3  117.71    3.21
  -1 -12  -4   86.96    3.34
  -1 -12  -4   80.23    3.09
   1  12   4   82.35    3.57
  -1 -12  -4   80.30    3.04
   1 -12   4   93.17    4.93
  -1 -12  -4   77.95    4.65
   1  12   4   81.42    4.52
   1 -12   4   90.95    4.92
  -1 -12  -5   19.27    2.70
   1  12   5   16.79    2.40
   1 -12   5   35.29    2.90
   1 -12   5   35.81    2.78
   1  12   5   10.30    2.99
  -1 -12  -5   10.96    3.10
   1 -12   5   28.45    3.84
  -1 -12  -5   11.67    2.87
  -1 -12  -5   11.41    3.55
   1 -12   5   28.50    3.64
   1 -12   6    8.43    3.26
  -1 -12  -6    7.25    2.74
  -1 -12  -6   14.42    4.04
   1 -12   6    4.57    2.46
  -1 -12  -6   12.87    2.23
   1  12   6   15.73    3.25
  -1 -12  -6   14.59    3.23
   1 -12   6    5.04    3.48
  -1 -12  -6   16.36    3.28
  -1 -12  -6   17.65    4.26
  -1 -12  -7    2.31    4.16
   1 -12   7    4.69    3.42
   1  12   7    2.01    3.00
  -1 -12  -7    2.43    3.22
  -1 -12  -7    1.16    3.06
   1 -12   7    5.71    3.42
  -1 -12  -7    2.50    3.04
  -1 -12  -7    2.38    2.94
  -1 -12  -7    4.27    4.07
   1 -12   7    4.15    2.53
  -1 -12  -7    3.21    2.43
  -1  12  -7    4.41    2.55
   1 -12   7    5.11    2.50
  -1 -12  -8   54.67    5.35
  -1 -12  -8   52.72    4.54
   1 -12   8   50.44    4.62
  -1 -12  -8   51.73    5.16
  -1 -12  -8   47.89    4.05
   1 -12   8   50.33    4.75
  -1 -12  -8   44.84    3.45
  -1  12  -8   42.14    3.49
  -1 -12  -8   53.69    3.63
   1 -12   8   51.93    3.23
   1 -12   9    5.46    3.51
  -1 -12  -9    6.17    3.87
  -1 -12  -9   -1.21    3.89
  -1 -12  -9    3.85    4.08
   1 -12   9    6.51    3.77
  -1 -12  -9    1.83    3.03
  -1 -12  -9    3.59    2.75
  -1  12  -9    5.19    2.60
   1 -12   9    4.01    2.77
   1 -12  10   40.27    4.48
  -1 -12 -10   45.98    4.88
  -1 -12 -10   43.31    4.97
  -1 -12 -10   45.92    5.34
   1 -12  10   40.16    5.23
   1 -12  10   41.63    4.61
  -1  12 -10   40.20    3.46
  -1 -12 -10   43.07    3.61
  -1 -12 -10   43.67    3.67
  -1  12 -10   42.33    3.39
   1 -12  10   38.74    3.39
  -1 -12 -11  147.11    7.62
  -1 -12 -11  172.26    7.85
  -1 -12 -11  144.04    7.67
  -1  12 -11  172.88    6.10
   1 -12  11  160.74    5.67
  -1 -12 -11  153.94    5.97
  -1 -12 -11  158.80    5.86
   1 -12  11  167.90    8.25
  -1  12 -12   36.32    4.71
  -1 -12 -12   31.44    4.67
   1 -12  12   36.14    3.13
  -1  12 -12   30.06    3.46
  -1 -12 -12   29.31    3.50
  -1 -12 -12   26.67    3.01
   1 -12  12   39.29    4.82
  -1  12 -13   26.67    4.83
  -1 -12 -13   19.18    4.63
  -1  12 -13   30.35    3.43
  -1 -12 -13   18.14    4.05
   1 -12  13   19.87    4.00
  -1 -12 -14    7.02    3.35
  -1 -12 -14    3.20    5.25
  -1  12 -14    2.18    4.72
  -1 -12 -14    8.69    3.73
  -1  12 -14    3.54    2.78
  -1 -12 -14    4.14    2.59
  -1 -12 -14    4.82    2.21
  -1  12 -14    4.84    3.62
  -1 -12 -15    3.04    2.65
  -1  12 -15    2.77    4.06
  -1 -12 -15    2.63    2.06
  -1 -12 -15    2.62    1.85
  -1 -12 -15    0.87    4.89
  -1 -12 -16    2.57    3.94
  -1 -12 -16    3.20    1.31
  -1  12 -16    3.62    3.09
   1 -13 -16   13.57    3.93
   1 -13 -16    6.92    1.20
   1 -13 -15   31.69    3.23
   1 -13 -15   54.37    5.33
   1  13 -15   48.26    4.43
  -1 -13  15   43.35    4.02
   1  13 -15   41.98    2.87
   1 -13 -15   36.69    2.52
   1 -13 -15   37.73    2.33
   1 -13 -14   17.50    3.50
  -1 -13  14   20.26    3.67
   1 -13 -14   15.31    5.28
  -1 -13  14   17.15    4.28
   1  13 -14   10.83    4.51
   1 -13 -14   17.39    3.65
   1  13 -14   12.73    2.93
   1 -13 -14   16.88    2.73
   1 -13 -14   17.08    2.27
   1  13 -13   65.50    4.10
  -1 -13  13   62.48    5.22
   1 -13 -13   55.55    5.33
   1 -13 -13   56.07    4.83
   1 -13 -12   40.80    4.64
  -1 -13  12   38.23    4.31
   1  13 -12   42.14    5.13
  -1 -13  12   32.58    5.00
   1 -13 -12   41.14    5.43
   1  13 -12   40.71    3.71
   1 -13 -12   37.79    3.47
  -1 -13  12   36.01    3.28
   1  13 -12   39.03    3.38
   1 -13 -11   58.30    5.16
   1 -13 -11   66.56    4.12
   1 -13 -11   70.31    3.85
  -1 -13  11   68.24    4.01
   1  13 -11   61.82    3.86
  -1 -13  11   63.94    5.94
  -1 -13  11   51.28    5.05
   1 -13 -10   78.73    5.53
   1 -13 -10   77.48    5.65
  -1  13  10   81.47    5.72
  -1 -13  10   77.77    5.64
  -1 -13  10   77.37    6.13
  -1 -13  10   75.81    5.66
   1 -13 -10   74.07    5.60
   1 -13 -10   74.43    4.33
   1 -13 -10   80.19    4.16
   1  13 -10   77.49    4.39
  -1 -13  10   74.43    4.04
  -1  13  10   76.72    6.23
   1 -13  -9    1.96    3.94
  -1 -13   9    2.38    3.78
  -1  13   9    0.74    3.78
   1 -13  -9   -0.43    3.36
   1 -13  -9    2.09    3.80
   1  13  -9    4.21    3.12
  -1 -13   9    1.36    2.69
   1 -13  -9    1.65    3.63
   1  13  -9    3.78    3.33
  -1 -13   9    2.56    4.17
  -1 -13   9    0.65    3.77
  -1 -13   8    0.98    3.69
  -1 -13   8    0.72    2.74
  -1  13   8    1.96    3.27
  -1  13   8   -0.72    3.45
   1 -13  -8   -0.72    3.52
   1  13  -8    0.97    3.19
  -1 -13   8    0.90    3.90
  -1  13   8   -1.83    3.69
   1 -13  -8   -1.74    3.93
  -1 -13   7   -0.41    3.60
  -1 -13   7    1.71    2.49
  -1  13   7    6.57    3.14
   1 -13  -7    0.83    3.49
  -1 -13   7    4.00    2.90
   1  13  -7    4.64    2.90
  -1  13   7    0.80    3.49
   1 -13  -7   -1.23    3.76
  -1 -13   7    2.27    3.97
  -1 -13   6  595.59   16.51
  -1 -13   6  575.18   14.36
  -1  13   6  527.64   14.77
   1 -13  -6  533.86   15.85
  -1 -13   6  537.17   14.59
   1  13  -6  560.88   14.47
  -1 -13   6  604.84   16.54
  -1  13   6  543.51   16.08
  -1 -13   5  151.67    5.38
  -1  13   5  213.81    6.06
   1 -13  -5  190.84    7.34
  -1 -13   5  149.54    5.64
   1 -13  -5  192.05    6.47
  -1  13   5  185.29    7.28
  -1 -13   5  158.86    7.13
  -1 -13   5  140.02    7.00
   1  13  -4   97.33    4.44
   1 -13  -4  105.73    5.37
  -1 -13   4  108.47    5.64
  -1  13   4   92.42    5.29
  -1 -13   4   93.70    5.35
   1 -13  -4   96.92    3.72
  -1 -13   4   85.93    4.04
   1 -13  -3   26.51    3.34
  -1 -13   3   21.60    3.75
  -1  13   3   21.32    3.47
  -1 -13   3   23.61    3.75
   1 -13  -3   31.29    2.46
   1 -13  -2    2.79    3.58
   1 -13  -2    5.09    2.23
  -1 -13   2    4.60    3.07
  -1  13   2    2.84    3.40
   1 -13  -2    2.29    2.90
  -1 -13   2    1.80    3.06
  -1 -13   1   75.64    3.80
  -1 -13   1  109.26    5.38
   1 -13  -1  130.34    5.85
  -1  13   1  126.91    5.43
  -1 -13   1   76.71    3.66
   1 -13  -1   89.60    3.75
  -1 -13   1  115.25    5.20
   1 -13  -1  128.86    5.50
  -1  13   1  130.59    5.43
  -1 -13   1  115.97    5.25
  -1 -13   0   48.62    3.11
   1 -13   0   68.87    3.32
   1 -13   0  101.47    5.06
  -1  13   0   98.73    5.15
  -1 -13   0   67.50    4.63
  -1 -13   0   51.23    3.13
   1  13   0   46.80    3.09
  -1  13   0  103.16    4.81
  -1 -13   0   69.02    4.26
   1 -13   0  104.21    5.00
   1  13   1    1.23    2.19
   1 -13   1    3.78    3.32
  -1 -13  -1    1.77    3.34
  -1 -13  -1    2.22    2.05
  -1 -13  -1    1.16    2.06
  -1 -13  -1    0.72    1.44
  -1  13  -1    3.62    3.45
  -1 -13  -1    1.70    3.05
   1 -13   1    4.48    3.07
  -1 -13  -2   41.41    2.67
  -1  13  -2   45.80    4.07
  -1 -13  -2   41.49    2.55
   1  13   2   40.72    2.84
   1 -13   2   44.84    3.82
   1  13   2   51.45    3.87
  -1 -13  -2   53.55    3.81
   1  13   3  308.21    8.65
   1 -13   3  297.01    8.76
  -1 -13  -3  309.40    8.51
   1 -13   3  338.12   10.27
  -1 -13  -3  314.10    8.51
  -1 -13  -3  324.48    8.35
   1 -13   3  328.52   10.10
   1  13   3  342.75   10.05
  -1 -13  -4   74.12    3.43
   1 -13   4  114.05    4.20
  -1  13  -4  112.11    4.33
  -1 -13  -4   83.39    2.97
  -1 -13  -4   80.56    3.28
   1 -13   4  116.28    4.06
   1 -13   4  121.94    5.58
  -1 -13  -4   82.45    4.09
  -1 -13  -4   81.61    4.93
   1  13   4   93.22    5.02
   1 -13   4  117.73    5.38
   1  13   5  355.02   10.62
  -1 -13  -5  359.47   10.17
   1 -13   5  330.12   10.68
  -1 -13  -5  338.59   11.11
  -1 -13  -5  344.57   10.58
   1 -13   5  303.61    9.31
   1 -13   5  304.86    9.10
  -1 -13  -5  335.95    8.95
   1 -13   5  318.85   10.54
   1 -13   6   18.92    3.87
  -1 -13  -6   18.52    2.82
  -1 -13  -6    9.89    4.09
   1 -13   6   19.16    2.94
  -1 -13  -6   12.01    2.47
  -1 -13  -6    9.38    3.41
   1  13   6   11.74    3.33
   1 -13   6   16.05    3.74
  -1 -13  -6   10.76    4.22
  -1 -13  -6    9.93    3.02
   1  13   7  177.30    7.24
  -1 -13  -7  166.12    7.14
   1 -13   7  164.07    7.44
  -1 -13  -7  171.06    8.41
  -1 -13  -7  178.63    7.34
   1 -13   7  170.52    7.64
  -1 -13  -7  189.06    6.44
  -1 -13  -7  204.73    6.61
  -1 -13  -7  169.63    7.86
   1 -13   7  181.02    6.35
  -1  13  -7  192.65    6.04
  -1 -13  -7  178.00    5.90
   1 -13   7  164.57    5.90
   1 -13   8    0.25    3.49
  -1 -13  -8    3.56    3.28
  -1 -13  -8    1.89    4.30
  -1 -13  -8    5.55    3.50
  -1 -13  -8    4.29    4.08
   1 -13   8    2.92    3.70
  -1 -13  -8   -0.57    3.09
  -1 -13  -8    3.05    2.76
  -1  13  -8    1.41    2.93
   1 -13   8    1.92    2.67
  -1 -13  -9  123.52    7.18
  -1 -13  -9  117.90    6.26
   1 -13   9  104.07    6.06
  -1 -13  -9  101.40    5.65
  -1 -13  -9  119.91    6.87
   1 -13   9  103.49    6.13
  -1  13  -9  100.44    4.48
  -1 -13  -9  116.14    5.14
  -1 -13  -9  114.72    4.77
  -1  13  -9  109.53    4.64
   1 -13   9  103.16    4.49
   1 -13  10   60.11    4.93
  -1 -13 -10   80.38    5.67
  -1 -13 -10   99.27    5.72
  -1 -13 -10   78.38    5.99
   1 -13  10   64.85    5.80
   1 -13  10   62.62    5.25
  -1  13 -10   69.71    3.93
  -1 -13 -10   80.98    4.29
  -1 -13 -10   81.18    4.38
  -1  13 -10   63.26    3.82
   1 -13  10   68.32    3.95
  -1 -13 -11   30.36    5.00
  -1 -13 -11   21.36    4.59
  -1  13 -11   23.71    3.19
  -1 -13 -11   23.75    3.44
  -1 -13 -11   26.01    3.21
   1 -13  11   20.98    2.82
  -1  13 -12    2.35    3.96
  -1 -13 -12   -1.01    3.72
   1 -13  12   -0.37    3.97
  -1 -13 -12   -0.29    5.01
  -1 -13 -12    2.30    4.85
  -1 -13 -12    0.63    2.91
  -1 -13 -12    0.24    2.32
   1 -13  12   -0.03    2.54
  -1 -13 -13    2.23    3.48
  -1  13 -13    2.44    2.68
   1 -13  13    1.76    3.40
  -1 -13 -13    2.34    5.14
  -1  13 -13    2.95    4.83
  -1 -13 -13   -0.19    4.27
  -1  13 -13    3.11    2.71
  -1 -13 -13    4.13    2.84
  -1 -13 -13    4.35    2.38
  -1  13 -13    4.91    4.30
  -1 -13 -14   -2.31    2.99
  -1  13 -14    2.98    4.74
   1 -13  14   -3.20    3.46
  -1 -13 -14    0.06    5.11
  -1 -13 -14   -0.28    3.41
  -1 -13 -14   -1.52    2.52
  -1  13 -14    0.08    3.52
  -1 -13 -14    2.22    2.05
  -1 -13 -15   19.02    2.70
  -1 -13 -15   27.10    4.83
  -1 -13 -15   18.68    2.27
  -1 -13 -15   20.25    1.93
  -1  13 -15   15.68    4.13
  -1 -13 -16    3.00    3.38
   1 -14 -15    2.69    2.22
   1 -14 -15    0.49    4.39
   1  14 -15   -0.34    3.51
  -1 -14  15    3.66    3.29
   1 -14 -15    0.83    1.91
   1 -14 -15    2.17    1.62
   1 -14 -14   47.03    3.82
  -1 -14  14   43.04    3.96
   1 -14 -14   58.96    5.66
  -1 -14  14   55.92    4.71
   1  14 -14   51.82    5.01
   1 -14 -14   49.17    4.14
   1  14 -14   48.80    3.21
   1 -14 -14   50.83    3.18
   1 -14 -14   47.50    2.67
   1 -14 -13   15.85    3.52
   1 -14 -13   27.31    5.23
   1 -14 -13   19.18    4.38
   1  14 -13   15.92    3.11
   1 -14 -13   16.82    2.99
   1 -14 -13   19.31    2.37
  -1 -14  13   14.26    3.95
   1  14 -12   16.26    4.49
  -1 -14  12    8.78    3.59
   1 -14 -12   10.24    3.63
   1 -14 -12   14.08    4.67
   1 -14 -12   15.96    2.92
  -1 -14  12   14.57    2.79
  -1 -14  12   16.74    4.36
  -1 -14  11    0.47    3.80
   1 -14 -11    5.72    4.50
   1 -14 -11    1.56    3.07
   1 -14 -11    1.09    2.70
  -1 -14  11    2.95    2.74
   1  14 -11    2.40    2.88
  -1 -14  10    7.92    3.89
   1 -14 -10   17.14    3.85
   1 -14 -10   11.11    4.06
  -1  14  10   13.99    4.11
  -1 -14  10    8.16    4.80
  -1 -14  10   11.31    3.98
   1 -14 -10   12.78    4.51
   1 -14 -10   14.88    3.05
   1 -14 -10   13.42    3.09
  -1 -14  10    9.62    3.02
  -1  14  10   10.36    4.94
   1  14 -10    7.52    3.25
  -1 -14   9    9.72    4.20
  -1  14   9   15.79    4.07
   1 -14  -9   13.62    3.65
   1 -14  -9    9.75    4.15
  -1 -14   9   13.19    4.79
  -1 -14   9   11.44    4.16
   1 -14  -9   17.23    4.09
   1 -14  -9   11.04    3.96
   1  14  -9   14.71    3.49
   1 -14  -9   14.84    2.91
   1  14  -9   12.64    3.28
  -1 -14   9   15.39    3.15
  -1  14   8   15.76    4.09
   1 -14  -8   16.02    3.53
  -1 -14   8   26.66    4.56
   1 -14  -8   18.57    4.50
  -1 -14   8   23.21    4.38
   1 -14  -8   24.23    3.85
   1 -14  -8   18.87    4.17
   1  14  -8   29.56    3.68
  -1 -14   8   26.98    3.13
  -1  14   7   -0.95    3.59
  -1 -14   7   -2.19    4.04
   1 -14  -7    0.28    2.88
   1 -14  -7   -0.18    3.80
  -1 -14   7    0.70    3.83
   1 -14  -7    0.49    3.05
  -1  14   7   -1.50    3.40
   1 -14  -7   -0.08    3.56
  -1 -14   7    2.06    3.25
   1  14  -7    0.04    3.11
  -1 -14   7   -0.20    2.69
  -1 -14   6   49.69    4.78
  -1 -14   6   50.67    3.36
  -1  14   6   67.34    4.15
   1 -14  -6   50.40    4.55
  -1 -14   6   57.85    3.78
   1  14  -6   57.64    3.70
  -1  14   6   51.50    4.78
  -1 -14   6   55.80    5.25
  -1 -14   5  287.73    8.14
  -1  14   5  288.10    8.64
   1 -14  -5  269.10    9.71
  -1 -14   5  290.23    8.41
   1 -14  -5  283.26    8.14
  -1 -14   5  284.32   10.07
   1 -14  -5  279.96    9.09
  -1  14   5  285.05    9.89
  -1 -14   5  281.51    9.96
  -1  14   4   76.66    4.18
   1  14  -4   66.87    4.20
   1 -14  -4   98.95    5.30
  -1 -14   4   71.70    3.90
  -1  14   4  100.41    5.35
  -1 -14   4   80.07    5.40
  -1 -14   4   86.92    5.20
  -1 -14   3  106.93    4.26
  -1  14   3   98.80    4.39
   1  14  -3  111.89    4.57
   1 -14  -3   77.52    5.11
  -1 -14   3  104.74    4.10
  -1  14   3   78.81    5.15
  -1 -14   3   86.68    5.18
  -1 -14   3   83.15    5.32
  -1  14   2   53.34    3.63
   1  14  -2   64.98    3.87
  -1  14   2   62.70    3.56
  -1 -14   2   68.95    3.61
  -1 -14   2   97.88    5.25
   1 -14  -2   88.42    5.31
  -1 -14   2   76.87    3.57
   1 -14  -2   87.83    4.94
  -1  14   2   96.88    5.26
  -1 -14   2  100.41    5.04
  -1 -14   2  104.49    5.16
   1  14  -1   44.25    3.48
  -1  14   1   54.71    4.50
   1 -14  -1   50.55    4.75
   1  14  -1   49.83    4.11
  -1 -14   1   48.97    4.20
  -1 -14   1   46.20    4.15
  -1 -14   1   50.09    4.12
  -1  14   1   48.93    4.40
   1 -14  -1   54.02    4.22
  -1  14   0   32.96    4.10
  -1 -14   0   39.44    4.15
   1  14   0   43.06    4.03
   1 -14   0   36.35    4.35
  -1 -14   0   42.79    3.90
   1 -14   0   37.39    3.86
   1 -14   1  447.94   12.14
  -1  14  -1  457.90   12.20
   1 -14   1  446.91   13.89
  -1 -14  -1  470.21   13.83
  -1  14  -1  429.76   13.65
   1  14   1  470.01   13.51
   1 -14   1  468.78   12.12
  -1 -14  -1  477.16   11.53
   1 -14   1  443.70   13.43
  -1 -14  -1  488.01   13.61
  -1 -14  -2   31.29    2.69
  -1  14  -2   27.23    3.21
   1 -14   2   26.10    2.86
  -1  14  -2   22.22    3.77
   1 -14   2   27.19    2.70
  -1 -14  -2   29.41    2.03
  -1 -14  -2   26.01    3.45
   1 -14   2   24.09    3.70
  -1  14  -3  141.50    4.97
   1 -14   3  142.46    4.86
  -1 -14  -3  103.11    4.15
   1  14   3  103.75    5.52
   1 -14   3  127.11    5.77
   1 -14   3  133.13    4.71
  -1 -14  -3  106.32    3.96
   1 -14   3  130.72    6.01
  -1  14  -4  757.27   20.67
   1 -14   4  748.15   20.57
   1  14   4  837.23   20.47
  -1 -14  -4  904.34   22.61
  -1 -14  -4  886.57   22.24
   1  14   4  913.51   22.20
   1 -14   4  835.05   22.14
   1 -14   4  750.54   20.54
  -1 -14  -4  869.56   20.26
   1 -14   4  814.19   22.23
   1 -14   5   89.98    5.49
  -1 -14  -5  120.16    4.41
   1  14   5  118.57    4.57
   1 -14   5  114.64    4.81
  -1 -14  -5  113.24    4.21
   1 -14   5  110.83    4.54
  -1 -14  -5  104.40    3.98
   1  14   5  101.80    5.52
  -1 -14  -5   92.81    5.94
  -1 -14  -5  102.23    5.57
   1 -14   5   91.38    5.84
   1 -14   6  119.37    6.22
  -1 -14  -6  117.41    4.98
   1  14   6  123.17    4.90
  -1 -14  -6  133.95    6.94
   1 -14   6  103.85    4.85
  -1 -14  -6  129.31    4.70
   1  14   6  154.27    6.53
  -1 -14  -6  140.76    5.90
   1 -14   6  117.24    6.36
  -1 -14  -6  135.51    6.25
  -1 -14  -6  138.10    7.20
  -1 -14  -7   19.71    3.70
  -1 -14  -7   21.59    4.77
   1 -14   7   20.64    4.22
  -1 -14  -7   22.17    3.50
   1  14   7   23.78    3.84
   1 -14   7   21.73    4.17
  -1 -14  -7   10.62    3.19
  -1 -14  -7   10.70    3.48
  -1 -14  -7   21.49    4.61
   1 -14   7   13.33    3.21
  -1  14  -7   14.34    3.00
  -1 -14  -7   17.88    2.70
   1 -14   7   17.57    2.77
   1 -14   8   65.00    5.38
  -1 -14  -8   68.27    6.05
  -1 -14  -8   72.26    5.13
  -1 -14  -8   77.04    4.71
  -1 -14  -8   72.09    5.87
   1 -14   8   62.67    5.06
   1 -14   8   74.85    4.49
  -1  14  -8   75.50    4.16
  -1 -14  -8   69.47    4.33
  -1 -14  -8   71.71    3.91
   1 -14   8   65.93    3.78
  -1 -14  -9    3.38    4.41
  -1 -14  -9    4.55    3.72
   1 -14   9    3.23    3.62
   1 -14   9    2.19    3.74
  -1 -14  -9   12.88    4.27
  -1 -14  -9    6.27    4.31
  -1 -14  -9    7.97    3.39
  -1 -14  -9    5.83    2.91
  -1  14  -9    1.70    2.91
   1 -14   9    2.84    2.71
  -1 -14 -10    5.10    3.82
   1 -14  10    4.56    3.58
   1 -14  10    4.92    3.64
   1 -14  10    5.79    4.33
  -1 -14 -10    0.89    4.30
  -1 -14 -10    6.68    2.99
  -1 -14 -10    6.57    3.12
   1 -14  10    7.73    2.88
  -1 -14 -10    5.31    2.45
  -1  14 -10    7.65    2.88
  -1 -14 -10   11.20    4.61
  -1  14 -11    6.47    4.27
  -1 -14 -11   -1.53    4.71
  -1 -14 -11    2.10    2.85
  -1 -14 -11    4.94    3.07
   1 -14  11    6.83    2.78
  -1 -14 -11    4.86    2.35
  -1 -14 -12   12.28    5.12
   1 -14  12    6.58    4.01
  -1  14 -12   12.82    4.05
  -1 -14 -12    8.36    3.65
  -1 -14 -13   64.76    4.62
  -1 -14 -13   76.79    6.12
  -1  14 -13   80.13    5.88
   1 -14  13   65.32    4.62
  -1 -14 -13   67.60    5.52
  -1 -14 -13   63.26    3.65
  -1 -14 -13   65.50    3.12
  -1  14 -13   64.13    5.44
  -1 -14 -14    9.22    2.84
  -1 -14 -14    5.11    4.87
  -1 -14 -14    7.87    3.37
  -1 -14 -14    7.89    2.47
  -1 -14 -14    6.78    1.91
  -1  14 -14    8.45    3.36
  -1  14 -14   11.97    4.69
   1 -14  14    3.87    3.37
  -1 -14 -15   -0.14    4.26
  -1 -14 -15   -0.81    1.78
  -1 -14 -15   -0.23    1.43
  -1  14 -15   -2.97    3.69
   1 -15 -15    6.41    3.95
   1  15 -15    8.86    3.38
  -1 -15  15    9.05    3.01
   1 -15 -15    4.34    1.75
   1 -15 -15    2.70    1.26
   1 -15 -14    6.80    2.54
  -1 -15  14    7.88    2.98
   1 -15 -14   15.87    4.64
   1  15 -14   11.63    4.36
  -1 -15  14   10.72    3.98
   1 -15 -14   13.39    3.26
   1 -15 -14    9.61    2.35
   1 -15 -14    8.91    1.76
   1  15 -14   11.22    3.13
   1 -15 -13   60.12    4.39
   1 -15 -13   71.56    5.89
   1 -15 -13   68.91    5.32
   1  15 -13   64.98    3.61
   1 -15 -13   60.22    3.05
   1 -15 -13   68.61    3.73
  -1 -15  13   68.43    4.97
   1  15 -12    6.79    2.88
   1  15 -12    9.98    2.94
   1  15 -12    8.44    4.28
  -1 -15  12    8.06    3.39
   1 -15 -12   13.96    3.54
   1  15 -12    5.44    3.27
  -1 -15  12    8.35    4.07
   1 -15 -11  154.55    7.15
  -1 -15  11  145.30    7.32
   1 -15 -11  173.78    7.46
   1 -15 -11  157.89    5.75
   1 -15 -11  156.90    5.92
   1  15 -11  158.61    5.82
  -1 -15  11  165.40    5.76
  -1 -15  11  164.27    7.99
  -1 -15  11  138.85    7.25
   1 -15 -10   -3.67    3.92
   1 -15 -10    1.84    3.31
   1 -15 -10    0.67    4.24
   1 -15 -10    0.37    2.83
   1 -15 -10    1.34    2.85
   1  15 -10    2.52    3.01
  -1  15  10    5.54    4.76
  -1 -15  10    0.97    2.92
  -1 -15  10    0.10    3.78
  -1 -15  10    1.80    4.40
  -1  15   9   22.10    4.39
   1 -15  -9   14.22    4.35
  -1 -15   9   15.01    4.31
   1 -15  -9   24.54    3.76
  -1 -15   9    9.92    4.66
  -1 -15   9   13.74    4.12
   1 -15  -9   23.91    4.15
   1  15  -9   14.22    3.70
   1 -15  -9   22.55    3.13
  -1 -15   9   14.29    3.03
   1  15  -9   14.54    3.31
  -1 -15   8   -0.10    4.13
  -1  15   8    0.39    3.92
   1 -15  -8    1.67    4.16
  -1 -15   8    0.58    3.82
   1 -15  -8    2.26    3.60
   1 -15  -8   -1.06    3.81
   1  15  -8    3.59    3.47
  -1 -15   8   -0.26    2.99
  -1 -15   7   -0.84    4.11
   1 -15  -7    1.44    3.93
  -1  15   7   -0.46    3.61
  -1 -15   7   -1.92    4.02
   1 -15  -7    1.81    3.13
  -1  15   7   -0.39    3.65
   1 -15  -7    2.22    3.70
  -1 -15   7    1.22    3.51
   1  15  -7    0.62    3.04
  -1 -15   7    1.06    2.74
  -1 -15   6   62.95    5.42
  -1 -15   6   60.24    3.56
  -1  15   6   65.86    4.54
   1 -15  -6   75.74    5.19
  -1 -15   6   49.10    4.12
   1  15  -6   53.78    3.80
  -1  15   6   71.48    5.20
  -1 -15   6   61.71    5.31
  -1 -15   5  162.38    5.35
  -1  15   5  157.69    5.96
   1 -15  -5  148.49    6.89
  -1 -15   5  147.05    5.64
   1 -15  -5  146.44    5.35
  -1 -15   5  147.54    7.20
  -1  15   5  157.28    7.12
   1 -15  -5  160.70    6.30
  -1 -15   5  149.75    7.29
   1  15  -4   16.69    3.43
  -1  15   4   12.79    3.28
   1 -15  -4    8.53    3.33
  -1 -15   4   13.97    3.09
   1 -15  -4   11.58    2.49
  -1  15   4    7.77    3.58
  -1 -15   4   14.35    3.91
  -1 -15   4    9.58    3.91
  -1  15   3   20.33    3.23
  -1  15   3   17.79    2.90
   1  15  -3   22.97    3.53
   1 -15  -3    9.61    3.55
  -1 -15   3   18.11    2.98
   1 -15  -3   19.44    2.60
  -1 -15   3   20.24    2.98
  -1  15   3   10.35    3.77
  -1 -15   3   16.17    3.81
  -1 -15   3   10.27    3.88
  -1 -15   2  493.88   12.89
   1  15  -2  496.11   13.03
  -1  15   2  462.14   12.76
  -1 -15   2  502.91   14.71
  -1 -15   2  480.43   12.83
   1 -15  -2  477.40   12.77
  -1  15   2  469.11   14.35
  -1 -15   2  483.63   14.23
  -1 -15   2  502.77   14.37
  -1 -15   1  208.89    6.66
  -1  15   1  198.23    6.74
   1  15  -1  193.34    6.94
  -1 -15   1  228.38    8.30
  -1  15   1  215.82    8.40
   1 -15  -1  224.04    8.54
   1  15  -1  240.12    8.37
   1 -15  -1  199.47    6.57
  -1 -15   1  212.46    6.66
   1 -15  -1  206.15    6.63
  -1  15   1  229.44    8.21
  -1 -15   1  227.37    8.06
   1 -15  -1  245.55    8.27
  -1 -15   1  239.75    8.22
  -1  15   0   39.81    3.43
  -1 -15   0   48.70    3.14
   1  15   0   41.24    3.29
   1  15   0   45.05    3.69
  -1 -15   0   46.61    4.48
   1 -15   0   38.61    4.49
   1  15   0   37.39    3.98
  -1  15   0   36.73    4.22
   1 -15   0   41.05    3.07
   1 -15   0   42.14    3.22
  -1 -15   0   44.21    3.11
  -1 -15   0   41.85    3.99
   1 -15   0   40.86    4.30
  -1 -15   0   42.83    3.93
  -1 -15  -1    0.41    2.39
   1 -15   1    0.20    2.79
   1 -15   1    1.79    2.49
   1 -15   1    0.16    3.85
   1  15   1    1.01    3.45
   1 -15   1   -0.14    3.41
  -1  15  -1   -1.45    3.57
  -1 -15  -1    0.32    3.26
  -1  15  -1   -0.68    2.86
   1  15   1    0.64    2.45
   1 -15   2  175.72    6.25
  -1  15  -2  181.48    6.49
   1  15   2  173.22    6.07
   1  15   2  191.34    7.50
   1 -15   2  202.42    8.07
   1 -15   2  184.70    6.07
  -1 -15  -2  183.54    5.87
   1 -15   2  196.57    7.65
  -1 -15  -2  196.57    7.39
   1 -15   2  205.98    7.64
   1 -15   3    1.93    3.34
   1  15   3    3.42    3.33
  -1 -15  -3   10.75    2.43
   1 -15   3    9.25    2.71
   1 -15   3    9.80    2.94
   1  15   3   10.16    2.60
  -1  15  -3   12.97    3.22
  -1 -15  -3    5.04    1.91
   1 -15   3    1.62    3.39
  -1 -15  -4    3.11    3.27
   1  15   4    1.34    3.19
   1 -15   4    2.48    3.54
   1 -15   4    2.67    2.89
  -1 -15  -4    2.09    2.36
   1 -15   4    2.51    2.89
  -1  15  -4    2.62    3.31
   1  15   4    1.30    2.66
  -1 -15  -4    2.97    2.08
  -1 -15  -4    1.45    3.56
   1 -15   4    1.01    3.69
  -1 -15  -5    5.33    3.44
  -1 -15  -5    4.50    3.82
   1 -15   5    8.59    3.57
   1  15   5    4.31    3.42
   1  15   5   14.66    2.86
   1 -15   5   17.95    3.18
  -1 -15  -5   14.53    2.45
   1 -15   5   22.23    3.33
  -1 -15  -5    8.68    2.34
   1 -15   5   11.11    3.81
   1 -15   6  128.34    6.62
  -1 -15  -6  150.89    7.58
  -1 -15  -6  141.58    6.56
   1  15   6  143.66    6.46
   1 -15   6  126.83    6.70
  -1 -15  -6  116.53    5.10
   1  15   6  131.61    5.31
  -1 -15  -6  147.67    7.22
   1 -15   6  107.12    5.23
  -1 -15  -6  137.81    4.85
   1 -15   6  129.79    4.93
  -1 -15  -7   15.51    3.30
  -1 -15  -7   12.83    3.53
  -1 -15  -7   13.21    4.65
   1 -15   7    8.92    3.68
   1 -15   7    6.39    3.94
  -1 -15  -7   14.91    3.37
  -1 -15  -7   13.28    3.74
  -1 -15  -7   13.66    4.91
   1 -15   7   12.30    3.51
  -1  15  -7   11.48    3.06
  -1 -15  -7   13.19    2.65
   1 -15   7   11.50    2.71
  -1 -15  -7   14.57    2.06
  -1 -15  -8   57.92    5.83
  -1 -15  -8   64.91    4.74
   1 -15   8   55.48    5.07
  -1 -15  -8   62.56    4.77
  -1 -15  -8   67.97    5.97
   1 -15   8   49.60    4.89
   1 -15   8   55.23    4.32
  -1 -15  -8   65.43    3.67
  -1  15  -8   54.03    3.99
  -1 -15  -8   64.66    4.25
  -1 -15  -8   59.86    3.05
   1 -15   8   53.84    3.72
  -1 -15  -9   57.60    5.77
   1 -15   9   62.72    5.01
  -1 -15  -9   62.56    4.89
   1 -15   9   59.47    5.04
  -1 -15  -9   65.03    5.27
  -1 -15  -9   63.19    3.94
  -1 -15  -9   61.73    4.28
   1 -15   9   60.20    3.78
  -1 -15  -9   59.76    3.22
  -1  15  -9   59.67    3.81
  -1 -15  -9   62.13    5.93
  -1 -15 -10  167.00    7.38
  -1 -15 -10  154.26    7.81
  -1 -15 -10  155.96    6.02
  -1 -15 -10  162.67    5.98
  -1  15 -10  149.69    5.65
   1 -15  10  139.80    5.60
  -1 -15 -10  151.73    5.24
  -1  15 -11    2.22    4.19
  -1 -15 -11   -0.09    3.53
   1 -15  11    2.59    4.31
  -1 -15 -11   13.73    4.82
  -1 -15 -11    5.28    4.11
  -1 -15 -11    2.70    2.85
  -1 -15 -11    3.69    2.74
  -1 -15 -11    0.47    2.26
   1 -15  11    3.35    2.65
  -1 -15 -12   12.36    3.48
  -1  15 -12   11.81    3.95
  -1 -15 -12    7.90    4.87
   1 -15  12    9.03    3.86
  -1 -15 -12   17.14    4.92
  -1 -15 -12   14.54    2.83
   1 -15  12   11.07    2.53
  -1 -15 -12   14.14    2.36
  -1 -15 -13   -0.07    2.93
  -1  15 -13    0.34    2.32
  -1 -15 -13    2.77    4.97
  -1  15 -13    2.42    4.76
   1 -15  13    0.80    3.11
  -1 -15 -13   -1.27    4.01
  -1 -15 -13   -0.07    2.59
  -1  15 -13    0.18    3.92
  -1 -15 -13    0.64    1.98
  -1 -15 -14   11.40    2.46
  -1 -15 -14   20.05    4.73
  -1 -15 -14   11.92    3.23
  -1 -15 -14   11.23    2.38
  -1 -15 -14   14.09    1.77
  -1  15 -14   15.84    3.34
  -1  15 -14   15.49    4.56
   1 -15  14   12.43    3.25
  -1  15 -15    3.96    3.25
  -1 -15 -15    2.39    3.76
  -1 -15 -15   -0.14    1.65
   1 -16 -15    5.99    1.59
   1  16 -15    7.52    2.87
   1 -16 -14    2.03    4.03
  -1 -16  14    3.81    3.63
   1  16 -14   -2.14    4.02
  -1 -16  14    1.14    2.59
   1 -16 -14    1.24    2.82
   1 -16 -14    0.12    2.13
   1  16 -14    4.20    2.66
   1 -16 -14    2.95    1.38
   1 -16 -13    0.63    2.62
   1 -16 -13    2.96    4.39
   1  16 -13    7.57    4.41
   1 -16 -13    0.93    3.65
   1 -16 -13    2.20    2.57
   1 -16 -13    0.60    1.78
  -1 -16  13   -0.55    3.25
   1  16 -12   73.83    4.83
  -1 -16  12   84.04    5.02
   1  16 -12   86.93    5.74
   1 -16 -12   72.38    4.69
   1 -16 -12   74.76    5.94
   1 -16 -12   76.24    4.07
   1 -16 -12   71.87    3.28
  -1 -16  12   81.17    3.82
   1  16 -12   83.88    3.99
  -1 -16  12   84.62    5.60
  -1 -16  11    1.71    2.74
  -1  16  11    2.72    4.46
   1  16 -11    1.96    2.93
   1 -16 -11    5.87    2.99
  -1 -16  11    3.83    3.47
  -1 -16  11    5.56    4.45
  -1 -16  11    0.51    3.55
  -1 -16  10   24.44    4.58
   1 -16 -10   25.94    4.49
   1 -16 -10   24.51    3.24
   1 -16 -10   24.39    3.21
  -1  16  10   15.19    5.21
  -1 -16  10   27.50    3.18
   1  16 -10   28.89    3.29
   1 -16  -9    3.79    4.16
  -1 -16   9    4.53    3.85
  -1  16   9    0.51    4.00
  -1 -16   9    2.75    3.83
  -1 -16   9    0.10    4.32
   1 -16  -9    0.82    3.81
   1 -16  -9    2.57    2.94
   1  16  -9    2.47    3.43
  -1 -16   9   -0.04    2.97
   1  16  -9    1.49    3.21
  -1  16   8   19.71    4.45
  -1 -16   8   19.80    4.41
   1 -16  -8   19.21    4.60
  -1 -16   8   22.63    4.72
   1 -16  -8   13.28    3.63
   1 -16  -8   19.72    4.30
   1 -16  -8   17.94    3.07
   1  16  -8   18.60    3.73
  -1 -16   8   17.88    3.24
  -1 -16   7   29.03    4.54
  -1 -16   7   29.05    3.22
  -1  16   7   25.99    4.22
   1 -16  -7   25.78    4.39
  -1 -16   7   34.07    4.01
   1  16  -7   31.84    3.74
  -1  16   7   21.89    4.61
   1 -16  -7   18.88    4.20
  -1 -16   7   31.34    4.62
  -1 -16   6   54.54    5.34
  -1 -16   6   49.48    3.58
  -1  16   6   68.58    4.66
   1 -16  -6   66.36    5.08
  -1 -16   6   52.82    4.33
   1  16  -6   50.12    4.03
  -1 -16   6   55.49    5.45
  -1  16   6   65.32    5.37
  -1 -16   5    0.23    2.62
  -1  16   5    4.43    3.36
  -1  16   5    3.09    3.66
   1 -16  -5    0.33    3.38
   1 -16  -5    0.73    2.68
  -1 -16   5    3.31    3.06
  -1  16   5   -0.09    3.77
  -1 -16   5    1.70    4.09
   1 -16  -5    0.87    3.01
  -1 -16   5    0.98    3.76
  -1  16   4   10.07    3.28
   1  16  -4    6.92    3.85
   1 -16  -4   15.44    3.79
   1 -16  -4    8.14    2.73
  -1 -16   4    7.44    3.15
  -1  16   4   15.64    3.96
  -1 -16   4   12.16    4.22
  -1 -16   4   15.71    4.05
  -1  16   3  280.23    8.54
   1  16  -3  292.81    8.90
   1 -16  -3  280.32    9.87
  -1 -16   3  269.85   10.09
   1 -16  -3  294.95    8.39
  -1 -16   3  282.02    8.43
  -1 -16   3  264.08    9.87
  -1  16   3  266.61    9.84
  -1 -16   3  250.02    9.85
  -1 -16   2  132.09    5.53
   1  16  -2  110.40    5.64
  -1  16   2  163.50    5.67
  -1 -16   2  152.02    7.24
  -1  16   2  182.87    7.27
   1 -16  -2  164.35    5.46
  -1 -16   2  136.21    5.38
   1 -16  -2  152.84    5.44
  -1  16   2  187.20    7.38
  -1 -16   2  156.20    6.82
  -1 -16   2  154.49    6.97
   1  16  -1    7.68    3.49
  -1  16   1    7.55    3.08
   1  16  -1    4.31    3.61
  -1 -16   1    4.66    3.68
   1 -16  -1    3.57    3.99
  -1 -16   1    6.33    2.81
   1 -16  -1    5.36    2.65
   1 -16  -1    8.30    2.76
  -1 -16   1   10.14    2.82
  -1  16   1    4.54    3.90
   1 -16  -1    4.16    3.61
  -1 -16   1    4.64    3.29
  -1 -16   1    3.46    3.52
  -1  16   0  558.99   14.56
   1 -16   0  557.42   14.59
   1  16   0  526.53   14.78
  -1 -16   0  511.37   14.31
  -1  16   0  582.71   16.41
   1  16   0  546.15   16.00
   1 -16   0  595.55   16.93
  -1 -16   0  559.47   16.41
   1 -16   0  543.18   14.46
  -1 -16   0  514.95   14.26
   1 -16   0  598.09   16.24
  -1 -16   0  582.39   16.05
  -1 -16   0  566.13   15.94
  -1  16  -1  203.57    6.77
  -1  16  -1  219.66    7.07
  -1 -16  -1  200.91    6.42
   1 -16   1  217.19    6.71
   1  16   1  197.37    6.48
   1 -16   1  195.10    8.33
  -1  16  -1  176.92    8.15
   1  16   1  165.91    7.61
  -1 -16  -1  193.87    6.35
   1 -16   1  207.68    6.49
   1 -16   1  186.87    7.96
  -1 -16  -1  165.04    7.46
  -1 -16  -1  160.37    7.29
  -1  16  -2    7.17    3.25
   1  16   2   12.38    2.89
   1 -16   2   12.80    4.28
  -1 -16  -2   14.79    2.67
   1 -16   2    8.99    2.87
  -1 -16  -2   12.56    2.57
   1 -16   2    9.64    3.15
  -1 -16  -2   11.81    3.32
   1  16   2   12.57    3.77
   1 -16   2    8.53    3.65
   1 -16   2    7.99    3.81
   1 -16   3   15.79    3.86
  -1 -16  -3   19.43    2.78
   1 -16   3   18.49    3.38
   1 -16   3   17.98    3.08
   1  16   3   20.33    2.90
  -1  16  -3   20.99    3.41
  -1 -16  -3   22.56    2.83
  -1 -16  -3   16.23    2.10
   1 -16   3   15.21    4.05
  -1 -16  -4  152.64    7.20
   1  16   4  153.80    7.12
  -1 -16  -4  147.09    7.45
   1 -16   4  163.16    7.57
   1 -16   4  179.57    6.27
  -1 -16  -4  169.47    5.81
  -1  16  -4  188.44    6.77
   1 -16   4  183.43    6.48
   1  16   4  178.96    6.11
  -1 -16  -4  163.61    5.38
   1 -16   4  168.29    7.77
  -1 -16  -5   96.28    6.59
  -1 -16  -5  104.92    6.20
   1 -16   5  123.29    6.81
   1  16   5   99.68    6.06
   1  16   5  143.57    5.30
   1 -16   5  173.94    5.70
  -1 -16  -5  148.51    5.11
  -1 -16  -5  119.38    4.56
   1 -16   5  129.73    6.62
   1 -16   6   54.45    4.98
   1 -16   6   49.48    3.62
   1  16   6   54.68    3.83
  -1 -16  -6   56.62    5.71
   1 -16   6   52.34    3.98
  -1 -16  -6   59.57    3.38
   1  16   6   62.76    4.89
   1 -16   6   49.67    4.89
  -1 -16  -6   55.84    4.77
  -1 -16  -6   51.92    5.55
   1 -16   7   64.25    5.52
   1 -16   7   58.56    3.87
  -1 -16  -7   65.26    4.88
  -1 -16  -7   60.35    6.02
   1 -16   7   62.38    4.60
  -1 -16  -7   61.06    3.75
  -1  16  -7   65.49    4.11
  -1 -16  -7   55.47    4.76
  -1 -16  -7   60.93    5.76
   1 -16   7   66.04    5.41
   1 -16   8    3.47    3.64
  -1 -16  -8    2.95    4.42
   1 -16   8    4.29    3.90
  -1 -16  -8    2.59    3.82
  -1 -16  -8    3.37    4.57
  -1 -16  -8    4.56    3.31
  -1 -16  -8    3.61    2.86
  -1  16  -8    5.91    3.20
   1 -16   8    4.63    2.89
   1 -16   9  164.11    7.79
   1 -16   9  157.69    7.74
  -1 -16  -9  182.09    8.69
  -1 -16  -9  186.30    6.25
  -1 -16  -9  185.48    6.72
   1 -16   9  160.98    6.02
  -1  16  -9  166.96    6.09
   1 -16  10   42.20    4.55
   1 -16  10   38.76    4.44
  -1 -16 -10   43.05    5.06
  -1 -16 -10   31.15    3.48
  -1 -16 -10   32.59    3.59
  -1  16 -10   46.18    3.51
  -1 -16 -10   32.30    2.69
   1 -16  10   42.50    3.40
   1 -16  11   77.52    5.93
  -1 -16 -11   85.07    5.93
  -1 -16 -11   83.04    4.20
  -1 -16 -11   80.06    5.11
  -1  16 -11   70.24    5.88
  -1 -16 -12    2.28    2.89
  -1  16 -12    5.46    3.64
  -1 -16 -12   -1.20    4.76
  -1  16 -12    4.91    4.74
   1 -16  12    1.41    3.53
  -1 -16 -12   -0.80    4.43
  -1 -16 -12    2.96    2.68
  -1 -16 -12    0.54    2.77
  -1  16 -12    1.58    4.49
  -1 -16 -12    0.24    1.96
   1 -16  12    1.30    2.40
  -1 -16 -13   -0.71    2.51
  -1 -16 -13    3.95    4.49
  -1  16 -13    5.52    4.54
   1 -16  13   -0.18    2.88
  -1 -16 -13    2.10    3.74
  -1 -16 -13    1.60    2.46
  -1 -16 -13    1.57    1.72
  -1  16 -13    2.24    3.76
  -1 -16 -14   10.01    3.98
  -1  16 -14   10.94    4.13
   1 -16  14    6.16    2.98
  -1 -16 -14    7.94    2.18
  -1 -16 -14    6.90    1.40
  -1  16 -14    9.72    2.92
  -1 -16 -14    7.85    2.86
  -1 -16 -15   10.58    1.55
  -1  16 -15   13.63    2.85
   1 -17 -14   26.68    3.77
   1  17 -14   33.17    4.05
  -1 -17  14   29.93    3.58
  -1 -17  14   27.99    2.94
   1 -17 -14   24.17    2.96
   1 -17 -14   27.81    2.31
   1  17 -14   29.38    2.93
   1 -17 -13    0.63    4.09
   1  17 -13    3.23    4.17
   1 -17 -13   -0.35    3.43
   1 -17 -13   -0.17    2.38
  -1 -17  13    4.61    3.05
   1  17 -13    0.74    3.44
  -1 -17  12    0.56    3.01
   1  17 -12   -2.18    2.55
   1  17 -12    2.07    3.73
  -1 -17  12    1.23    3.35
   1 -17 -12   -0.50    4.34
   1 -17 -12   -0.69    2.76
   1 -17 -12    1.58    2.31
   1  17 -12    0.48    2.63
  -1 -17  12    2.89    2.43
  -1 -17  11   26.17    3.94
  -1 -17  11   33.33    4.97
  -1 -17  11   25.32    4.02
  -1  17  11   30.44    5.08
  -1 -17  10   47.67    5.04
  -1 -17  10   44.21    5.20
   1  17 -10   56.47    3.92
  -1 -17  10   52.78    3.67
   1 -17 -10   59.07    3.88
   1 -17 -10   56.45    3.59
  -1 -17  10   57.78    5.02
   1 -17 -10   52.12    5.18
  -1 -17   9   31.50    4.91
  -1 -17   9   26.84    4.35
  -1  17   9   31.40    4.47
  -1 -17   9   32.46    3.37
   1  17  -9   30.17    3.42
   1 -17  -9   26.64    3.31
   1 -17  -9   30.32    3.41
   1  17  -9   35.94    4.09
   1 -17  -9   23.19    4.35
  -1 -17   8   -0.10    4.06
  -1 -17   8    0.04    2.85
  -1  17   8    0.85    3.85
   1 -17  -8    2.26    3.99
   1  17  -8   -0.40    3.67
   1 -17  -8    2.60    2.66
  -1  17   8   -0.43    4.36
  -1 -17   8   -0.10    4.07
   1 -17  -8    1.63    4.28
  -1 -17   7    0.20    3.97
  -1 -17   7    1.48    3.14
  -1  17   7    3.64    3.60
   1 -17  -7    0.38    4.01
  -1 -17   7    1.90    3.79
   1 -17  -7    1.51    2.71
   1  17  -7   -0.51    3.32
   1 -17  -7    0.72    4.09
  -1  17   7    2.31    4.39
  -1 -17   7    1.22    4.28
  -1 -17   6   82.67    6.20
  -1 -17   6   77.84    4.20
  -1  17   6   92.79    5.20
   1 -17  -6   79.74    5.65
  -1 -17   6   90.73    5.04
   1  17  -6   84.38    4.66
  -1  17   6   82.50    6.06
   1 -17  -6   70.65    5.95
  -1 -17   6   85.22    6.03
  -1 -17   5  103.21    4.43
  -1  17   5  101.99    5.15
   1 -17  -5   95.20    4.53
  -1 -17   5  102.88    5.17
  -1 -17   5   93.99    6.34
  -1 -17   5  109.46    6.44
  -1  17   5   99.46    6.38
  -1 -17   4    2.92    2.72
  -1  17   4    1.20    3.37
  -1 -17   4    2.16    4.08
   1 -17  -4    0.92    3.30
   1 -17  -4    1.86    2.84
  -1 -17   4    3.15    3.31
  -1  17   4    1.49    3.91
  -1 -17   4    1.32    4.11
  -1 -17   4    2.36    3.84
  -1  17   3    2.13    3.06
   1  17  -3    2.59    4.05
  -1 -17   3   -0.83    4.07
   1 -17  -3    3.27    3.35
  -1 -17   3    1.63    3.20
   1 -17  -3    2.08    2.75
   1 -17  -3    1.65    2.86
  -1 -17   3    1.01    3.88
  -1  17   3    3.20    4.11
  -1  17   3    1.19    3.89
  -1 -17   3    2.03    3.59
  -1 -17   2  226.05    7.46
   1  17  -2  216.80    7.81
  -1  17   2  215.75    7.35
   1 -17  -2  218.37    7.21
  -1  17   2  226.46    9.11
  -1 -17   2  240.61    9.27
  -1 -17   2  232.15    7.32
   1 -17  -2  220.98    7.17
  -1 -17   2  237.15    8.99
  -1 -17   2  233.15    9.02
  -1  17   1    7.24    3.26
   1  17  -1   12.97    3.71
   1 -17  -1    3.29    4.21
  -1 -17   1    5.99    4.00
  -1 -17   1    9.50    3.23
   1 -17  -1    8.44    2.89
  -1 -17   1   11.33    2.98
   1 -17  -1    9.06    3.17
  -1 -17   1    4.85    3.79
   1 -17  -1    3.60    3.85
  -1  17   1    2.37    4.14
  -1 -17   1    5.99    3.58
   1  17   0    0.80    3.74
  -1  17   0   -0.72    3.11
  -1 -17   0    1.33    3.67
   1 -17   0    3.39    4.02
   1 -17   0    2.91    3.11
  -1 -17   0    1.63    2.81
   1 -17   0    1.32    2.97
  -1 -17   0    3.49    2.82
  -1 -17   0    1.67    3.45
   1 -17   0    0.73    3.64
  -1  17   0    2.28    4.02
   1  17   0    0.80    3.78
  -1 -17   0    3.71    3.37
   1  17   1   44.11    4.36
   1 -17   1   38.63    3.75
  -1  17  -1   37.55    4.21
  -1 -17  -1   43.10    3.34
   1  17   1   41.68    3.77
   1  17   1   44.21    4.68
  -1  17  -1   36.24    4.89
   1 -17   1   42.26    4.92
  -1 -17  -1   40.93    3.35
   1 -17   1   33.98    3.56
  -1 -17  -1   44.11    4.25
   1 -17   1   37.49    4.70
  -1 -17  -1   44.13    4.35
   1 -17   1   40.43    4.40
   1  17   2  273.82    8.77
  -1 -17  -2  277.56    8.54
   1 -17   2  291.77    9.16
  -1  17  -2  300.93    9.38
   1 -17   2  332.58   11.33
   1  17   2  300.08   10.46
   1 -17   2  285.73    8.88
  -1 -17  -2  283.57    8.64
  -1 -17  -2  289.65   10.14
   1 -17   2  331.37   10.96
   1 -17   2  323.95   10.69
   1  17   3   35.57    4.52
  -1 -17  -3   38.32    4.53
   1 -17   3   23.16    4.20
  -1  17  -3   35.24    4.14
   1 -17   3   30.26    3.74
   1  17   3   49.96    3.69
  -1 -17  -3   46.55    3.36
   1 -17   3   23.64    4.89
  -1 -17  -3   53.37    3.51
   1 -17   3   34.81    3.66
  -1 -17  -3   45.05    2.60
   1 -17   3   20.43    4.35
   1 -17   4    4.69    3.93
  -1 -17  -4    7.34    4.04
  -1 -17  -4    6.54    3.78
  -1 -17  -4    0.94    2.77
   1 -17   4   -0.61    3.52
   1 -17   4    0.17    3.34
   1  17   4    3.46    3.10
  -1  17  -4    0.87    3.69
  -1 -17  -4    5.42    2.24
   1 -17   4    2.76    3.76
  -1 -17  -5  207.46    8.95
   1 -17   5  220.76    8.91
  -1 -17  -5  216.66    8.56
   1  17   5  208.74    7.17
  -1 -17  -5  209.47    6.90
   1 -17   5  208.61    7.48
  -1 -17  -5  216.78    6.63
   1 -17   5  223.82    8.92
   1 -17   6   26.43    4.65
   1 -17   6   29.23    3.24
   1  17   6   31.96    3.83
  -1 -17  -6   28.52    5.20
   1 -17   6   24.54    3.87
  -1  17  -6   28.33    3.49
  -1 -17  -6   32.31    2.91
   1 -17   6   23.76    4.50
  -1 -17  -6   31.56    5.08
  -1 -17  -6   35.06    4.38
   1  17   6   32.00    4.13
   1 -17   7   48.99    5.14
   1 -17   7   55.08    3.68
  -1 -17  -7   64.58    5.01
  -1 -17  -7   54.06    5.88
   1 -17   7   57.56    4.56
  -1 -17  -7   52.49    3.57
  -1  17  -7   59.10    4.06
  -1 -17  -7   43.63    5.49
   1 -17   7   47.08    5.04
  -1 -17  -7   49.02    4.62
   1 -17   8    5.42    3.99
   1 -17   8    7.19    2.81
  -1 -17  -8    7.17    2.75
  -1  17  -8    1.98    3.36
  -1 -17  -8    3.46    3.41
  -1 -17  -8    7.61    4.64
   1 -17   8    6.76    3.90
  -1 -17  -8    6.20    4.68
  -1 -17  -9   62.50    5.88
  -1 -17  -9   62.83    4.00
  -1 -17  -9   60.80    4.25
   1 -17   9   62.02    3.90
  -1  17  -9   66.22    3.93
   1 -17  10  198.42    8.61
   1 -17  10  221.46    9.38
   1 -17  10  220.03    7.10
  -1  17 -10  209.18    7.00
  -1 -17 -10  242.58    9.44
  -1 -17 -10  227.43    7.40
  -1 -17 -10  234.45    7.25
   1 -17  10  220.38    8.81
  -1 -17 -11  151.08    7.14
   1 -17  11  133.84    7.08
  -1 -17 -11  141.81    6.98
  -1 -17 -11  140.31    5.36
  -1  17 -12   10.07    3.59
  -1 -17 -12    7.14    4.48
  -1  17 -12    8.00    4.69
   1 -17  12    8.30    3.54
  -1 -17 -12    5.92    4.35
  -1 -17 -12    6.64    2.62
  -1 -17 -12    5.14    2.50
   1 -17  12    8.83    2.34
  -1  17 -12    8.79    4.41
  -1 -17 -13    1.61    4.18
  -1  17 -13   -0.11    4.32
   1 -17  13    0.48    2.61
  -1 -17 -13    1.18    3.50
  -1 -17 -13    3.47    2.30
  -1  17 -13    3.06    3.49
  -1 -17 -14    5.38    3.35
  -1 -17 -14    5.23    2.47
  -1  17 -14    3.91    2.35
  -1 -17 -14    3.62    1.89
  -1  17 -14   10.06    3.71
   1 -18 -14    2.82    1.75
  -1 -18  14    2.52    2.93
   1  18 -14    5.57    3.34
   1  18 -13   46.80    4.71
   1 -18 -13   44.98    4.03
   1 -18 -13   41.38    2.81
  -1 -18  13   34.36    3.55
   1  18 -13   43.28    4.15
  -1 -18  12    4.55    3.38
   1 -18 -12    9.65    2.56
   1 -18 -12    7.97    2.27
  -1 -18  12    3.01    2.88
   1  18 -12    0.07    2.25
   1  18 -12    3.68    3.56
  -1 -18  12    4.69    2.33
   1  18 -12    5.45    2.49
  -1 -18  11   12.24    3.49
  -1 -18  11   12.87    4.18
   1 -18 -11   12.28    2.74
   1 -18 -11   13.62    2.95
  -1 -18  11    9.96    3.61
   1  18 -11   11.77    2.91
  -1  18  11    9.96    4.40
  -1 -18  11   11.25    2.70
  -1 -18  10   13.86    4.12
  -1 -18  10   11.77    4.73
   1 -18 -10   15.18    3.03
  -1 -18  10   13.70    3.96
  -1  18  10   13.19    5.13
  -1 -18  10   13.56    2.84
   1  18 -10   14.69    3.19
  -1  18   9  266.49    9.23
   1  18  -9  275.51    8.30
  -1 -18   9  268.39    8.26
   1 -18  -9  268.17    8.19
   1 -18  -9  267.55    8.34
   1  18  -9  253.65    8.68
  -1 -18   9  257.56   10.11
  -1 -18   8    6.15    4.10
  -1 -18   8    0.43    2.92
  -1  18   8    1.89    3.82
   1 -18  -8    1.61    3.88
   1  18  -8    2.97    3.73
   1 -18  -8    2.05    2.78
   1 -18  -8    0.43    3.84
  -1  18   8    2.65    3.98
  -1 -18   7  142.97    7.73
  -1 -18   7  149.96    5.84
  -1  18   7  176.71    7.00
   1 -18  -7  151.18    7.70
   1 -18  -7  161.53    6.21
  -1 -18   7  174.64    7.02
   1  18  -7  163.66    6.42
   1 -18  -7  159.15    5.70
  -1 -18   7  148.77    7.71
   1 -18  -7  141.84    7.76
  -1  18   7  146.16    7.70
  -1 -18   6  201.61    9.25
  -1 -18   6  208.59    7.18
  -1  18   6  242.21    8.18
   1 -18  -6  206.59    9.01
  -1 -18   6  232.72    8.22
   1 -18  -6  232.81    7.66
   1 -18  -6  225.56    7.05
   1  18  -6  237.86    7.54
  -1 -18   6  204.87    9.27
   1 -18  -6  196.86    9.20
  -1  18   6  204.92    9.26
  -1 -18   5   96.51    4.40
  -1  18   5   96.03    5.12
  -1 -18   5   91.75    6.54
   1 -18  -5   90.80    4.74
  -1 -18   5   83.05    5.12
  -1 -18   5   94.19    6.35
  -1 -18   5   94.32    6.29
  -1  18   5   93.42    6.30
  -1 -18   4  283.59    8.41
   1 -18  -4  293.05    8.84
  -1  18   4  280.75    8.97
  -1 -18   4  284.02   10.89
  -1  18   4  257.94   10.55
  -1 -18   4  279.76    9.00
   1 -18  -4  277.93    8.72
  -1  18   4  262.40   10.35
  -1 -18   4  259.52   10.45
  -1 -18   4  276.82   10.65
   1  18  -3  304.81    9.56
   1 -18  -3  297.26    8.83
  -1  18   3  278.87    9.04
  -1 -18   3  268.41   10.60
   1 -18  -3  257.34   10.01
  -1  18   3  267.98   10.41
   1 -18  -3  291.06    8.79
  -1 -18   3  292.06    8.90
  -1 -18   3  263.09   10.23
  -1 -18   3  256.86   10.23
  -1  18   2   13.88    3.52
   1  18  -2   13.99    4.45
  -1 -18   2   15.67    4.47
   1 -18  -2   12.24    3.84
  -1 -18   2   16.10    3.34
   1 -18  -2   12.80    3.16
   1 -18  -2   12.00    3.15
  -1  18   2   14.16    4.57
  -1 -18   2   21.38    4.39
  -1 -18   2   16.79    4.12
  -1  18   1    2.08    3.46
   1  18  -1    1.67    4.13
  -1 -18   1    1.24    4.07
   1 -18  -1    3.72    3.34
  -1 -18   1    1.14    3.37
   1 -18  -1    3.81    3.19
  -1 -18   1    1.26    2.98
  -1  18   1    0.55    3.95
  -1 -18   1    1.96    3.71
   1 -18  -1    3.82    3.81
  -1 -18   1    0.85    3.80
   1  18   0   87.10    5.46
  -1  18   0   81.56    4.91
  -1  18   0   89.54    5.42
   1 -18   0   86.77    4.68
  -1 -18   0   84.33    4.65
   1  18   0   89.15    5.97
   1 -18   0   87.05    6.37
  -1 -18   0   88.62    6.09
  -1  18   0   92.34    6.26
  -1 -18   0   79.51    4.56
   1 -18   0   85.11    4.67
   1 -18   0   92.07    5.88
  -1 -18   0   93.34    5.63
  -1 -18   0   93.23    5.63
   1  18   1   62.15    4.76
  -1 -18  -1   54.55    3.96
  -1  18  -1   67.62    4.87
   1 -18   1   60.29    4.36
  -1  18  -1   56.46    5.39
   1 -18   1   64.25    5.94
   1  18   1   49.44    4.88
  -1 -18  -1   58.80    3.74
   1 -18   1   60.05    4.05
  -1 -18  -1   55.03    5.06
   1 -18   1   59.95    5.22
   1 -18   1   55.11    5.16
  -1 -18  -1   51.88    4.93
  -1  18  -2   43.74    4.58
  -1 -18  -2   48.84    3.64
   1  18   2   42.09    4.07
   1  18   2   47.51    4.67
   1 -18   2   46.39    4.12
   1  18   2   56.30    5.14
   1 -18   2   57.07    5.48
  -1 -18  -2   47.03    3.72
   1 -18   2   42.09    4.01
   1 -18   2   54.35    5.30
   1 -18   2   60.32    5.08
  -1 -18  -2   55.98    4.70
  -1  18  -3   49.59    4.70
   1  18   3   53.32    4.10
   1 -18   3   49.53    4.33
  -1 -18  -3   56.09    3.72
   1 -18   3   62.57    6.02
   1  18   3   70.74    5.39
   1 -18   3   54.45    4.46
  -1 -18  -3   54.06    3.79
  -1 -18  -3   77.11    5.60
   1 -18   3   66.96    5.62
  -1 -18  -3   73.68    5.00
   1 -18   3   67.60    5.30
   1 -18   4  933.51   25.38
  -1 -18  -4  946.23   25.12
  -1 -18  -4  968.22   25.53
   1 -18   4  877.41   23.54
  -1  18  -4  843.92   23.80
   1  18   4  916.98   23.37
   1  18   4  901.73   25.12
   1 -18   4  942.91   26.04
   1 -18   4  874.78   23.42
  -1 -18  -4  885.23   23.09
  -1 -18  -4  952.71   22.64
   1 -18   4  933.72   25.27
  -1 -18  -5   11.04    4.59
   1 -18   5   19.25    4.53
  -1 -18  -5   12.37    3.88
   1  18   5   13.42    3.51
   1 -18   5   17.23    3.90
  -1 -18  -5   14.00    2.50
   1 -18   5   12.69    4.45
   1 -18   6   86.72    6.32
   1 -18   6   99.99    4.80
   1  18   6  126.45    5.42
  -1 -18  -6   99.14    7.14
   1 -18   6  108.63    5.53
  -1 -18  -6  116.54    4.53
  -1  18  -6  104.71    5.06
   1 -18   6   90.51    6.20
  -1 -18  -6  108.27    6.74
  -1 -18  -6  102.42    6.13
   1 -18   7   10.09    4.14
   1 -18   7    8.57    3.04
  -1 -18  -7   23.89    4.62
   1 -18   7   10.39    4.02
  -1 -18  -7   15.97    2.75
  -1  18  -7    7.52    3.29
  -1 -18  -7   15.41    5.06
  -1 -18  -7    8.32    4.44
   1 -18   7   10.11    3.98
   1 -18   8   15.09    4.01
  -1 -18  -8   10.37    4.67
  -1  18  -8    9.23    3.44
  -1 -18  -8   12.28    3.00
  -1 -18  -8   12.36    3.53
  -1 -18  -8   12.31    4.57
   1 -18   8   13.67    3.05
   1 -18   9   41.98    4.75
   1 -18   9   52.48    3.60
  -1  18  -9   49.32    3.63
  -1 -18  -9   60.47    3.84
  -1 -18  -9   60.83    4.20
   1 -18   9   51.79    4.95
  -1 -18 -10    5.76    4.06
   1  18  10    6.12    4.69
   1 -18  10    0.60    3.55
   1 -18  10    2.93    4.13
   1 -18  10   -0.33    3.29
   1 -18  11    1.76    3.79
  -1  18 -11    3.02    2.43
   1 -18  11    1.54    2.56
  -1 -18 -11    0.30    3.68
  -1 -18 -11    2.21    2.69
  -1 -18 -11    0.60    2.70
  -1  18 -11    6.85    3.86
   1 -18  12   79.61    4.89
  -1  18 -12   85.96    5.79
  -1  18 -12   84.16    5.74
   1 -18  12   79.18    3.56
  -1 -18 -12   95.40    5.92
  -1 -18 -12   86.26    3.87
  -1 -18 -12   83.04    3.74
  -1  18 -12   85.13    5.04
  -1  18 -13   18.78    4.22
  -1  18 -13   11.30    3.40
  -1 -18 -13   12.71    3.39
   1 -18  13   11.74    2.63
  -1 -18 -13   13.38    2.30
  -1 -18 -14    5.53    1.66
  -1  18 -14    4.17    3.01
   1 -19 -14    3.71    1.44
   1  19 -14    4.42    2.67
  -1 -19  13    5.04    2.53
   1  19 -13   11.44    3.73
   1 -19 -13    6.95    3.03
   1  19 -13    5.18    2.84
   1 -19 -13    8.13    2.03
  -1  19  13    6.95    2.62
  -1 -19  12    5.84    3.07
  -1 -19  12    1.14    2.31
  -1 -19  12    4.21    2.24
   1  19 -12    5.07    2.33
   1 -19 -12    4.74    2.08
   1 -19 -12    3.94    2.38
   1  19 -12    5.96    3.34
  -1 -19  12    7.46    2.74
  -1 -19  11   13.60    3.30
  -1 -19  11   13.88    3.90
  -1 -19  11    9.91    3.65
   1 -19 -11   12.73    2.75
   1 -19 -11   14.87    2.68
  -1 -19  11   17.73    3.53
  -1  19  11   14.81    4.27
   1  19 -11   13.82    2.75
  -1 -19  11   12.97    2.68
  -1 -19  10  392.28   13.39
  -1 -19  10  377.21   12.57
  -1 -19  10  390.19   12.67
  -1  19  10  381.58   13.82
  -1 -19   9   11.66    4.14
  -1 -19   9   10.16    4.59
   1 -19  -9    8.65    2.73
   1  19  -9    9.82    3.62
   1 -19  -9   11.02    3.14
  -1 -19   9    8.65    3.93
   1 -19  -9    8.25    4.09
  -1 -19   9   10.75    2.98
  -1  19   9    5.54    5.02
   1  19  -9   10.37    3.14
  -1  19   8    8.84    4.04
  -1 -19   8    7.22    2.98
   1  19  -8   10.22    3.61
   1 -19  -8    7.29    2.76
  -1 -19   8    8.00    3.99
  -1 -19   7   24.90    4.71
  -1 -19   7   26.55    3.40
  -1  19   7   27.93    4.56
   1 -19  -7   29.43    4.71
  -1 -19   7   30.43    4.98
   1  19  -7   30.80    3.87
   1 -19  -7   29.45    3.11
  -1  19   7   32.65    4.67
   1 -19  -7   26.72    4.72
  -1 -19   6  370.24   13.14
  -1 -19   6  388.68   10.74
  -1  19   6  386.58   11.87
  -1 -19   6  382.52   13.48
   1 -19  -6  361.03   12.80
  -1 -19   6  392.00   11.82
   1 -19  -6  355.67   11.10
   1  19  -6  401.44   11.17
   1 -19  -6  383.60   10.60
  -1  19   6  371.43   12.98
   1 -19  -6  347.65   12.90
  -1 -19   6  374.71   13.12
  -1 -19   5  187.40    8.44
  -1 -19   5  180.68    6.23
  -1  19   5  195.75    7.35
  -1  19   5  156.54    8.55
  -1 -19   5  183.45    8.74
  -1 -19   5  206.24    7.48
   1 -19  -5  186.06    6.74
   1 -19  -5  183.83    6.04
   1 -19  -5  168.95    8.37
  -1 -19   5  180.24    8.48
  -1  19   5  172.77    8.33
  -1 -19   4   87.83    6.13
  -1 -19   4   88.20    4.39
   1 -19  -4   97.06    4.97
  -1  19   4   85.12    5.20
  -1  19   4   88.04    6.54
  -1 -19   4   88.61    6.42
   1 -19  -4   80.71    4.84
  -1 -19   4   90.33    5.30
   1 -19  -4   85.96    3.83
  -1 -19   4   87.13    6.23
   1 -19  -4   84.73    5.32
  -1  19   3   32.95    4.31
   1  19  -3   41.12    5.02
   1 -19  -3   29.71    3.96
  -1 -19   3   49.84    5.49
  -1  19   3   37.23    5.26
   1 -19  -3   30.60    3.91
  -1 -19   3   42.02    4.26
  -1 -19   3   49.68    5.09
  -1 -19   3   47.27    5.06
   1 -19  -2   50.67    4.24
   1  19  -2   39.91    5.12
  -1  19   2   42.03    4.46
   1 -19  -2   58.60    5.04
  -1 -19   2   56.18    5.54
  -1  19   2   57.41    5.59
  -1 -19   2   43.67    4.20
   1 -19  -2   49.43    4.17
  -1 -19   2   56.28    5.12
  -1 -19   2   58.44    5.27
   1  19  -1   36.48    4.74
  -1  19   1   34.08    4.21
   1 -19  -1   31.44    3.78
  -1 -19   1   24.05    4.72
  -1 -19   1   31.33    3.71
   1 -19  -1   36.44    3.72
  -1 -19   1   25.13    4.64
  -1  19   1   18.96    4.67
  -1 -19   1   19.48    4.49
  -1  19   0   12.33    4.69
   1  19   0    8.26    4.53
   1 -19   0    5.06    4.53
   1  19   0    1.91    3.96
   1 -19   0    8.88    3.53
  -1 -19   0    7.53    3.29
   1 -19   0    6.80    3.53
  -1 -19   0    8.25    3.33
  -1 -19   0    4.79    3.64
  -1  19   0    8.05    4.39
   1 -19   0    4.45    4.18
   1 -19   0    6.32    3.95
  -1 -19   0    4.73    3.69
   1  19   1    7.68    4.43
  -1  19  -1    5.65    4.43
   1 -19   1    0.87    4.61
   1 -19   1    1.05    3.48
  -1 -19  -1    5.09    3.28
  -1 -19  -1    6.39    3.46
   1 -19   1    1.44    3.61
   1 -19   1    3.24    4.09
   1  19   1    1.83    4.01
  -1 -19  -1    5.63    3.80
   1 -19   1    4.07    3.76
  -1 -19  -1    0.26    3.59
  -1  19  -2    5.92    4.07
   1  19   2    6.65    4.30
   1 -19   2    8.83    4.60
   1 -19   2    5.72    3.70
  -1 -19  -2    7.25    3.24
  -1 -19  -2    3.38    3.19
   1 -19   2    7.31    3.76
   1  19   2    7.44    4.24
   1 -19   2    8.95    4.43
  -1 -19  -2    7.44    3.93
  -1 -19  -2    8.53    3.54
   1 -19   2    9.17    4.06
   1  19   3    9.89    3.61
   1  19   3   12.53    4.38
  -1  19  -3   13.97    4.74
   1 -19   3    6.67    4.53
  -1 -19  -3    8.45    3.24
   1 -19   3    8.43    3.62
   1 -19   3    9.14    3.88
  -1 -19  -3    4.48    3.87
   1 -19   3    6.52    4.34
   1  19   3    6.81    4.13
   1 -19   3    2.45    4.01
  -1 -19  -3    4.59    3.38
   1  19   4   26.65    4.00
  -1  19  -4   37.97    5.26
   1 -19   4   35.31    5.49
   1 -19   4   40.67    4.41
  -1 -19  -4   30.18    3.50
   1 -19   4   40.06    5.32
  -1 -19  -4   25.79    4.79
  -1 -19  -4   24.84    4.28
   1  19   4   25.33    4.76
   1 -19   4   37.42    4.92
  -1 -19  -4   32.65    4.22
   1 -19   5   -0.20    4.16
   1 -19   5    3.38    2.83
   1  19   5    4.94    3.50
   1 -19   5    1.41    3.82
   1 -19   5    0.62    4.09
   1  19   5   -0.58    4.07
  -1 -19  -5    2.72    3.66
  -1 -19  -5    2.27    4.26
  -1 -19  -5    2.72    2.40
  -1 -19  -5   -1.49    4.62
   1 -19   5    0.80    4.72
   1 -19   6   96.24    6.12
  -1 -19  -6   66.70    6.24
   1  19   6   60.03    5.50
   1 -19   6   87.11    4.29
   1 -19   6   92.84    5.39
  -1  19  -6   92.10    4.62
  -1 -19  -6   66.37    3.73
   1 -19   6   93.36    6.31
  -1 -19  -6   59.13    5.22
  -1 -19  -6   64.81    6.04
   1 -19   7  112.18    6.70
  -1 -19  -7  115.57    7.23
   1 -19   7  125.87    4.91
  -1 -19  -7  110.62    4.69
  -1  19  -7  120.49    5.29
  -1 -19  -7  105.68    5.13
  -1 -19  -7  106.88    6.94
   1 -19   7  116.88    6.09
   1 -19   8   -1.03    2.98
  -1 -19  -8    1.59    2.64
  -1 -19  -8    1.78    3.26
   1 -19   8    1.50    3.96
   1 -19   9    6.97    3.71
  -1 -19  -9    9.52    4.45
   1 -19   9   12.47    2.91
  -1 -19  -9    4.88    2.75
  -1 -19  -9    5.89    3.21
   1 -19   9    5.78    3.90
   1 -19  10   86.71    5.90
   1 -19  10   69.34    5.03
  -1 -19 -10   79.47    5.72
   1 -19  10   87.68    4.05
  -1  19 -10   88.95    4.05
   1  19  10   76.42    6.31
  -1 -19 -10   83.75    4.11
  -1 -19 -10   77.82    4.26
   1 -19  10   85.45    5.29
   1 -19  11    6.79    3.59
   1 -19  11    7.85    2.49
  -1  19 -11    4.99    2.30
  -1 -19 -11    0.83    4.33
  -1 -19 -11   12.19    2.63
  -1 -19 -11    9.30    2.66
  -1  19 -11    4.96    3.66
   1  19  11    4.48    3.35
   1 -19  12    3.54    2.88
  -1  19 -12    1.49    4.02
  -1  19 -12    2.36    3.66
   1 -19  12    1.66    2.00
  -1 -19 -12    1.23    3.67
   1 -19  12    2.71    3.23
  -1 -19 -12    3.43    2.14
  -1 -19 -12    3.05    2.28
  -1  19 -12    0.43    2.84
   1 -19  13   -0.78    2.49
  -1 -19 -13    0.05    2.79
  -1  19 -13    2.59    2.82
  -1 -19 -13    1.52    1.84
  -1  19 -13   -0.04    3.61
   1 -20 -13    7.14    2.58
   1  20 -13    8.67    2.45
   1 -20 -13    8.37    1.73
   1  20 -13    7.80    3.31
  -1 -20  12   49.28    3.77
  -1  20  12   46.52    3.99
   1 -20 -12   51.73    4.39
   1  20 -12   51.96    2.68
  -1 -20  12   52.77    2.75
   1 -20 -12   49.40    2.88
  -1 -20  12   47.68    3.46
   1  20 -12   52.52    3.75
  -1 -20  11    4.07    3.44
  -1 -20  11    2.05    2.95
  -1  20  11    3.44    3.84
   1  20 -11    5.10    2.52
  -1 -20  11    1.74    2.32
   1 -20 -11    3.40    2.35
   1 -20 -11    5.43    2.42
   1  20 -11    2.81    3.11
  -1 -20  11   -0.67    3.00
  -1  20  11    2.85    3.75
  -1 -20  10   -1.38    4.00
  -1 -20  10    0.47    3.49
  -1 -20  10   -0.94    3.68
  -1  20  10    0.51    4.64
   1  20 -10   -1.21    2.95
  -1 -20  10    0.03    2.72
   1 -20 -10    2.63    2.65
   1 -20 -10    1.78    2.70
  -1 -20  10    2.00    3.39
  -1  20   9   57.84    6.32
  -1 -20   9   54.20    5.26
   1 -20  -9   58.17    5.18
  -1 -20   9   54.44    4.92
  -1 -20   9   62.51    5.35
  -1 -20   9   53.23    4.92
  -1 -20   8   20.90    4.56
  -1 -20   8   22.64    3.17
   1 -20  -8   23.65    4.36
  -1 -20   8   18.94    4.60
  -1  20   8   26.98    4.59
   1 -20  -8   27.31    3.03
   1  20  -8   24.14    3.91
  -1 -20   8   30.32    4.72
   1 -20  -8   26.31    4.55
  -1  20   7  128.66    6.40
  -1 -20   7  115.85    7.18
  -1  20   7  101.58    6.83
   1  20  -7  128.34    5.74
   1 -20  -7  116.44    4.81
  -1 -20   7  115.17    5.02
  -1 -20   6   -2.98    4.04
  -1 -20   6    0.36    2.76
  -1  20   6    2.22    3.97
  -1 -20   6    4.88    4.48
   1 -20  -6   -1.19    4.23
   1 -20  -6    1.85    3.44
  -1 -20   6   -0.46    4.04
   1 -20  -6    1.72    2.55
   1  20  -6    0.65    3.79
   1 -20  -6    0.73    3.89
  -1  20   6    4.04    4.36
  -1 -20   5   38.78    5.11
  -1 -20   5   37.84    3.35
  -1  20   5   16.50    4.39
  -1 -20   5   39.18    5.22
  -1 -20   5   29.83    4.35
   1 -20  -5   16.16    3.66
   1  20  -5   30.74    4.18
   1 -20  -5   25.87    2.79
  -1  20   5   25.32    5.25
  -1 -20   5   38.33    4.92
   1 -20  -5   32.28    4.71
  -1 -20   4  260.17    8.08
  -1  20   4  274.35    9.41
   1 -20  -4  271.92    8.83
  -1 -20   4  257.22   10.65
  -1  20   4  272.94   10.79
  -1 -20   4  246.67    9.10
   1 -20  -4  289.61    9.02
  -1 -20   4  270.07   10.49
  -1 -20   4  255.80   10.34
  -1 -20   3  211.66    6.86
   1 -20  -3  206.80    7.60
   1  20  -3  216.72    8.76
  -1  20   3  204.38    7.79
  -1  20   3  173.95    8.96
  -1 -20   3  199.42    9.32
  -1 -20   3  215.57    7.84
   1 -20  -3  212.75    7.48
  -1 -20   3  201.57    9.01
  -1 -20   3  204.05    9.07
  -1  20   2  128.90    6.22
   1 -20  -2  131.85    5.99
   1  20  -2  112.18    6.91
   1 -20  -2  130.13    6.83
  -1  20   2  133.25    7.25
  -1 -20   2  112.77    7.13
   1 -20  -2  136.49    5.89
  -1 -20   2  109.00    5.73
  -1 -20   2  101.59    6.49
  -1 -20   2  111.11    6.75
   1  20  -1  326.45   11.04
   1 -20  -1  320.89   10.23
  -1  20   1  329.11   11.07
  -1 -20   1  347.15   12.33
  -1  20   1  303.78   11.98
  -1 -20   1  341.33   10.15
   1 -20  -1  314.01   10.14
  -1 -20   1  329.47   11.78
   1 -20  -1  318.15   11.43
  -1 -20   1  335.72   11.69
   1  20   0  101.76    6.04
   1 -20   0   85.00    5.37
  -1  20   0   87.10    6.24
  -1  20   0   82.57    6.44
   1 -20   0   81.02    6.69
   1 -20   0   85.72    5.08
  -1 -20   0   91.82    5.14
   1 -20   0   86.58    5.89
  -1 -20   0   87.63    5.85
   1 -20   0   83.09    5.92
  -1 -20   0   93.84    6.24
   1  20   1   17.38    4.98
  -1  20  -1   19.53    4.91
   1  20   1    7.70    4.23
   1 -20   1    9.93    4.98
   1 -20   1   15.84    4.01
  -1 -20  -1   14.11    3.74
  -1 -20  -1   15.45    3.72
   1 -20   1   15.05    3.79
   1 -20   1    9.42    4.23
  -1 -20  -1    9.78    3.83
  -1 -20  -1   10.39    3.89
   1 -20   1    5.77    4.39
  -1 -20  -1    7.45    3.83
   1 -20   2  155.76    6.61
   1  20   2  144.33    7.13
  -1 -20  -2  132.86    6.01
  -1  20  -2  146.51    7.08
   1 -20   2  181.15    8.69
   1  20   2  141.61    7.51
   1 -20   2  155.79    6.64
  -1 -20  -2  140.52    6.03
   1 -20   2  174.00    7.91
  -1 -20  -2  155.58    7.39
   1 -20   2  164.58    8.01
  -1 -20  -2  151.66    7.27
   1 -20   3  284.09    9.66
   1  20   3  284.34   10.27
  -1  20  -3  296.79   10.08
   1 -20   3  298.75   11.59
   1  20   3  255.31   10.38
   1 -20   3  297.84    9.36
  -1 -20  -3  279.26    9.00
   1 -20   3  272.68   10.75
  -1 -20  -3  257.93   10.05
   1 -20   3  278.80   10.99
  -1 -20  -3  269.43   10.63
   1  20   4  499.85   14.25
   1  20   4  503.10   15.16
   1 -20   4  499.48   16.55
   1  20   4  493.89   15.83
  -1 -20  -4  497.40   13.90
   1 -20   4  476.74   14.22
   1 -20   4  488.30   15.95
  -1 -20  -4  520.31   15.46
  -1 -20  -4  523.32   15.77
   1 -20   4  484.65   15.92
  -1 -20  -4  525.21   16.27
   1 -20   5   81.69    4.38
   1  20   5   69.62    4.82
   1  20   5   66.35    5.98
   1  20   5   71.05    5.70
   1 -20   5   87.29    6.79
  -1 -20  -5   73.45    6.29
   1 -20   5   66.02    5.12
  -1 -20  -5   71.28    5.32
  -1 -20  -5   76.50    6.25
   1 -20   5   80.55    6.26
   1 -20   5   82.64    6.17
   1 -20   6    0.21    3.87
   1 -20   6    1.18    2.97
   1  20   6   -1.57    5.00
  -1 -20  -6   -0.44    4.58
   1 -20   6   -0.82    4.63
   1 -20   6   -0.63    3.88
  -1 -20  -6    0.32    2.46
  -1  20  -6   -0.13    3.35
   1  20   6    1.21    3.87
  -1 -20  -6    0.43    4.22
   1 -20   7    5.85    2.81
   1  20   7    1.29    4.98
   1 -20   7    2.55    4.08
  -1  20  -7    6.35    3.41
  -1 -20  -7    4.15    3.28
  -1 -20  -7    2.05    2.55
   1  20   7    4.12    4.13
   1 -20   7    2.24    4.16
   1 -20   8   80.02    5.72
  -1 -20  -8   79.53    6.23
   1 -20   8   77.07    6.42
   1 -20   8   81.54    4.16
  -1 -20  -8   84.03    4.59
  -1 -20  -8   78.92    3.97
   1 -20   8   83.96    5.74
  -1 -20  -8   72.82    6.03
   1 -20   9  115.75    7.08
  -1 -20  -9  138.15    7.01
   1  20   9  110.94    6.55
   1 -20   9  111.54    6.29
   1 -20   9  114.28    6.22
   1 -20   9  122.12    6.72
   1 -20  10   24.25    4.31
   1 -20  10   17.19    3.45
   1  20  10   30.85    4.95
  -1  20 -10   25.64    2.89
   1 -20  10   24.36    2.75
   1 -20  10   20.59    4.34
  -1 -20 -10   23.07    4.07
  -1 -20 -10   26.72    3.21
  -1 -20 -10   27.99    2.92
   1  20  10   19.35    3.98
   1 -20  10   23.61    3.67
   1 -20  11    5.32    3.31
  -1  20 -11    6.05    4.19
   1 -20  11    5.40    2.26
  -1 -20 -11   10.60    4.09
   1 -20  11    4.76    3.53
  -1 -20 -11    9.56    2.40
  -1 -20 -11    6.09    2.47
  -1  20 -11    5.42    3.35
   1  20  11    5.24    3.13
   1 -20  12  156.77    6.04
  -1  20 -12  185.68    6.92
   1 -20  12  167.11    5.01
  -1  20 -12  168.56    6.84
   1 -20  12  157.61    6.46
  -1 -20 -12  173.25    6.91
  -1  20 -12  166.32    6.16
  -1 -20 -12  167.06    5.21
  -1 -20 -12  166.31    5.12
  -1 -20 -13    4.89    1.64
  -1  20 -13    4.53    2.99
   1  21 -13   11.73    2.82
  -1 -21  12    3.61    2.47
   1  21 -12    3.01    3.70
   1 -21 -12    6.66    2.99
   1 -21 -12    3.90    1.90
  -1  21  12    4.32    2.53
   1  21 -12    1.95    2.87
  -1 -21  11   -1.91    3.01
  -1  21  11    2.61    3.51
  -1 -21  11    0.08    2.17
   1  21 -11   -0.48    2.23
   1 -21 -11    1.09    2.14
   1 -21 -11    0.52    2.13
   1  21 -11    0.89    2.81
  -1  21  11    1.78    3.34
  -1 -21  11   -0.57    2.64
  -1 -21  10   82.14    5.14
  -1 -21  10   82.99    5.46
  -1  21  10   96.35    5.90
  -1 -21  10   78.89    5.11
  -1  21  10   82.19    5.79
   1  21 -10   88.21    4.07
  -1 -21  10   84.78    3.98
  -1  21  10   84.27    6.17
   1 -21 -10   89.60    3.89
   1 -21 -10   94.84    4.16
  -1 -21  10   84.15    5.23
  -1 -21   9    0.65    3.58
  -1 -21   9    1.31    3.86
  -1  21   9    2.39    4.78
  -1 -21   9    1.56    2.48
   1  21  -9    3.62    3.03
  -1 -21   9    3.27    3.70
   1 -21  -9    1.97    2.93
   1 -21  -9    3.05    2.54
  -1 -21   9    3.67    3.56
   1 -21  -9    0.52    3.53
  -1  21   9    3.04    4.16
  -1 -21   8   13.44    4.19
   1 -21  -8   13.83    3.97
  -1  21   8   12.49    4.67
   1 -21  -8   14.76    4.15
  -1 -21   8   15.99    4.36
  -1 -21   8   13.93    3.88
  -1 -21   8   14.04    4.25
  -1  21   8   12.34    4.28
  -1 -21   7    3.05    4.22
  -1 -21   7    1.09    2.75
  -1  21   7    0.61    4.31
   1 -21  -7    2.63    4.13
  -1 -21   7   -0.21    4.04
   1 -21  -7    0.42    2.48
   1  21  -7    1.74    3.48
  -1 -21   7    0.89    4.05
   1 -21  -7    1.65    4.16
  -1 -21   6  207.78    6.98
  -1  21   6  208.28    8.27
  -1  21   6  186.12    9.32
  -1 -21   6  225.92    8.17
   1 -21  -6  200.60    7.50
   1 -21  -6  197.80    6.49
   1  21  -6  222.53    7.62
  -1 -21   6  198.59    9.11
  -1 -21   5   44.94    5.02
  -1 -21   5   42.27    3.40
  -1  21   5   45.77    5.05
  -1  21   5   47.44    5.71
  -1 -21   5   44.32    5.52
   1 -21  -5   45.74    4.37
  -1 -21   5   39.95    4.71
   1  21  -5   46.18    4.49
   1 -21  -5   48.86    5.18
  -1 -21   4   -1.08    2.55
  -1  21   4    1.23    4.26
  -1 -21   4    1.13    4.42
   1 -21  -4    2.44    3.58
   1 -21  -4    2.22    3.52
  -1 -21   4    0.56    3.80
  -1 -21   4    2.27    4.20
   1 -21  -4    1.03    3.98
  -1 -21   4   -0.87    4.14
  -1  21   4    4.99    4.63
  -1 -21   3    7.75    2.82
  -1  21   3   14.17    4.38
  -1 -21   3    4.79    4.26
  -1 -21   3    9.21    4.04
   1 -21  -3   14.70    3.87
   1 -21  -3   12.54    3.85
  -1 -21   3    8.05    4.20
  -1  21   3   10.46    4.76
  -1 -21   3    7.28    4.34
  -1 -21   2  180.27    5.85
  -1  21   2  134.54    6.90
  -1  21   2  155.25    7.86
   1 -21  -2  144.56    6.56
   1  21  -2  183.58    8.17
  -1  21   2  131.72    7.75
  -1 -21   2  180.18    8.53
  -1 -21   2  170.89    6.94
   1 -21  -2  147.05    6.56
   1 -21  -2  131.20    7.35
  -1 -21   2  173.29    7.97
  -1 -21   2  167.49    8.06
   1 -21  -1  100.35    5.47
  -1  21   1  108.96    6.84
   1  21  -1  101.70    6.92
  -1  21   1   98.48    6.68
   1 -21  -1   95.21    6.21
  -1 -21   1  100.33    6.20
   1 -21  -1  101.10    6.47
  -1 -21   1   98.05    6.53
  -1 -21   1  103.36    5.82
  -1 -21   1  101.63    5.55
   1 -21  -1   96.44    5.24
  -1  21   0  142.89    7.67
   1 -21   0  142.87    6.63
   1  21   0  146.52    7.53
   1 -21   0  149.02    6.62
  -1 -21   0  158.77    6.56
   1 -21   0  159.11    7.68
  -1 -21   0  170.78    7.95
  -1 -21   0  168.47    7.93
  -1 -21   0  179.13    7.51
   1  21   1    4.76    5.12
  -1  21  -1    2.53    4.95
   1 -21   1    2.59    4.45
   1  21   1    1.77    4.20
  -1 -21  -1    4.94    3.62
   1 -21   1   -0.17    4.12
   1 -21   1    2.22    3.69
  -1 -21  -1    5.46    3.90
   1 -21   1    2.69    3.96
   1 -21   1    3.15    4.29
  -1 -21  -1    3.55    3.62
   1  21   2   98.19    6.80
  -1  21  -2  107.55    6.87
   1 -21   2  103.62    6.01
   1  21   2  100.64    6.79
   1 -21   2  123.80    7.50
   1 -21   2  111.09    5.77
  -1 -21  -2   97.16    5.48
  -1 -21  -2  108.72    6.17
   1 -21   2  128.43    6.97
   1 -21   2  118.99    7.18
  -1 -21  -2  112.71    6.62
  -1  21  -3   95.57    6.37
   1  21   3   99.10    6.52
   1  21   3   73.30    5.91
   1 -21   3   82.46    6.64
  -1 -21  -3   90.28    5.05
   1 -21   3   95.14    5.42
   1 -21   3   76.53    5.93
  -1 -21  -3   66.04    5.16
  -1 -21  -3   72.42    5.71
  -1 -21  -3   68.09    5.78
   1 -21   3   81.34    6.04
   1  21   4   39.37    5.63
   1 -21   4   24.45    5.25
  -1 -21  -4   29.12    3.68
   1 -21   4   33.70    4.48
   1 -21   4   17.62    4.55
  -1 -21  -4   28.55    4.64
   1 -21   4   24.37    4.94
   1  21   4   23.24    4.67
  -1 -21  -4   22.34    4.26
[truncated: 2,790,199 more chars]
