# Supplementary material for: Multitarget-Directed Gallium(III) Tris(acyl-pyrazolonate) Complexes Induce Ferroptosis in Cancer Cells via Dysregulation of Cell Redox Homeostasis and Inhibition of the Mevalonate Pathway
Source: J Med Chem. 2023 Feb 21;66(5):3212–25. doi: 10.1021/acs.jmedchem.2c01374 (PMC10009752; doi:10.1021/acs.jmedchem.2c01374)
Supplement: Supplementary file 3 — jm2c01374_si_003.cif [file jm2c01374_si_003.cif]

data_pettinari_ga-hqfur
_audit_creation_date               2022-07-12
_audit_creation_method
;
Olex2 1.5
(compiled 2022.04.07 svn.rca3783a0 for OlexSys, GUI svn.r6498)
;
_shelx_SHELXL_version_number       '2018/3'
_audit_author_name                 'Farzaneh Fadaei Tirani'
_audit_contact_author              'Farzaneh Fadaei Tirani'
_audit_contact_author_address 
;
   Dr. Farzaneh Fadaei Tirani
   EPFL SB ISIC-GE 
   BCH 2111 (Batochime UNIL)
   Av. F.-A. Forel 2 
   CH-1015 Lausanne
   Suisse
;
_audit_contact_author_email        farzaneh.fadaeitirani@epfl.ch 
_audit_contact_author_phone        '+41 21 693 9840'
_publ_contact_author_id_orcid      https://orcid.org/0000-0002-7515-7593

_publ_section_references
;
CrysAlisPro Software System, Rigaku Oxford Diffraction, (2021).
Sheldrick, G.M., ShelXT-Integrated space-group and
 crystal-structure determination, Acta Cryst., (2015), A71, 3-8.
Sheldrick, G.M., Crystal structure refinement with ShelXL,
 Acta Cryst., (2015), C71, 3-8.
O.V. Dolomanov, L.J. Bourhis, R.J. Gildea, J.A.K. Howard, H. Puschmann,
 Olex2: A complete structure solution, refinement and analysis program,
 J. Appl. Cryst., (2009), 42, 339-341.
;
_chemical_name_common              ?
_chemical_name_systematic          ?
_chemical_formula_moiety           'C45 H33 Ga N6 O9'
_chemical_formula_sum              'C45 H33 Ga N6 O9'
_chemical_formula_weight           871.49
_chemical_melting_point            ?
_chemical_oxdiff_formula           'C45 H33 N6 O9 Ga'
loop_
  _atom_type_symbol
  _atom_type_description
  _atom_type_scat_dispersion_real
  _atom_type_scat_dispersion_imag
  _atom_type_scat_source
 'C' 'C' 0.0181 0.0091 'International Tables Vol C Tables 4.2.6.8 and 6.1.1.4'
 'H' 'H' 0.0000 0.0000 'International Tables Vol C Tables 4.2.6.8 and 6.1.1.4'
 'Ga' 'Ga' -1.2846 0.7763
 'International Tables Vol C Tables 4.2.6.8 and 6.1.1.4'
 'N' 'N' 0.0311 0.0180 'International Tables Vol C Tables 4.2.6.8 and 6.1.1.4'
 'O' 'O' 0.0492 0.0322 'International Tables Vol C Tables 4.2.6.8 and 6.1.1.4'

_shelx_space_group_comment
;
The symmetry employed for this shelxl refinement is uniquely defined
by the following loop, which should always be used as a source of
symmetry information in preference to the above space-group names.
They are only intended as comments.
;
_space_group_crystal_system        'triclinic'
_space_group_IT_number             2
_space_group_name_H-M_alt          'P -1'
_space_group_name_Hall             '-P 1'
loop_
  _space_group_symop_operation_xyz
 'x, y, z'
 '-x, -y, -z'

_cell_length_a                     10.69481(16)
_cell_length_b                     12.9985(2)
_cell_length_c                     15.3252(2)
_cell_angle_alpha                  73.5674(13)
_cell_angle_beta                   84.7723(13)
_cell_angle_gamma                  70.0432(14)
_cell_volume                       1920.70(5)
_cell_formula_units_Z              2
_cell_measurement_reflns_used      23016
_cell_measurement_temperature      140.00(10)
_cell_measurement_theta_max        75.2910
_cell_measurement_theta_min        2.9980
_shelx_estimated_absorpt_T_max     0.926
_shelx_estimated_absorpt_T_min     0.822
_exptl_absorpt_coefficient_mu      1.565
_exptl_absorpt_correction_T_max    1.000
_exptl_absorpt_correction_T_min    0.824
_exptl_absorpt_correction_type     Gaussian
_exptl_absorpt_process_details
;
CrysAlisPro 1.171.41.110a (Rigaku Oxford Diffraction, 2021)
Numerical absorption correction based on Gaussian integration over
a multifaceted crystal model.
Empirical absorption correction using spherical harmonics
as implemented in SCALE3 ABSPACK scaling algorithm
;
_exptl_absorpt_special_details     ?
_exptl_crystal_colour              'clear intense orange'
_exptl_crystal_density_diffrn      1.507
_exptl_crystal_density_meas        ?
_exptl_crystal_density_method      ?
_exptl_crystal_description         prism
_exptl_crystal_F_000               896
loop_
  _exptl_crystal_face_index_h
  _exptl_crystal_face_index_k
  _exptl_crystal_face_index_l
  _exptl_crystal_face_perp_dist
 -1 0 0 0.0702
 1 0 0 0.0493
 0 1 0 0.0295
 0 -1 0 0.0325
 -2 2 -1 0.0590
 -2 -1 0 0.0686
 2 1 0 0.0605
 0 0 1 0.0369
 0 0 -1 0.0369
 -1 0 -2 0.0540
 0 1 1 0.0434
 2 1 2 0.0611
 -1 -2 -2 0.0706
 -2 -1 -2 0.0662
 -2 2 1 0.0613
 -2 -2 -1 0.0691
 0 -1 1 0.0303
 0 1 -1 0.0240

_exptl_crystal_size_max            0.13
_exptl_crystal_size_mid            0.1
_exptl_crystal_size_min            0.05
loop_
  _exptl_oxdiff_crystal_face_indexfrac_h
  _exptl_oxdiff_crystal_face_indexfrac_k
  _exptl_oxdiff_crystal_face_indexfrac_l
  _exptl_oxdiff_crystal_face_x
  _exptl_oxdiff_crystal_face_y
  _exptl_oxdiff_crystal_face_z
 -1.0000 -0.0000 -0.0000 0.0195 0.0448 0.1452
 1.0000 0.0000 0.0000 -0.0195 -0.0448 -0.1452
 -0.0000 1.0000 -0.0000 -0.1135 0.0453 0.0469
 0.0000 -1.0000 0.0000 0.1135 -0.0453 -0.0469
 -2.0000 2.0000 -1.0000 -0.2403 0.0959 0.4180
 -2.0000 -1.0000 0.0000 0.1525 0.0444 0.2436
 2.0000 1.0000 -0.0000 -0.1525 -0.0444 -0.2436
 -0.0000 -0.0000 1.0000 0.0522 0.0844 -0.0337
 0.0000 0.0000 -1.0000 -0.0522 -0.0844 0.0337
 -1.0000 0.0000 -2.0000 -0.0850 -0.1239 0.2127
 -0.0000 1.0000 1.0000 -0.0613 0.1297 0.0132
 2.0000 1.0000 2.0000 -0.0481 0.1243 -0.3110
 -1.0000 -2.0000 -2.0000 0.1421 -0.2145 0.1189
 -2.0000 -1.0000 -2.0000 0.0481 -0.1243 0.3110
 -2.0000 2.0000 1.0000 -0.1359 0.2646 0.3505
 -2.0000 -2.0000 -1.0000 0.2138 -0.0852 0.2304
 -0.0000 -1.0000 1.0000 0.1658 0.0391 -0.0806
 0.0000 1.0000 -1.0000 -0.1658 -0.0391 0.0806

_exptl_transmission_factor_max     ?
_exptl_transmission_factor_min     ?
_diffrn_reflns_av_R_equivalents    0.0133
_diffrn_reflns_av_unetI/netI       0.0123
_diffrn_reflns_Laue_measured_fraction_full  0.993
_diffrn_reflns_Laue_measured_fraction_max  0.971
_diffrn_reflns_limit_h_max         11
_diffrn_reflns_limit_h_min         -13
_diffrn_reflns_limit_k_max         16
_diffrn_reflns_limit_k_min         -16
_diffrn_reflns_limit_l_max         18
_diffrn_reflns_limit_l_min         -19
_diffrn_reflns_number              35042
_diffrn_reflns_point_group_measured_fraction_full  0.993
_diffrn_reflns_point_group_measured_fraction_max  0.971
_diffrn_reflns_theta_full          67.684
_diffrn_reflns_theta_max           75.757
_diffrn_reflns_theta_min           3.006
_diffrn_ambient_environment        N~2~
_diffrn_ambient_temperature        140.00(10)
_diffrn_detector                   'Hybrid Pixel Array Detector'
_diffrn_detector_area_resol_mean   10.0000
_diffrn_detector_type              'HyPix-Arc 150'
_diffrn_measured_fraction_theta_full  0.993
_diffrn_measured_fraction_theta_max  0.971
_diffrn_measurement_details
;
List of Runs (angles in degrees, time in seconds):

  # Type    Start    End  Width  t~exp~   \w     \q     \k     \f   Frames
--------------------------------------------------------------------------
  1  \w     33.00  99.00   0.50    0.30    --   65.75   0.00  60.00  132
  2  \w     63.00  92.00   0.50    0.30    --   65.75  15.00 120.00   58
  3  \w     38.00 105.00   0.50    0.30    --   65.75  15.00  90.00  134
  4  \w     68.00 100.00   0.50    0.30    --   65.75   0.00 -90.00   64
  5  \w     33.00  99.00   0.50    0.30    --   65.75   0.00-180.00  132
  6  \w     28.00  68.00   0.50    0.30    --   65.75-125.00 -90.00   80
  7  \w    -92.00 -42.00   0.50    0.30    --  -67.30 125.00 -30.00  100
  8  \w    -59.00 -33.00   0.50    0.30    --  -67.30 125.00  60.00   52
  9  \w    -92.00 -66.00   0.50    0.30    --  -67.30 125.00-180.00   52
 10  \w    -72.00 -35.00   0.50    0.30    --  -67.30 125.00-120.00   74
 11  \w     72.00  98.00   0.50    0.30    --   73.19-125.00 -30.00   52
 12  \w     71.00  97.00   0.50    0.30    --   73.19-125.00-120.00   52
 13  \w     57.00  98.00   0.50    0.30    --   73.19-125.00 150.00   82
 14  \w     34.00  71.00   0.50    0.30    --   73.19-125.00-180.00   74
 15  \w    -95.00 -68.00   0.50    0.30    --  -73.25 119.00 -83.84   54
 16  \w   -116.00 -91.00   0.50    0.30    --  -73.25 -39.00 -42.57   50
 17  \w   -112.00 -42.00   0.50    0.30    --  -73.25 148.00  26.12  140
 18  \w   -110.00 -49.00   0.50    0.30    --  -73.25 146.00  98.32  122
 19  \w   -102.00 -76.00   0.50    0.30    --  -73.25 164.00 -23.43   52
 20  \w    -65.00 -39.00   0.50    0.30    --  -73.25 119.00 -83.84   52
 21  \w     40.00 101.00   0.50    0.50    --   76.97-125.00-150.00  122
 22  \w     62.00 102.00   0.50    0.50    --   76.97-125.00   0.00   80
 23  \w     53.00  99.00   0.50    0.50    --   76.97-125.00 -90.00   92
 24  \w     37.00 102.00   0.50    0.50    --   76.97-125.00  60.00  130
 25  \w     56.00  93.00   0.50    0.50    --   76.97  15.00  30.00   74
 26  \w     50.00 119.00   0.50    0.50    --   76.97  15.00 120.00  138
 27  \w     70.00 102.00   0.50    0.50    --   76.97-125.00 -60.00   64
 28  \w     77.00 118.00   0.50    0.50    --   76.97  15.00-150.00   82
 29  \w     83.00 109.00   0.50    0.50    --   76.97   0.00 -60.00   52
 30  \w     67.00 107.00   0.50    0.50    --   76.97   0.00-180.00   80
 31  \w     52.00 102.00   0.50    0.50    --   76.97-125.00 120.00  100
 32  \w     66.00  94.00   0.50    0.50    --   76.97   0.00 -90.00   56
 33  \w     54.00  82.00   0.50    0.50    --   76.97-125.00-180.00   56
 34  \w     58.00 100.00   0.50    0.50    --   76.97-125.00 150.00   84
 35  \w     42.00 102.00   0.50    0.50    --   76.97-125.00-120.00  120
 36  \w     54.00 102.00   0.50    0.50    --   76.97-125.00  90.00   96
 37  \w     39.00  79.00   0.50    0.50    --   76.97-125.00 -30.00   80
 38  \w     66.00  92.00   0.50    0.50    --   76.97-125.00  30.00   52
 39  \w     61.00  96.00   0.50    0.50    --   77.25-113.00 -36.78   70
 40  \w     44.00  81.00   0.50    0.50    --   77.25-150.00  63.45   74
 41  \w     51.00  99.00   0.50    0.50    --   77.25  15.00 -58.28   96
 42  \w     37.00  83.00   0.50    0.50    --   77.25-127.00 -54.77   92
 43  \w     55.00  98.00   0.50    0.50    --   77.25-115.00 148.33   86
 44  \w     52.00  84.00   0.50    0.50    --   77.25  17.00-173.52   64
 45  \w     78.00 112.00   0.50    0.50    --   77.25 175.00  72.24   68
 46  \w     58.00  98.00   0.50    0.50    --   77.25-115.00 179.65   80
 47  \w     51.00  77.00   0.50    0.50    --   77.25 175.00  72.24   52
 48  \w     90.00 117.00   0.50    0.50    --   77.25-150.00  63.45   54
;
_diffrn_measurement_device         'four-circle diffractometer'
_diffrn_measurement_device_type    'XtaLAB Synergy R, DW system, HyPix-Arc 150'
_diffrn_measurement_method         '\w scans'
_diffrn_orient_matrix_type        
 'CrysAlisPro convention (1999,Acta A55,543-557)'
_diffrn_orient_matrix_UB_11        -0.0194915000
_diffrn_orient_matrix_UB_12        -0.1135342000
_diffrn_orient_matrix_UB_13        0.0522292000
_diffrn_orient_matrix_UB_21        -0.0448413000
_diffrn_orient_matrix_UB_22        0.0452777000
_diffrn_orient_matrix_UB_23        0.0843761000
_diffrn_orient_matrix_UB_31        -0.1452440000
_diffrn_orient_matrix_UB_32        0.0468897000
_diffrn_orient_matrix_UB_33        -0.0337258000
_diffrn_radiation_monochromator    mirror
_diffrn_radiation_probe            x-ray
_diffrn_radiation_type             'Cu K\a'
_diffrn_radiation_wavelength       1.54184
_diffrn_source                     'Rotating-anode X-ray tube'
_diffrn_source_type                'Rigaku (Cu) X-ray Source'
_reflns_Friedel_coverage           0.000
_reflns_Friedel_fraction_full      .
_reflns_Friedel_fraction_max       .
_reflns_number_gt                  7473
_reflns_number_total               7779
_reflns_special_details
;
 Reflections were merged by SHELXL according to the crystal
 class for the calculation of statistics and refinement.
 
 _reflns_Friedel_fraction is defined as the number of unique
 Friedel pairs measured divided by the number that would be
 possible theoretically, ignoring centric projections and
 systematic absences.
;
_reflns_threshold_expression       'I > 2\s(I)'
_computing_cell_refinement         'CrysAlisPro 1.171.41.110a (Rigaku OD, 2021)'
_computing_data_collection         'CrysAlisPro 1.171.41.110a (Rigaku OD, 2021)'
_computing_data_reduction          'CrysAlisPro 1.171.41.110a (Rigaku OD, 2021)'
_computing_molecular_graphics      'Olex2 1.5 (Dolomanov et al., 2009)'
_computing_publication_material    'Olex2 1.5 (Dolomanov et al., 2009)'
_computing_structure_refinement    'ShelXL 2018/3 (Sheldrick, 2015)'
_computing_structure_solution      'ShelXT 2018/2 (Sheldrick, 2015)'
_refine_diff_density_max           1.003
_refine_diff_density_min           -0.875
_refine_diff_density_rms           0.062
_refine_ls_extinction_coef         .
_refine_ls_extinction_method       none
_refine_ls_goodness_of_fit_ref     1.050
_refine_ls_hydrogen_treatment      constr
_refine_ls_matrix_type             full
_refine_ls_number_parameters       584
_refine_ls_number_reflns           7779
_refine_ls_number_restraints       181
_refine_ls_R_factor_all            0.0494
_refine_ls_R_factor_gt             0.0480
_refine_ls_restrained_S_all        1.044
_refine_ls_shift/su_max            0.001
_refine_ls_shift/su_mean           0.000
_refine_ls_structure_factor_coef   Fsqd
_refine_ls_weighting_details      
 'w=1/[\s^2^(Fo^2^)+(0.0453P)^2^+3.1664P] where P=(Fo^2^+2Fc^2^)/3'
_refine_ls_weighting_scheme        calc
_refine_ls_wR_factor_gt            0.1177
_refine_ls_wR_factor_ref           0.1185
_refine_special_details            ?
_olex2_refinement_description
;
1. Fixed Uiso
 At 1.2 times of:
  All C(H) groups
 At 1.5 times of:
  All C(H,H,H) groups
2. Restrained distances
 N3-C19A \\sim N3-C19B
 with sigma of 0.01
3. Uiso/Uaniso restraints and constraints
C19A \\sim C19B \\sim C20A \\sim C20B \\sim C21A \\sim C21B \\sim C22A \\sim
C22B \\sim C23A \\sim C23B \\sim C24A \\sim C24B: within 2A with sigma of 0.005
and sigma for terminal atoms of 0.01 within 2A
4. Others
 Sof(C19B)=Sof(C20B)=Sof(H20B)=Sof(C21B)=Sof(H21B)=Sof(C22B)=Sof(H22B)=
 Sof(C23B)=Sof(H23B)=Sof(C24B)=Sof(H24B)=1-FVAR(1)
 Sof(C19A)=Sof(C24A)=Sof(H24A)=Sof(C23A)=Sof(H23A)=Sof(C22A)=Sof(H22A)=
 Sof(C21A)=Sof(H21A)=Sof(C20A)=Sof(H20A)=FVAR(1)
5.a Aromatic/amide H refined with riding coordinates:
 C5(H5), C6(H6), C7(H7), C8(H8), C9(H9), C13(H13), C14(H14), C15(H15),
 C24A(H24A), C23A(H23A), C22A(H22A), C21A(H21A), C20A(H20A), C20B(H20B),
 C21B(H21B), C22B(H22B), C23B(H23B), C24B(H24B), C28(H28), C29(H29), C30(H30),
 C35(H35), C36(H36), C37(H37), C38(H38), C39(H39), C43(H43), C44(H44), C45(H45)
5.b Fitted hexagon refined as free rotating group:
 C19A(C24A,C23A,C22A,C21A,C20A), C19B(C20B,C21B,C22B,C23B,C24B)
5.c Idealised Me refined as rotating group:
 C10(H10A,H10B,H10C), C25(H25A,H25B,H25C), C40(H40A,H40B,H40C)
;
_atom_sites_solution_hydrogens     geom
_atom_sites_solution_primary       dual
_atom_sites_solution_secondary     difmap
loop_
  _atom_site_label
  _atom_site_type_symbol
  _atom_site_fract_x
  _atom_site_fract_y
  _atom_site_fract_z
  _atom_site_U_iso_or_equiv
  _atom_site_adp_type
  _atom_site_occupancy
  _atom_site_site_symmetry_order
  _atom_site_calc_flag
  _atom_site_refinement_flags_posn
  _atom_site_refinement_flags_adp
  _atom_site_refinement_flags_occupancy
  _atom_site_disorder_assembly
  _atom_site_disorder_group
 Ga1 Ga 0.39769(3) 0.69339(2) 0.70667(2) 0.02772(10) Uani 1 1 d . . . . .
 O1 O 0.58524(17) 0.62839(14) 0.68884(12) 0.0296(4) Uani 1 1 d . . . . .
 O2 O 0.36055(17) 0.59657(14) 0.64223(13) 0.0334(4) Uani 1 1 d . . . . .
 O3 O 0.20690(17) 0.75658(14) 0.72514(13) 0.0333(4) Uani 1 1 d . . . . .
 O4 O 0.38421(18) 0.81223(15) 0.58870(12) 0.0344(4) Uani 1 1 d . . . . .
 O5 O 0.42622(17) 0.79241(14) 0.77166(11) 0.0289(4) Uani 1 1 d . . . . .
 O6 O 0.40294(17) 0.57641(14) 0.82148(12) 0.0317(4) Uani 1 1 d . . . . .
 O7 O 0.43200(18) 0.35513(15) 0.55857(12) 0.0344(4) Uani 1 1 d . . . . .
 O8 O 0.4299(2) 0.95915(18) 0.43581(14) 0.0472(5) Uani 1 1 d . . . . .
 O9 O 0.3112(2) 0.48637(18) 1.05074(15) 0.0510(5) Uani 1 1 d . . . . .
 N1 N 0.7649(2) 0.46884(17) 0.68595(15) 0.0304(4) Uani 1 1 d . . . . .
 N2 N 0.7946(2) 0.36237(18) 0.67013(16) 0.0348(5) Uani 1 1 d . . . . .
 N3 N 0.0481(2) 0.92702(18) 0.73621(16) 0.0354(5) Uani 1 1 d D . . . .
 N4 N 0.0085(2) 1.04165(19) 0.68772(17) 0.0400(5) Uani 1 1 d . . . . .
 N5 N 0.3812(2) 0.86125(18) 0.89742(14) 0.0326(5) Uani 1 1 d . . . . .
 N6 N 0.3490(2) 0.83007(19) 0.98922(15) 0.0351(5) Uani 1 1 d . . . . .
 C1 C 0.6345(2) 0.5282(2) 0.67531(16) 0.0275(5) Uani 1 1 d . . . . .
 C2 C 0.6821(3) 0.3575(2) 0.64681(18) 0.0338(5) Uani 1 1 d . . . . .
 C3 C 0.5728(3) 0.4611(2) 0.64764(17) 0.0297(5) Uani 1 1 d . . . . .
 C4 C 0.8693(2) 0.4965(2) 0.71473(17) 0.0305(5) Uani 1 1 d . . . . .
 C5 C 0.8694(3) 0.6084(2) 0.69096(18) 0.0335(5) Uani 1 1 d . . . . .
 H5 H 0.798661 0.668181 0.655820 0.040 Uiso 1 1 calc R U . . .
 C6 C 0.9736(3) 0.6306(2) 0.71925(19) 0.0369(6) Uani 1 1 d . . . . .
 H6 H 0.974651 0.706476 0.702844 0.044 Uiso 1 1 calc R U . . .
 C7 C 1.0766(3) 0.5450(2) 0.7710(2) 0.0389(6) Uani 1 1 d . . . . .
 H7 H 1.147704 0.561604 0.790365 0.047 Uiso 1 1 calc R U . . .
 C8 C 1.0749(3) 0.4344(2) 0.7943(2) 0.0390(6) Uani 1 1 d . . . . .
 H8 H 1.145103 0.374979 0.830168 0.047 Uiso 1 1 calc R U . . .
 C9 C 0.9721(3) 0.4098(2) 0.76577(19) 0.0360(6) Uani 1 1 d . . . . .
 H9 H 0.972269 0.333665 0.781234 0.043 Uiso 1 1 calc R U . . .
 C10 C 0.6892(3) 0.2495(2) 0.6264(2) 0.0470(7) Uani 1 1 d . . . . .
 H10A H 0.619951 0.221314 0.660413 0.071 Uiso 1 1 calc R U . . .
 H10B H 0.776747 0.192412 0.644307 0.071 Uiso 1 1 calc R U . . .
 H10C H 0.675397 0.264061 0.561044 0.071 Uiso 1 1 calc R U . . .
 C11 C 0.4366(3) 0.5029(2) 0.62733(17) 0.0292(5) Uani 1 1 d . . . . .
 C12 C 0.3645(3) 0.4494(2) 0.58750(17) 0.0302(5) Uani 1 1 d . . . . .
 C13 C 0.3392(3) 0.3252(2) 0.52580(18) 0.0367(6) Uani 1 1 d . . . . .
 H13 H 0.358700 0.261954 0.501379 0.044 Uiso 1 1 calc R U . . .
 C14 C 0.2159(3) 0.3976(2) 0.53269(19) 0.0389(6) Uani 1 1 d . . . . .
 H14 H 0.134610 0.394865 0.514677 0.047 Uiso 1 1 calc R U . . .
 C15 C 0.2323(3) 0.4790(2) 0.57257(19) 0.0369(6) Uani 1 1 d . . . . .
 H15 H 0.163889 0.541741 0.586027 0.044 Uiso 1 1 calc R U . . .
 C16 C 0.1502(2) 0.8653(2) 0.69407(18) 0.0319(5) Uani 1 1 d . . . . .
 C17 C 0.0817(3) 1.0509(2) 0.6146(2) 0.0375(6) Uani 1 1 d . . . . .
 C18 C 0.1773(3) 0.9397(2) 0.61353(18) 0.0342(5) Uani 1 1 d . . . . .
 C19A C -0.0058(7) 0.8958(8) 0.8242(3) 0.0393(12) Uani 0.515(17) 1 d DG U P A
 1
 C24A C -0.0949(9) 0.9822(6) 0.8573(4) 0.0452(13) Uani 0.515(17) 1 d G U P A
 1
 H24A H -0.120356 1.058514 0.820502 0.054 Uiso 0.515(17) 1 calc R U P A 1
 C23A C -0.1468(10) 0.9571(6) 0.9442(5) 0.0489(14) Uani 0.515(17) 1 d G U P A
 1
 H23A H -0.207671 1.016205 0.966847 0.059 Uiso 0.515(17) 1 calc R U P A 1
 C22A C -0.1095(8) 0.8455(7) 0.9981(4) 0.0484(12) Uani 0.515(17) 1 d G U P A
 1
 H22A H -0.144986 0.828326 1.057473 0.058 Uiso 0.515(17) 1 calc R U P A 1
 C21A C -0.0204(8) 0.7590(6) 0.9650(5) 0.0435(12) Uani 0.515(17) 1 d G U P A
 1
 H21A H 0.005015 0.682755 1.001755 0.052 Uiso 0.515(17) 1 calc R U P A 1
 C20A C 0.0314(9) 0.7842(7) 0.8780(5) 0.0385(12) Uani 0.515(17) 1 d G U P A 1
 H20A H 0.092332 0.725061 0.855410 0.046 Uiso 0.515(17) 1 calc R U P A 1
 C19B C 0.0009(8) 0.8968(8) 0.8268(3) 0.0394(12) Uani 0.485(17) 1 d DG U P A
 2
 C20B C -0.0575(9) 0.9798(6) 0.8725(5) 0.0479(14) Uani 0.485(17) 1 d G U P A
 2
 H20B H -0.069773 1.057286 0.842529 0.057 Uiso 0.485(17) 1 calc R U P A 2
 C21B C -0.0980(11) 0.9493(6) 0.9621(5) 0.0525(15) Uani 0.485(17) 1 d G U P A
 2
 H21B H -0.137951 1.005988 0.993415 0.063 Uiso 0.485(17) 1 calc R U P A 2
 C22B C -0.0801(9) 0.8359(7) 1.0060(4) 0.0502(13) Uani 0.485(17) 1 d G U P A
 2
 H22B H -0.107820 0.815064 1.067290 0.060 Uiso 0.485(17) 1 calc R U P A 2
 C23B C -0.0217(9) 0.7529(6) 0.9603(6) 0.0451(13) Uani 0.485(17) 1 d G U P A
 2
 H23B H -0.009511 0.675436 0.990280 0.054 Uiso 0.485(17) 1 calc R U P A 2
 C24B C 0.0188(10) 0.7834(7) 0.8707(6) 0.0372(12) Uani 0.485(17) 1 d G U P A
 2
 H24B H 0.058668 0.726731 0.839393 0.045 Uiso 0.485(17) 1 calc R U P A 2
 C25 C 0.0601(3) 1.1654(3) 0.5525(2) 0.0520(8) Uani 1 1 d . . . . .
 H25A H 0.008237 1.174798 0.499570 0.078 Uiso 1 1 calc R U . . .
 H25B H 0.146207 1.174587 0.532344 0.078 Uiso 1 1 calc R U . . .
 H25C H 0.011507 1.222731 0.584403 0.078 Uiso 1 1 calc R U . . .
 C26 C 0.2896(3) 0.9053(2) 0.55993(18) 0.0317(5) Uani 1 1 d . . . . .
 C27 C 0.3029(3) 0.9737(2) 0.46837(19) 0.0367(6) Uani 1 1 d . . . . .
 C28 C 0.4153(4) 1.0248(3) 0.3475(2) 0.0600(9) Uani 1 1 d . . . . .
 H28 H 0.487226 1.033525 0.308266 0.072 Uiso 1 1 calc R U . . .
 C29 C 0.2867(4) 1.0751(3) 0.3234(2) 0.0583(9) Uani 1 1 d . . . . .
 H29 H 0.251886 1.123094 0.265529 0.070 Uiso 1 1 calc R U . . .
 C30 C 0.2129(3) 1.0422(3) 0.4020(2) 0.0455(7) Uani 1 1 d . . . . .
 H30 H 0.118774 1.063988 0.406931 0.055 Uiso 1 1 calc R U . . .
 C31 C 0.3937(2) 0.7801(2) 0.85600(17) 0.0285(5) Uani 1 1 d . . . . .
 C32 C 0.3387(3) 0.7287(2) 1.00482(17) 0.0314(5) Uani 1 1 d . . . . .
 C33 C 0.3663(2) 0.6891(2) 0.92363(17) 0.0287(5) Uani 1 1 d . . . . .
 C34 C 0.3848(3) 0.9735(2) 0.85731(17) 0.0327(5) Uani 1 1 d . . . . .
 C35 C 0.4801(3) 1.0074(3) 0.8846(2) 0.0440(7) Uani 1 1 d . . . . .
 H35 H 0.544948 0.955841 0.928933 0.053 Uiso 1 1 calc R U . . .
 C36 C 0.4801(4) 1.1184(3) 0.8464(2) 0.0541(8) Uani 1 1 d . . . . .
 H36 H 0.545149 1.142717 0.864944 0.065 Uiso 1 1 calc R U . . .
 C37 C 0.3868(4) 1.1925(2) 0.7821(2) 0.0490(8) Uani 1 1 d . . . . .
 H37 H 0.388036 1.267673 0.755794 0.059 Uiso 1 1 calc R U . . .
 C38 C 0.2906(4) 1.1579(3) 0.7553(2) 0.0485(7) Uani 1 1 d . . . . .
 H38 H 0.225918 1.209389 0.710852 0.058 Uiso 1 1 calc R U . . .
 C39 C 0.2891(3) 1.0477(2) 0.79377(19) 0.0396(6) Uani 1 1 d . . . . .
 H39 H 0.222780 1.023813 0.776426 0.048 Uiso 1 1 calc R U . . .
 C40 C 0.3035(3) 0.6777(2) 1.10023(19) 0.0404(6) Uani 1 1 d . . . . .
 H40A H 0.374686 0.606591 1.126414 0.061 Uiso 1 1 calc R U . . .
 H40B H 0.220124 0.662068 1.099848 0.061 Uiso 1 1 calc R U . . .
 H40C H 0.292471 0.730917 1.136856 0.061 Uiso 1 1 calc R U . . .
 C41 C 0.3720(2) 0.5893(2) 0.90145(18) 0.0298(5) Uani 1 1 d . . . . .
 C42 C 0.3434(3) 0.4911(2) 0.96212(18) 0.0329(5) Uani 1 1 d . . . . .
 C43 C 0.2910(4) 0.3850(3) 1.0879(3) 0.0573(9) Uani 1 1 d . . . . .
 H43 H 0.267903 0.358892 1.149509 0.069 Uiso 1 1 calc R U . . .
 C44 C 0.3084(3) 0.3269(2) 1.0250(2) 0.0449(7) Uani 1 1 d . . . . .
 H44 H 0.298707 0.254770 1.033557 0.054 Uiso 1 1 calc R U . . .
 C45 C 0.3440(3) 0.3947(2) 0.9438(2) 0.0359(6) Uani 1 1 d . . . . .
 H45 H 0.364362 0.376446 0.887251 0.043 Uiso 1 1 calc R U . . .

loop_
  _atom_site_aniso_label
  _atom_site_aniso_U_11
  _atom_site_aniso_U_22
  _atom_site_aniso_U_33
  _atom_site_aniso_U_23
  _atom_site_aniso_U_13
  _atom_site_aniso_U_12
 Ga1 0.02601(16) 0.02314(15) 0.03277(17) -0.01225(12) 0.00035(12) -0.00277(11)
 O1 0.0287(9) 0.0253(8) 0.0354(9) -0.0133(7) 0.0029(7) -0.0061(7)
 O2 0.0318(9) 0.0273(9) 0.0424(10) -0.0185(8) -0.0023(7) -0.0033(7)
 O3 0.0295(9) 0.0244(8) 0.0457(10) -0.0139(7) 0.0041(8) -0.0058(7)
 O4 0.0366(10) 0.0280(9) 0.0347(9) -0.0097(7) -0.0004(7) -0.0049(7)
 O5 0.0308(9) 0.0279(8) 0.0301(9) -0.0114(7) 0.0049(7) -0.0105(7)
 O6 0.0338(9) 0.0259(8) 0.0354(9) -0.0125(7) 0.0060(7) -0.0081(7)
 O7 0.0356(10) 0.0325(9) 0.0384(10) -0.0168(8) 0.0001(8) -0.0096(8)
 O8 0.0454(12) 0.0468(12) 0.0436(11) -0.0086(9) 0.0070(9) -0.0126(9)
 O9 0.0693(15) 0.0394(11) 0.0502(12) -0.0154(9) 0.0240(11) -0.0283(11)
 N1 0.0286(10) 0.0262(10) 0.0387(11) -0.0144(9) 0.0022(9) -0.0079(8)
 N2 0.0331(11) 0.0276(11) 0.0468(13) -0.0179(9) 0.0030(9) -0.0079(9)
 N3 0.0325(11) 0.0274(11) 0.0426(12) -0.0108(9) 0.0043(9) -0.0054(9)
 N4 0.0383(12) 0.0263(11) 0.0479(14) -0.0069(10) 0.0003(10) -0.0038(9)
 N5 0.0423(12) 0.0287(11) 0.0296(10) -0.0107(9) 0.0061(9) -0.0143(9)
 N6 0.0438(13) 0.0328(11) 0.0306(11) -0.0108(9) 0.0067(9) -0.0150(10)
 C1 0.0286(12) 0.0272(11) 0.0263(11) -0.0092(9) 0.0038(9) -0.0079(9)
 C2 0.0319(13) 0.0269(12) 0.0405(14) -0.0141(10) 0.0037(11) -0.0039(10)
 C3 0.0322(13) 0.0268(12) 0.0317(12) -0.0120(10) 0.0026(10) -0.0089(10)
 C4 0.0267(12) 0.0358(13) 0.0336(13) -0.0148(10) 0.0059(10) -0.0131(10)
 C5 0.0319(13) 0.0311(13) 0.0361(13) -0.0115(10) 0.0013(10) -0.0071(10)
 C6 0.0384(14) 0.0344(13) 0.0436(15) -0.0152(11) 0.0055(11) -0.0166(11)
 C7 0.0334(14) 0.0402(15) 0.0483(16) -0.0173(12) 0.0025(12) -0.0148(12)
 C8 0.0316(14) 0.0364(14) 0.0481(16) -0.0112(12) -0.0011(11) -0.0099(11)
 C9 0.0350(14) 0.0311(13) 0.0422(15) -0.0104(11) 0.0017(11) -0.0115(11)
 C10 0.0353(15) 0.0340(14) 0.076(2) -0.0279(15) -0.0043(14) -0.0047(12)
 C11 0.0335(13) 0.0254(11) 0.0302(12) -0.0114(9) 0.0014(10) -0.0087(10)
 C12 0.0374(13) 0.0283(12) 0.0284(12) -0.0113(10) 0.0017(10) -0.0125(10)
 C13 0.0458(16) 0.0344(13) 0.0368(14) -0.0159(11) -0.0008(11) -0.0164(12)
 C14 0.0405(15) 0.0441(15) 0.0389(14) -0.0160(12) -0.0014(11) -0.0181(12)
 C15 0.0375(14) 0.0354(14) 0.0394(14) -0.0174(11) 0.0014(11) -0.0084(11)
 C16 0.0247(12) 0.0340(13) 0.0376(13) -0.0114(11) 0.0008(10) -0.0090(10)
 C17 0.0278(13) 0.0330(13) 0.0474(16) -0.0136(12) -0.0018(11) -0.0019(10)
 C18 0.0326(13) 0.0351(13) 0.0385(14) -0.0150(11) 0.0014(11) -0.0119(11)
 C19A 0.0308(19) 0.0434(19) 0.0468(19) -0.0182(18) 0.0081(17) -0.0131(17)
 C24A 0.039(2) 0.0473(19) 0.050(2) -0.0194(18) 0.009(2) -0.011(2)
 C23A 0.041(3) 0.051(2) 0.051(2) -0.0193(19) 0.012(2) -0.009(2)
 C22A 0.042(2) 0.051(2) 0.051(2) -0.0177(18) 0.0127(19) -0.014(2)
 C21A 0.0390(19) 0.045(2) 0.049(2) -0.0143(18) 0.0062(18) -0.0164(18)
 C20A 0.031(2) 0.0435(19) 0.045(2) -0.0226(17) 0.0044(18) -0.0102(17)
 C19B 0.0305(19) 0.0442(19) 0.047(2) -0.0181(18) 0.0072(18) -0.0133(18)
 C20B 0.040(3) 0.049(2) 0.050(2) -0.0163(19) 0.009(2) -0.009(2)
 C21B 0.042(3) 0.054(2) 0.051(2) -0.017(2) 0.012(2) -0.003(2)
 C22B 0.042(2) 0.052(2) 0.051(2) -0.0139(19) 0.0129(19) -0.012(2)
 C23B 0.040(2) 0.046(2) 0.049(2) -0.0153(19) 0.0059(19) -0.0138(19)
 C24B 0.0285(19) 0.0428(19) 0.044(2) -0.0188(18) 0.0045(18) -0.0117(17)
 C25 0.0513(18) 0.0327(15) 0.061(2) -0.0086(14) 0.0068(15) -0.0050(13)
 C26 0.0322(13) 0.0283(12) 0.0352(13) -0.0103(10) -0.0012(10) -0.0088(10)
 C27 0.0412(15) 0.0349(14) 0.0348(13) -0.0087(11) 0.0023(11) -0.0147(11)
 C28 0.075(2) 0.053(2) 0.0509(19) -0.0142(16) 0.0296(18) -0.0255(18)
 C29 0.089(3) 0.0399(17) 0.0337(15) -0.0040(13) -0.0005(16) -0.0099(17)
 C30 0.0485(17) 0.0450(16) 0.0388(15) -0.0089(13) -0.0044(13) -0.0110(13)
 C31 0.0248(11) 0.0274(12) 0.0343(12) -0.0126(10) 0.0021(9) -0.0070(9)
 C32 0.0323(13) 0.0295(12) 0.0328(13) -0.0104(10) 0.0044(10) -0.0102(10)
 C33 0.0262(12) 0.0288(12) 0.0315(12) -0.0098(10) 0.0033(9) -0.0091(9)
 C34 0.0426(14) 0.0282(12) 0.0307(12) -0.0117(10) 0.0083(10) -0.0149(11)
 C35 0.0514(17) 0.0382(15) 0.0462(16) -0.0124(13) -0.0049(13) -0.0173(13)
 C36 0.070(2) 0.0443(17) 0.062(2) -0.0206(16) 0.0022(17) -0.0326(17)
 C37 0.075(2) 0.0307(14) 0.0443(16) -0.0129(12) 0.0160(15) -0.0228(15)
 C38 0.066(2) 0.0336(15) 0.0383(15) -0.0074(12) 0.0035(14) -0.0095(14)
 C39 0.0474(16) 0.0331(14) 0.0394(14) -0.0115(11) 0.0005(12) -0.0133(12)
 C40 0.0514(17) 0.0399(15) 0.0329(14) -0.0116(11) 0.0096(12) -0.0195(13)
 C41 0.0229(11) 0.0278(12) 0.0371(13) -0.0100(10) 0.0025(10) -0.0060(9)
 C42 0.0288(12) 0.0307(13) 0.0394(14) -0.0092(11) 0.0025(10) -0.0107(10)
 C43 0.070(2) 0.0426(17) 0.061(2) -0.0093(15) 0.0241(17) -0.0309(16)
 C44 0.0385(15) 0.0317(14) 0.065(2) -0.0067(13) -0.0006(14) -0.0177(12)
 C45 0.0328(13) 0.0297(13) 0.0462(15) -0.0097(11) -0.0050(11) -0.0107(11)

_geom_special_details
;
 All esds (except the esd in the dihedral angle between two l.s. planes)
 are estimated using the full covariance matrix.  The cell esds are taken
 into account individually in the estimation of esds in distances, angles
 and torsion angles; correlations between esds in cell parameters are only
 used when they are defined by crystal symmetry.  An approximate (isotropic)
 treatment of cell esds is used for estimating esds involving l.s. planes.
;
loop_
  _geom_bond_atom_site_label_1
  _geom_bond_atom_site_label_2
  _geom_bond_distance
  _geom_bond_site_symmetry_2
  _geom_bond_publ_flag
 Ga1 O1 1.9198(17) . ?
 Ga1 O2 1.9579(17) . ?
 Ga1 O3 1.9494(17) . ?
 Ga1 O4 1.9978(18) . ?
 Ga1 O5 1.9468(17) . ?
 Ga1 O6 1.9639(18) . ?
 O1 C1 1.297(3) . ?
 O2 C11 1.282(3) . ?
 O3 C16 1.296(3) . ?
 O4 C26 1.275(3) . ?
 O5 C31 1.287(3) . ?
 O6 C41 1.282(3) . ?
 O7 C12 1.366(3) . ?
 O7 C13 1.361(3) . ?
 O8 C27 1.372(3) . ?
 O8 C28 1.371(4) . ?
 O9 C42 1.360(3) . ?
 O9 C43 1.361(4) . ?
 N1 N2 1.397(3) . ?
 N1 C1 1.342(3) . ?
 N1 C4 1.423(3) . ?
 N2 C2 1.312(4) . ?
 N3 N4 1.397(3) . ?
 N3 C16 1.349(3) . ?
 N3 C19A 1.423(5) . ?
 N3 C19B 1.427(5) . ?
 N4 C17 1.308(4) . ?
 N5 N6 1.395(3) . ?
 N5 C31 1.342(3) . ?
 N5 C34 1.427(3) . ?
 N6 C32 1.311(3) . ?
 C1 C3 1.424(3) . ?
 C2 C3 1.454(3) . ?
 C2 C10 1.499(4) . ?
 C3 C11 1.400(4) . ?
 C4 C5 1.396(4) . ?
 C4 C9 1.379(4) . ?
 C5 H5 0.9500 . ?
 C5 C6 1.375(4) . ?
 C6 H6 0.9500 . ?
 C6 C7 1.380(4) . ?
 C7 H7 0.9500 . ?
 C7 C8 1.385(4) . ?
 C8 H8 0.9500 . ?
 C8 C9 1.381(4) . ?
 C9 H9 0.9500 . ?
 C10 H10A 0.9800 . ?
 C10 H10B 0.9800 . ?
 C10 H10C 0.9800 . ?
 C11 C12 1.463(3) . ?
 C12 C15 1.356(4) . ?
 C13 H13 0.9500 . ?
 C13 C14 1.349(4) . ?
 C14 H14 0.9500 . ?
 C14 C15 1.428(4) . ?
 C15 H15 0.9500 . ?
 C16 C18 1.412(4) . ?
 C17 C18 1.461(4) . ?
 C17 C25 1.475(4) . ?
 C18 C26 1.407(4) . ?
 C19A C24A 1.3900 . ?
 C19A C20A 1.3900 . ?
 C24A H24A 0.9500 . ?
 C24A C23A 1.3900 . ?
 C23A H23A 0.9500 . ?
 C23A C22A 1.3900 . ?
 C22A H22A 0.9500 . ?
 C22A C21A 1.3900 . ?
 C21A H21A 0.9500 . ?
 C21A C20A 1.3900 . ?
 C20A H20A 0.9500 . ?
 C19B C20B 1.3900 . ?
 C19B C24B 1.3900 . ?
 C20B H20B 0.9500 . ?
 C20B C21B 1.3900 . ?
 C21B H21B 0.9500 . ?
 C21B C22B 1.3900 . ?
 C22B H22B 0.9500 . ?
 C22B C23B 1.3900 . ?
 C23B H23B 0.9500 . ?
 C23B C24B 1.3900 . ?
 C24B H24B 0.9500 . ?
 C25 H25A 0.9800 . ?
 C25 H25B 0.9800 . ?
 C25 H25C 0.9800 . ?
 C26 C27 1.458(4) . ?
 C27 C30 1.355(4) . ?
 C28 H28 0.9500 . ?
 C28 C29 1.341(6) . ?
 C29 H29 0.9500 . ?
 C29 C30 1.422(5) . ?
 C30 H30 0.9500 . ?
 C31 C33 1.431(3) . ?
 C32 C33 1.446(3) . ?
 C32 C40 1.497(4) . ?
 C33 C41 1.413(3) . ?
 C34 C35 1.376(4) . ?
 C34 C39 1.379(4) . ?
 C35 H35 0.9500 . ?
 C35 C36 1.395(4) . ?
 C36 H36 0.9500 . ?
 C36 C37 1.371(5) . ?
 C37 H37 0.9500 . ?
 C37 C38 1.387(5) . ?
 C38 H38 0.9500 . ?
 C38 C39 1.391(4) . ?
 C39 H39 0.9500 . ?
 C40 H40A 0.9800 . ?
 C40 H40B 0.9800 . ?
 C40 H40C 0.9800 . ?
 C41 C42 1.459(3) . ?
 C42 C45 1.357(4) . ?
 C43 H43 0.9500 . ?
 C43 C44 1.348(5) . ?
 C44 H44 0.9500 . ?
 C44 C45 1.411(4) . ?
 C45 H45 0.9500 . ?

loop_
  _geom_angle_atom_site_label_1
  _geom_angle_atom_site_label_2
  _geom_angle_atom_site_label_3
  _geom_angle
  _geom_angle_site_symmetry_1
  _geom_angle_site_symmetry_3
  _geom_angle_publ_flag
 O1 Ga1 O2 90.73(7) . . ?
 O1 Ga1 O3 178.92(7) . . ?
 O1 Ga1 O4 90.23(7) . . ?
 O1 Ga1 O5 91.80(7) . . ?
 O1 Ga1 O6 91.88(7) . . ?
 O2 Ga1 O4 89.39(8) . . ?
 O2 Ga1 O6 89.03(8) . . ?
 O3 Ga1 O2 88.42(7) . . ?
 O3 Ga1 O4 90.42(8) . . ?
 O3 Ga1 O6 87.45(8) . . ?
 O5 Ga1 O2 177.47(7) . . ?
 O5 Ga1 O3 89.05(7) . . ?
 O5 Ga1 O4 90.67(7) . . ?
 O5 Ga1 O6 90.83(7) . . ?
 O6 Ga1 O4 177.38(8) . . ?
 C1 O1 Ga1 120.66(16) . . ?
 C11 O2 Ga1 129.81(17) . . ?
 C16 O3 Ga1 117.98(16) . . ?
 C26 O4 Ga1 128.33(17) . . ?
 C31 O5 Ga1 119.56(15) . . ?
 C41 O6 Ga1 128.52(16) . . ?
 C13 O7 C12 106.7(2) . . ?
 C28 O8 C27 105.4(2) . . ?
 C42 O9 C43 106.5(2) . . ?
 N2 N1 C4 118.5(2) . . ?
 C1 N1 N2 111.6(2) . . ?
 C1 N1 C4 129.8(2) . . ?
 C2 N2 N1 106.3(2) . . ?
 N4 N3 C19A 118.8(4) . . ?
 N4 N3 C19B 118.6(4) . . ?
 C16 N3 N4 110.5(2) . . ?
 C16 N3 C19A 129.9(4) . . ?
 C16 N3 C19B 129.2(4) . . ?
 C17 N4 N3 107.7(2) . . ?
 N6 N5 C34 119.2(2) . . ?
 C31 N5 N6 112.5(2) . . ?
 C31 N5 C34 128.0(2) . . ?
 C32 N6 N5 106.0(2) . . ?
 O1 C1 N1 121.6(2) . . ?
 O1 C1 C3 131.0(2) . . ?
 N1 C1 C3 107.4(2) . . ?
 N2 C2 C3 111.2(2) . . ?
 N2 C2 C10 116.1(2) . . ?
 C3 C2 C10 132.8(2) . . ?
 C1 C3 C2 103.5(2) . . ?
 C11 C3 C1 120.7(2) . . ?
 C11 C3 C2 135.8(2) . . ?
 C5 C4 N1 121.1(2) . . ?
 C9 C4 N1 118.5(2) . . ?
 C9 C4 C5 120.4(2) . . ?
 C4 C5 H5 120.5 . . ?
 C6 C5 C4 118.9(2) . . ?
 C6 C5 H5 120.5 . . ?
 C5 C6 H6 119.3 . . ?
 C5 C6 C7 121.4(3) . . ?
 C7 C6 H6 119.3 . . ?
 C6 C7 H7 120.5 . . ?
 C6 C7 C8 119.1(3) . . ?
 C8 C7 H7 120.5 . . ?
 C7 C8 H8 119.7 . . ?
 C9 C8 C7 120.7(3) . . ?
 C9 C8 H8 119.7 . . ?
 C4 C9 C8 119.6(2) . . ?
 C4 C9 H9 120.2 . . ?
 C8 C9 H9 120.2 . . ?
 C2 C10 H10A 109.5 . . ?
 C2 C10 H10B 109.5 . . ?
 C2 C10 H10C 109.5 . . ?
 H10A C10 H10B 109.5 . . ?
 H10A C10 H10C 109.5 . . ?
 H10B C10 H10C 109.5 . . ?
 O2 C11 C3 121.5(2) . . ?
 O2 C11 C12 112.3(2) . . ?
 C3 C11 C12 126.2(2) . . ?
 O7 C12 C11 120.3(2) . . ?
 C15 C12 O7 109.9(2) . . ?
 C15 C12 C11 129.8(2) . . ?
 O7 C13 H13 124.6 . . ?
 C14 C13 O7 110.8(2) . . ?
 C14 C13 H13 124.6 . . ?
 C13 C14 H14 127.0 . . ?
 C13 C14 C15 106.0(2) . . ?
 C15 C14 H14 127.0 . . ?
 C12 C15 C14 106.6(2) . . ?
 C12 C15 H15 126.7 . . ?
 C14 C15 H15 126.7 . . ?
 O3 C16 N3 123.2(2) . . ?
 O3 C16 C18 129.0(2) . . ?
 N3 C16 C18 107.8(2) . . ?
 N4 C17 C18 109.9(2) . . ?
 N4 C17 C25 117.9(2) . . ?
 C18 C17 C25 132.1(3) . . ?
 C16 C18 C17 104.1(2) . . ?
 C26 C18 C16 122.1(2) . . ?
 C26 C18 C17 132.9(3) . . ?
 C24A C19A N3 117.5(5) . . ?
 C24A C19A C20A 120.0 . . ?
 C20A C19A N3 122.4(5) . . ?
 C19A C24A H24A 120.0 . . ?
 C23A C24A C19A 120.0 . . ?
 C23A C24A H24A 120.0 . . ?
 C24A C23A H23A 120.0 . . ?
 C22A C23A C24A 120.0 . . ?
 C22A C23A H23A 120.0 . . ?
 C23A C22A H22A 120.0 . . ?
 C23A C22A C21A 120.0 . . ?
 C21A C22A H22A 120.0 . . ?
 C22A C21A H21A 120.0 . . ?
 C20A C21A C22A 120.0 . . ?
 C20A C21A H21A 120.0 . . ?
 C19A C20A H20A 120.0 . . ?
 C21A C20A C19A 120.0 . . ?
 C21A C20A H20A 120.0 . . ?
 C20B C19B N3 120.2(6) . . ?
 C20B C19B C24B 120.0 . . ?
 C24B C19B N3 119.7(6) . . ?
 C19B C20B H20B 120.0 . . ?
 C19B C20B C21B 120.0 . . ?
 C21B C20B H20B 120.0 . . ?
 C20B C21B H21B 120.0 . . ?
 C22B C21B C20B 120.0 . . ?
 C22B C21B H21B 120.0 . . ?
 C21B C22B H22B 120.0 . . ?
 C23B C22B C21B 120.0 . . ?
 C23B C22B H22B 120.0 . . ?
 C22B C23B H23B 120.0 . . ?
 C22B C23B C24B 120.0 . . ?
 C24B C23B H23B 120.0 . . ?
 C19B C24B H24B 120.0 . . ?
 C23B C24B C19B 120.0 . . ?
 C23B C24B H24B 120.0 . . ?
 C17 C25 H25A 109.5 . . ?
 C17 C25 H25B 109.5 . . ?
 C17 C25 H25C 109.5 . . ?
 H25A C25 H25B 109.5 . . ?
 H25A C25 H25C 109.5 . . ?
 H25B C25 H25C 109.5 . . ?
 O4 C26 C18 121.7(2) . . ?
 O4 C26 C27 116.7(2) . . ?
 C18 C26 C27 121.6(2) . . ?
 O8 C27 C26 116.7(2) . . ?
 C30 C27 O8 110.4(3) . . ?
 C30 C27 C26 132.5(3) . . ?
 O8 C28 H28 124.3 . . ?
 C29 C28 O8 111.5(3) . . ?
 C29 C28 H28 124.3 . . ?
 C28 C29 H29 126.9 . . ?
 C28 C29 C30 106.1(3) . . ?
 C30 C29 H29 126.9 . . ?
 C27 C30 C29 106.6(3) . . ?
 C27 C30 H30 126.7 . . ?
 C29 C30 H30 126.7 . . ?
 O5 C31 N5 121.5(2) . . ?
 O5 C31 C33 132.4(2) . . ?
 N5 C31 C33 106.2(2) . . ?
 N6 C32 C33 111.1(2) . . ?
 N6 C32 C40 115.6(2) . . ?
 C33 C32 C40 133.3(2) . . ?
 C31 C33 C32 104.2(2) . . ?
 C41 C33 C31 120.3(2) . . ?
 C41 C33 C32 135.5(2) . . ?
 C35 C34 N5 119.9(3) . . ?
 C35 C34 C39 121.1(3) . . ?
 C39 C34 N5 119.0(2) . . ?
 C34 C35 H35 120.4 . . ?
 C34 C35 C36 119.1(3) . . ?
 C36 C35 H35 120.4 . . ?
 C35 C36 H36 119.8 . . ?
 C37 C36 C35 120.4(3) . . ?
 C37 C36 H36 119.8 . . ?
 C36 C37 H37 119.9 . . ?
 C36 C37 C38 120.1(3) . . ?
 C38 C37 H37 119.9 . . ?
 C37 C38 H38 120.1 . . ?
 C37 C38 C39 119.8(3) . . ?
 C39 C38 H38 120.1 . . ?
 C34 C39 C38 119.4(3) . . ?
 C34 C39 H39 120.3 . . ?
 C38 C39 H39 120.3 . . ?
 C32 C40 H40A 109.5 . . ?
 C32 C40 H40B 109.5 . . ?
 C32 C40 H40C 109.5 . . ?
 H40A C40 H40B 109.5 . . ?
 H40A C40 H40C 109.5 . . ?
 H40B C40 H40C 109.5 . . ?
 O6 C41 C33 121.7(2) . . ?
 O6 C41 C42 111.8(2) . . ?
 C33 C41 C42 126.5(2) . . ?
 O9 C42 C41 121.3(2) . . ?
 C45 C42 O9 109.8(2) . . ?
 C45 C42 C41 128.9(3) . . ?
 O9 C43 H43 124.7 . . ?
 C44 C43 O9 110.6(3) . . ?
 C44 C43 H43 124.7 . . ?
 C43 C44 H44 126.9 . . ?
 C43 C44 C45 106.3(3) . . ?
 C45 C44 H44 126.9 . . ?
 C42 C45 C44 106.8(3) . . ?
 C42 C45 H45 126.6 . . ?
 C44 C45 H45 126.6 . . ?

loop_
  _geom_torsion_atom_site_label_1
  _geom_torsion_atom_site_label_2
  _geom_torsion_atom_site_label_3
  _geom_torsion_atom_site_label_4
  _geom_torsion
  _geom_torsion_site_symmetry_1
  _geom_torsion_site_symmetry_2
  _geom_torsion_site_symmetry_3
  _geom_torsion_site_symmetry_4
  _geom_torsion_publ_flag
 Ga1 O1 C1 N1 -162.53(18) . . . . ?
 Ga1 O1 C1 C3 18.3(4) . . . . ?
 Ga1 O2 C11 C3 -8.5(4) . . . . ?
 Ga1 O2 C11 C12 171.93(16) . . . . ?
 Ga1 O3 C16 N3 -145.2(2) . . . . ?
 Ga1 O3 C16 C18 36.3(3) . . . . ?
 Ga1 O4 C26 C18 2.7(4) . . . . ?
 Ga1 O4 C26 C27 -176.77(17) . . . . ?
 Ga1 O5 C31 N5 -163.78(18) . . . . ?
 Ga1 O5 C31 C33 17.1(4) . . . . ?
 Ga1 O6 C41 C33 -19.6(3) . . . . ?
 Ga1 O6 C41 C42 159.63(17) . . . . ?
 O1 C1 C3 C2 -179.1(3) . . . . ?
 O1 C1 C3 C11 2.0(4) . . . . ?
 O2 C11 C12 O7 173.3(2) . . . . ?
 O2 C11 C12 C15 -6.4(4) . . . . ?
 O3 C16 C18 C17 179.6(3) . . . . ?
 O3 C16 C18 C26 -10.0(4) . . . . ?
 O4 C26 C27 O8 -25.0(4) . . . . ?
 O4 C26 C27 C30 146.0(3) . . . . ?
 O5 C31 C33 C32 178.9(3) . . . . ?
 O5 C31 C33 C41 -0.5(4) . . . . ?
 O6 C41 C42 O9 178.6(2) . . . . ?
 O6 C41 C42 C45 -1.1(4) . . . . ?
 O7 C12 C15 C14 0.6(3) . . . . ?
 O7 C13 C14 C15 0.1(3) . . . . ?
 O8 C27 C30 C29 -1.4(4) . . . . ?
 O8 C28 C29 C30 1.5(4) . . . . ?
 O9 C42 C45 C44 0.8(3) . . . . ?
 O9 C43 C44 C45 1.1(4) . . . . ?
 N1 N2 C2 C3 -0.8(3) . . . . ?
 N1 N2 C2 C10 -179.9(2) . . . . ?
 N1 C1 C3 C2 1.6(3) . . . . ?
 N1 C1 C3 C11 -177.3(2) . . . . ?
 N1 C4 C5 C6 -179.0(2) . . . . ?
 N1 C4 C9 C8 179.8(2) . . . . ?
 N2 N1 C1 O1 178.4(2) . . . . ?
 N2 N1 C1 C3 -2.2(3) . . . . ?
 N2 N1 C4 C5 148.7(2) . . . . ?
 N2 N1 C4 C9 -30.3(3) . . . . ?
 N2 C2 C3 C1 -0.5(3) . . . . ?
 N2 C2 C3 C11 178.1(3) . . . . ?
 N3 N4 C17 C18 -1.5(3) . . . . ?
 N3 N4 C17 C25 -178.9(3) . . . . ?
 N3 C16 C18 C17 0.9(3) . . . . ?
 N3 C16 C18 C26 171.3(2) . . . . ?
 N3 C19A C24A C23A -177.6(6) . . . . ?
 N3 C19A C20A C21A 177.4(7) . . . . ?
 N3 C19B C20B C21B -177.1(6) . . . . ?
 N3 C19B C24B C23B 177.1(6) . . . . ?
 N4 N3 C16 O3 179.3(2) . . . . ?
 N4 N3 C16 C18 -1.9(3) . . . . ?
 N4 N3 C19A C24A -0.5(7) . . . . ?
 N4 N3 C19A C20A -178.0(4) . . . . ?
 N4 N3 C19B C20B -14.2(7) . . . . ?
 N4 N3 C19B C24B 168.6(4) . . . . ?
 N4 C17 C18 C16 0.4(3) . . . . ?
 N4 C17 C18 C26 -168.5(3) . . . . ?
 N5 N6 C32 C33 1.0(3) . . . . ?
 N5 N6 C32 C40 -179.6(2) . . . . ?
 N5 C31 C33 C32 -0.3(3) . . . . ?
 N5 C31 C33 C41 -179.7(2) . . . . ?
 N5 C34 C35 C36 -178.4(3) . . . . ?
 N5 C34 C39 C38 179.0(3) . . . . ?
 N6 N5 C31 O5 -178.4(2) . . . . ?
 N6 N5 C31 C33 0.9(3) . . . . ?
 N6 N5 C34 C35 66.6(3) . . . . ?
 N6 N5 C34 C39 -111.1(3) . . . . ?
 N6 C32 C33 C31 -0.4(3) . . . . ?
 N6 C32 C33 C41 178.8(3) . . . . ?
 C1 N1 N2 C2 1.9(3) . . . . ?
 C1 N1 C4 C5 -35.3(4) . . . . ?
 C1 N1 C4 C9 145.6(3) . . . . ?
 C1 C3 C11 O2 -7.7(4) . . . . ?
 C1 C3 C11 C12 171.8(2) . . . . ?
 C2 C3 C11 O2 173.9(3) . . . . ?
 C2 C3 C11 C12 -6.7(5) . . . . ?
 C3 C11 C12 O7 -6.2(4) . . . . ?
 C3 C11 C12 C15 174.1(3) . . . . ?
 C4 N1 N2 C2 178.5(2) . . . . ?
 C4 N1 C1 O1 2.3(4) . . . . ?
 C4 N1 C1 C3 -178.4(2) . . . . ?
 C4 C5 C6 C7 -0.6(4) . . . . ?
 C5 C4 C9 C8 0.7(4) . . . . ?
 C5 C6 C7 C8 0.4(4) . . . . ?
 C6 C7 C8 C9 0.4(4) . . . . ?
 C7 C8 C9 C4 -0.9(4) . . . . ?
 C9 C4 C5 C6 0.0(4) . . . . ?
 C10 C2 C3 C1 178.4(3) . . . . ?
 C10 C2 C3 C11 -3.0(5) . . . . ?
 C11 C12 C15 C14 -179.6(3) . . . . ?
 C12 O7 C13 C14 0.3(3) . . . . ?
 C13 O7 C12 C11 179.7(2) . . . . ?
 C13 O7 C12 C15 -0.5(3) . . . . ?
 C13 C14 C15 C12 -0.4(3) . . . . ?
 C16 N3 N4 C17 2.2(3) . . . . ?
 C16 N3 C19A C24A 168.1(5) . . . . ?
 C16 N3 C19A C20A -9.4(7) . . . . ?
 C16 N3 C19B C20B 149.4(5) . . . . ?
 C16 N3 C19B C24B -27.8(7) . . . . ?
 C16 C18 C26 O4 -12.2(4) . . . . ?
 C16 C18 C26 C27 167.2(2) . . . . ?
 C17 C18 C26 O4 155.0(3) . . . . ?
 C17 C18 C26 C27 -25.5(4) . . . . ?
 C18 C26 C27 O8 155.5(2) . . . . ?
 C18 C26 C27 C30 -33.4(5) . . . . ?
 C19A N3 N4 C17 172.8(4) . . . . ?
 C19A N3 C16 O3 10.0(6) . . . . ?
 C19A N3 C16 C18 -171.2(5) . . . . ?
 C19A C24A C23A C22A 0.0 . . . . ?
 C24A C19A C20A C21A 0.0 . . . . ?
 C24A C23A C22A C21A 0.0 . . . . ?
 C23A C22A C21A C20A 0.0 . . . . ?
 C22A C21A C20A C19A 0.0 . . . . ?
 C20A C19A C24A C23A 0.0 . . . . ?
 C19B N3 N4 C17 168.6(5) . . . . ?
 C19B N3 C16 O3 14.7(7) . . . . ?
 C19B N3 C16 C18 -166.5(6) . . . . ?
 C19B C20B C21B C22B 0.0 . . . . ?
 C20B C19B C24B C23B 0.0 . . . . ?
 C20B C21B C22B C23B 0.0 . . . . ?
 C21B C22B C23B C24B 0.0 . . . . ?
 C22B C23B C24B C19B 0.0 . . . . ?
 C24B C19B C20B C21B 0.0 . . . . ?
 C25 C17 C18 C16 177.3(3) . . . . ?
 C25 C17 C18 C26 8.4(5) . . . . ?
 C26 C27 C30 C29 -172.9(3) . . . . ?
 C27 O8 C28 C29 -2.3(4) . . . . ?
 C28 O8 C27 C26 175.2(3) . . . . ?
 C28 O8 C27 C30 2.2(3) . . . . ?
 C28 C29 C30 C27 -0.1(4) . . . . ?
 C31 N5 N6 C32 -1.2(3) . . . . ?
 C31 N5 C34 C35 -120.0(3) . . . . ?
 C31 N5 C34 C39 62.3(4) . . . . ?
 C31 C33 C41 O6 0.8(4) . . . . ?
 C31 C33 C41 C42 -178.4(2) . . . . ?
 C32 C33 C41 O6 -178.3(3) . . . . ?
 C32 C33 C41 C42 2.5(5) . . . . ?
 C33 C41 C42 O9 -2.2(4) . . . . ?
 C33 C41 C42 C45 178.1(3) . . . . ?
 C34 N5 N6 C32 173.2(2) . . . . ?
 C34 N5 C31 O5 7.8(4) . . . . ?
 C34 N5 C31 C33 -172.9(2) . . . . ?
 C34 C35 C36 C37 -0.3(5) . . . . ?
 C35 C34 C39 C38 1.3(4) . . . . ?
 C35 C36 C37 C38 0.7(5) . . . . ?
 C36 C37 C38 C39 -0.1(5) . . . . ?
 C37 C38 C39 C34 -0.9(4) . . . . ?
 C39 C34 C35 C36 -0.7(5) . . . . ?
 C40 C32 C33 C31 -179.7(3) . . . . ?
 C40 C32 C33 C41 -0.5(5) . . . . ?
 C41 C42 C45 C44 -179.4(3) . . . . ?
 C42 O9 C43 C44 -0.6(4) . . . . ?
 C43 O9 C42 C41 -180.0(3) . . . . ?
 C43 O9 C42 C45 -0.2(3) . . . . ?
 C43 C44 C45 C42 -1.2(3) . . . . ?

_shelx_res_file
;
TITL pettinari_ga-hqfur.res in P-1
    pettinari_ga-hqfur.res
    created by SHELXL-2018/3 at 20:28:16 on 12-Jul-2022
CELL 1.54184 10.694812 12.998548 15.325195 73.5674 84.7723 70.0432
ZERR 2 0.00016 0.000206 0.000211 0.0013 0.0013 0.0014
LATT 1
SFAC C H Ga N O
UNIT 90 66 2 12 18
SADI 0.01 N3 C19A N3 C19B
SIMU 0.005 0.01 2 C19A C19B C20A C20B C21A C21B C22A C22B C23A C23B C24A C24B

L.S. 20
PLAN  10
SIZE 0.05 0.1 0.13
TEMP -133.15
CONF
wpdb -2
MORE -1
BOND $H
fmap 2
acta
OMIT 2 -1 2
OMIT -2 1 1
REM <olex2.extras>
REM <HklSrc "%.\\Pettinari_Ga-HQFur.hkl">
REM </olex2.extras>

WGHT    0.045300    3.166400
FVAR       0.37760   0.51543
GA1   3    0.397688    0.693389    0.706675    11.00000    0.02601    0.02314 =
         0.03277   -0.01225    0.00035   -0.00277
O1    5    0.585241    0.628391    0.688843    11.00000    0.02868    0.02531 =
         0.03536   -0.01331    0.00287   -0.00610
O2    5    0.360550    0.596567    0.642226    11.00000    0.03177    0.02727 =
         0.04238   -0.01848   -0.00233   -0.00327
O3    5    0.206905    0.756580    0.725142    11.00000    0.02954    0.02441 =
         0.04568   -0.01393    0.00409   -0.00575
O4    5    0.384208    0.812230    0.588704    11.00000    0.03664    0.02803 =
         0.03475   -0.00967   -0.00042   -0.00487
O5    5    0.426216    0.792407    0.771659    11.00000    0.03078    0.02790 =
         0.03012   -0.01137    0.00487   -0.01047
O6    5    0.402940    0.576415    0.821478    11.00000    0.03384    0.02589 =
         0.03538   -0.01247    0.00603   -0.00807
O7    5    0.431997    0.355125    0.558567    11.00000    0.03563    0.03247 =
         0.03844   -0.01679    0.00014   -0.00960
O8    5    0.429908    0.959151    0.435814    11.00000    0.04537    0.04681 =
         0.04361   -0.00864    0.00696   -0.01265
O9    5    0.311209    0.486371    1.050744    11.00000    0.06928    0.03936 =
         0.05022   -0.01544    0.02403   -0.02832
N1    4    0.764913    0.468837    0.685949    11.00000    0.02860    0.02624 =
         0.03871   -0.01442    0.00221   -0.00791
N2    4    0.794558    0.362373    0.670128    11.00000    0.03309    0.02755 =
         0.04680   -0.01790    0.00300   -0.00793
N3    4    0.048113    0.927017    0.736214    11.00000    0.03247    0.02742 =
         0.04261   -0.01075    0.00427   -0.00536
N4    4    0.008540    1.041649    0.687716    11.00000    0.03828    0.02632 =
         0.04788   -0.00693    0.00028   -0.00376
N5    4    0.381190    0.861247    0.897418    11.00000    0.04235    0.02869 =
         0.02959   -0.01068    0.00606   -0.01429
N6    4    0.348968    0.830069    0.989225    11.00000    0.04376    0.03284 =
         0.03064   -0.01076    0.00674   -0.01499
C1    1    0.634531    0.528151    0.675314    11.00000    0.02859    0.02720 =
         0.02630   -0.00921    0.00375   -0.00790
C2    1    0.682094    0.357465    0.646808    11.00000    0.03186    0.02688 =
         0.04046   -0.01408    0.00374   -0.00395
C3    1    0.572775    0.461094    0.647645    11.00000    0.03217    0.02680 =
         0.03170   -0.01199    0.00261   -0.00895
C4    1    0.869331    0.496490    0.714728    11.00000    0.02674    0.03582 =
         0.03363   -0.01484    0.00587   -0.01310
C5    1    0.869401    0.608386    0.690956    11.00000    0.03192    0.03106 =
         0.03611   -0.01153    0.00133   -0.00708
AFIX  43
H5    2    0.798661    0.668181    0.655820    11.00000   -1.20000
AFIX   0
C6    1    0.973593    0.630616    0.719252    11.00000    0.03837    0.03437 =
         0.04360   -0.01520    0.00549   -0.01658
AFIX  43
H6    2    0.974651    0.706476    0.702844    11.00000   -1.20000
AFIX   0
C7    1    1.076613    0.544985    0.770984    11.00000    0.03340    0.04024 =
         0.04832   -0.01731    0.00246   -0.01480
AFIX  43
H7    2    1.147704    0.561604    0.790365    11.00000   -1.20000
AFIX   0
C8    1    1.074898    0.434439    0.794257    11.00000    0.03159    0.03639 =
         0.04809   -0.01122   -0.00114   -0.00986
AFIX  43
H8    2    1.145103    0.374979    0.830168    11.00000   -1.20000
AFIX   0
C9    1    0.972145    0.409820    0.765771    11.00000    0.03502    0.03114 =
         0.04222   -0.01043    0.00167   -0.01147
AFIX  43
H9    2    0.972269    0.333665    0.781234    11.00000   -1.20000
AFIX   0
C10   1    0.689159    0.249467    0.626375    11.00000    0.03531    0.03396 =
         0.07590   -0.02788   -0.00429   -0.00469
AFIX 137
H10A  2    0.619951    0.221314    0.660413    11.00000   -1.50000
H10B  2    0.776747    0.192412    0.644307    11.00000   -1.50000
H10C  2    0.675397    0.264061    0.561044    11.00000   -1.50000
AFIX   0
C11   1    0.436611    0.502862    0.627333    11.00000    0.03353    0.02541 =
         0.03017   -0.01135    0.00145   -0.00872
C12   1    0.364519    0.449444    0.587498    11.00000    0.03744    0.02826 =
         0.02843   -0.01133    0.00172   -0.01248
C13   1    0.339226    0.325212    0.525797    11.00000    0.04578    0.03436 =
         0.03678   -0.01588   -0.00078   -0.01644
AFIX  43
H13   2    0.358700    0.261954    0.501379    11.00000   -1.20000
AFIX   0
C14   1    0.215855    0.397571    0.532691    11.00000    0.04049    0.04406 =
         0.03888   -0.01599   -0.00139   -0.01812
AFIX  43
H14   2    0.134610    0.394865    0.514677    11.00000   -1.20000
AFIX   0
C15   1    0.232278    0.479034    0.572572    11.00000    0.03750    0.03544 =
         0.03941   -0.01735    0.00142   -0.00842
AFIX  43
H15   2    0.163889    0.541741    0.586027    11.00000   -1.20000
AFIX   0
C16   1    0.150164    0.865327    0.694065    11.00000    0.02466    0.03404 =
         0.03759   -0.01144    0.00077   -0.00897
C17   1    0.081737    1.050911    0.614574    11.00000    0.02777    0.03296 =
         0.04742   -0.01362   -0.00176   -0.00190
C18   1    0.177297    0.939739    0.613529    11.00000    0.03256    0.03510 =
         0.03847   -0.01501    0.00139   -0.01188
PART 1
AFIX  66
C19A  1   -0.005803    0.895767    0.824196    21.00000    0.03082    0.04341 =
         0.04684   -0.01821    0.00814   -0.01311
C24A  1   -0.094906    0.982238    0.857294    21.00000    0.03851    0.04730 =
         0.04968   -0.01945    0.00856   -0.01102
AFIX  43
H24A  2   -0.120356    1.058514    0.820502    21.00000   -1.20000
AFIX  65
C23A  1   -0.146773    0.957105    0.944226    21.00000    0.04056    0.05089 =
         0.05135   -0.01934    0.01221   -0.00859
AFIX  43
H23A  2   -0.207671    1.016205    0.966847    21.00000   -1.20000
AFIX  65
C22A  1   -0.109537    0.845502    0.998059    21.00000    0.04173    0.05137 =
         0.05071   -0.01773    0.01267   -0.01361
AFIX  43
H22A  2   -0.144986    0.828326    1.057473    21.00000   -1.20000
AFIX  65
C21A  1   -0.020433    0.759030    0.964962    21.00000    0.03902    0.04467 =
         0.04886   -0.01427    0.00619   -0.01641
AFIX  43
H21A  2    0.005015    0.682755    1.001755    21.00000   -1.20000
AFIX  65
C20A  1    0.031434    0.784161    0.878030    21.00000    0.03128    0.04351 =
         0.04518   -0.02260    0.00435   -0.01019
AFIX  43
H20A  2    0.092332    0.725061    0.855410    21.00000   -1.20000
AFIX  66
PART 2
C19B  1    0.000857    0.896833    0.826774   -21.00000    0.03051    0.04419 =
         0.04656   -0.01813    0.00723   -0.01329
C20B  1   -0.057540    0.979774    0.872521   -21.00000    0.03970    0.04908 =
         0.05025   -0.01630    0.00876   -0.00865
AFIX  43
H20B  2   -0.069773    1.057286    0.842529   -21.00000   -1.20000
AFIX  65
C21B  1   -0.098039    0.949302    0.962150   -21.00000    0.04243    0.05362 =
         0.05111   -0.01742    0.01248   -0.00346
AFIX  43
H21B  2   -0.137951    1.005988    0.993415   -21.00000   -1.20000
AFIX  65
C22B  1   -0.080141    0.835890    1.006032   -21.00000    0.04222    0.05218 =
         0.05057   -0.01389    0.01286   -0.01155
AFIX  43
H22B  2   -0.107820    0.815064    1.067290   -21.00000   -1.20000
AFIX  65
C23B  1   -0.021743    0.752948    0.960287   -21.00000    0.04020    0.04609 =
         0.04915   -0.01533    0.00591   -0.01381
AFIX  43
H23B  2   -0.009511    0.675436    0.990280   -21.00000   -1.20000
AFIX  65
C24B  1    0.018756    0.783418    0.870658   -21.00000    0.02846    0.04280 =
         0.04409   -0.01877    0.00453   -0.01170
AFIX  43
H24B  2    0.058668    0.726731    0.839393   -21.00000   -1.20000
AFIX   0
PART 0
C25   1    0.060107    1.165360    0.552516    11.00000    0.05125    0.03266 =
         0.06098   -0.00856    0.00676   -0.00496
AFIX 137
H25A  2    0.008237    1.174798    0.499570    11.00000   -1.50000
H25B  2    0.146207    1.174587    0.532344    11.00000   -1.50000
H25C  2    0.011507    1.222731    0.584403    11.00000   -1.50000
AFIX   0
C26   1    0.289570    0.905275    0.559929    11.00000    0.03217    0.02834 =
         0.03516   -0.01028   -0.00124   -0.00882
C27   1    0.302929    0.973724    0.468371    11.00000    0.04124    0.03493 =
         0.03478   -0.00871    0.00232   -0.01471
C28   1    0.415298    1.024795    0.347476    11.00000    0.07458    0.05255 =
         0.05087   -0.01419    0.02960   -0.02549
AFIX  43
H28   2    0.487226    1.033525    0.308266    11.00000   -1.20000
AFIX   0
C29   1    0.286673    1.075131    0.323394    11.00000    0.08872    0.03987 =
         0.03371   -0.00402   -0.00051   -0.00991
AFIX  43
H29   2    0.251886    1.123094    0.265529    11.00000   -1.20000
AFIX   0
C30   1    0.212874    1.042214    0.401959    11.00000    0.04848    0.04500 =
         0.03877   -0.00893   -0.00440   -0.01095
AFIX  43
H30   2    0.118774    1.063988    0.406931    11.00000   -1.20000
AFIX   0
C31   1    0.393731    0.780095    0.856004    11.00000    0.02481    0.02745 =
         0.03426   -0.01261    0.00208   -0.00696
C32   1    0.338743    0.728723    1.004821    11.00000    0.03234    0.02951 =
         0.03281   -0.01036    0.00437   -0.01020
C33   1    0.366277    0.689136    0.923629    11.00000    0.02620    0.02882 =
         0.03150   -0.00979    0.00334   -0.00914
C34   1    0.384835    0.973506    0.857309    11.00000    0.04259    0.02821 =
         0.03065   -0.01174    0.00834   -0.01485
C35   1    0.480078    1.007365    0.884615    11.00000    0.05143    0.03821 =
         0.04623   -0.01236   -0.00486   -0.01734
AFIX  43
H35   2    0.544948    0.955841    0.928933    11.00000   -1.20000
AFIX   0
C36   1    0.480117    1.118365    0.846354    11.00000    0.07030    0.04431 =
         0.06244   -0.02060    0.00217   -0.03256
AFIX  43
H36   2    0.545149    1.142717    0.864944    11.00000   -1.20000
AFIX   0
C37   1    0.386804    1.192492    0.782068    11.00000    0.07498    0.03065 =
         0.04426   -0.01291    0.01597   -0.02281
AFIX  43
H37   2    0.388036    1.267673    0.755794    11.00000   -1.20000
AFIX   0
C38   1    0.290609    1.157936    0.755315    11.00000    0.06604    0.03358 =
         0.03830   -0.00737    0.00348   -0.00953
AFIX  43
H38   2    0.225918    1.209389    0.710852    11.00000   -1.20000
AFIX   0
C39   1    0.289126    1.047730    0.793773    11.00000    0.04742    0.03311 =
         0.03943   -0.01151    0.00047   -0.01328
AFIX  43
H39   2    0.222780    1.023813    0.776426    11.00000   -1.20000
AFIX   0
C40   1    0.303458    0.677665    1.100225    11.00000    0.05137    0.03987 =
         0.03289   -0.01159    0.00958   -0.01949
AFIX 137
H40A  2    0.374686    0.606591    1.126414    11.00000   -1.50000
H40B  2    0.220124    0.662068    1.099848    11.00000   -1.50000
H40C  2    0.292471    0.730917    1.136856    11.00000   -1.50000
AFIX   0
C41   1    0.371965    0.589265    0.901454    11.00000    0.02288    0.02777 =
         0.03708   -0.01002    0.00247   -0.00598
C42   1    0.343427    0.491114    0.962122    11.00000    0.02882    0.03067 =
         0.03941   -0.00921    0.00248   -0.01072
C43   1    0.291031    0.385037    1.087857    11.00000    0.07026    0.04262 =
         0.06102   -0.00930    0.02410   -0.03094
AFIX  43
H43   2    0.267903    0.358892    1.149509    11.00000   -1.20000
AFIX   0
C44   1    0.308434    0.326944    1.024958    11.00000    0.03849    0.03168 =
         0.06527   -0.00666   -0.00055   -0.01766
AFIX  43
H44   2    0.298707    0.254770    1.033557    11.00000   -1.20000
AFIX   0
C45   1    0.343970    0.394737    0.943823    11.00000    0.03279    0.02973 =
         0.04625   -0.00970   -0.00504   -0.01066
AFIX  43
H45   2    0.364362    0.376446    0.887251    11.00000   -1.20000
AFIX   0
HKLF 4


REM  pettinari_ga-hqfur.res in P-1
REM wR2 = 0.1185, GooF = S = 1.050, Restrained GooF = 1.044 for all data
REM R1 = 0.0480 for 7473 Fo > 4sig(Fo) and 0.0494 for all 7779 data
REM 584 parameters refined using 181 restraints

END

WGHT      0.0449      3.1742

REM Highest difference peak  1.003,  deepest hole -0.875,  1-sigma level  0.062
Q1    1   0.1927  0.7165  0.7860  11.00000  0.05    1.00
Q2    1   0.4441  0.7242  0.7201  11.00000  0.05    0.99
Q3    1   0.3100  0.8014  0.6244  11.00000  0.05    0.99
Q4    1   0.3644  0.6694  0.7496  11.00000  0.05    0.96
Q5    1   0.1251  0.8225  0.7776  11.00000  0.05    0.68
Q6    1   0.1950  0.9943  0.5646  11.00000  0.05    0.60
Q7    1   0.6159  0.6718  0.6997  11.00000  0.05    0.54
Q8    1  -0.0419  1.1139  0.7261  11.00000  0.05    0.54
Q9    1   0.4345  0.6033  0.6561  11.00000  0.05    0.54
Q10   1   0.2412  1.0360  0.4778  11.00000  0.05    0.47
;
_shelx_res_checksum                97737
_shelx_hkl_file
;
   0   0   1  103.43    1.56
   0   0  -1  102.88    1.59
   0   0   1  100.01    1.58
   0   0   1  103.74    1.59
   0   0  -1  101.93    1.58
   0   0  -2  595.19    8.77
   0   0  -2  585.55    8.76
   0   0  -2  592.16    8.67
   0   0   2  576.74    8.71
   0   0  -2  580.61    8.69
   0   0  -3 1965.01   29.17
   0   0  -3 1966.04   29.15
   0   0  -3 2008.23   29.02
   0   0   3 1979.63   29.08
   0   0   3 1996.25   29.08
   0   0  -3 1975.50   29.04
   0   0  -3 1976.98   29.02
   0   0  -3 1917.24   28.99
   0   0  -4    0.43    0.15
   0   0  -4    0.59    0.18
   0   0   4    0.63    0.25
   0   0  -4    0.80    0.14
   0   0  -4    0.67    0.29
   0   0   4    0.65    0.31
   0   0   5  278.44    4.34
   0   0  -5  279.66    4.26
   0   0  -5  273.45    4.22
   0   0  -5  272.03    4.17
   0   0  -5  282.45    4.48
   0   0   5  282.27    4.52
   0   0   6    3.34    0.36
   0   0  -6    3.87    0.24
   0   0  -6    3.82    0.22
   0   0   6    3.66    0.44
   0   0  -6    3.09    0.41
   0   0  -6    3.70    0.19
   0   0   7  496.42    7.70
   0   0  -8  188.16    3.47
   0   0   8  189.63    3.51
   0   0   8  182.34    3.20
   0   0  -9   32.55    1.13
   0   0   9   32.97    1.20
   0   0   9   32.09    0.97
   0   0  10   93.64    2.00
   0   0 -10   92.03    1.94
   0   0  10   96.36    2.36
   0   0 -10   91.70    2.25
   0   0 -11    5.01    0.50
   0   0  11    6.08    0.75
   0   0 -11    4.62    0.65
   0   0 -12  100.91    2.17
   0   0 -12   98.03    2.56
   0   0 -12  104.92    2.56
   0   0  12  105.26    2.40
   0   0 -13   37.52    1.18
   0   0 -13   39.61    1.52
   0   0 -13   39.52    1.48
   0   0  13   40.44    1.38
   0   0  14   27.33    1.16
   0   0 -15   43.69    1.57
   0   0  15   42.87    1.39
   0   0  16    3.00    0.45
   0   0 -16    2.64    0.55
   0   0  16    2.77    0.52
   0   0 -16    3.17    0.43
   0   0 -17   18.46    0.65
   0   0  17   18.43    0.66
   0   0  17   19.62    0.77
   0   0  18    0.78    0.26
   0   1 -17   10.05    0.63
   0  -1  17   11.92    0.57
   0   1 -16    4.88    0.42
   0  -1  16    4.91    0.45
   0   1 -16    4.18    0.57
   0  -1  16    4.04    0.52
   0   1 -15   89.47    2.00
   0   1 -15   98.10    2.45
   0  -1  14    4.26    0.62
   0   1 -13    8.95    0.80
   0  -1  13   10.58    0.80
   0  -1  12    4.47    0.61
   0   1 -12    4.75    0.64
   0  -1  12    4.28    0.71
   0   1 -12    3.15    0.64
   0   1 -12    4.63    0.50
   0  -1  11   79.70    1.88
   0   1 -11   78.10    2.12
   0  -1  11   79.81    2.22
   0   1 -11   78.58    1.78
   0  -1  10   26.97    0.96
   0  -1  10   25.94    1.16
   0   1 -10   25.86    1.10
   0   1 -10   27.27    0.89
   0  -1   9   87.17    2.11
   0   1  -9   81.95    2.01
   0  -1   9   80.91    1.77
   0   1  -8 1490.47   22.69
   0  -1   8 1487.54   22.76
   0  -1   7  145.36    2.54
   0  -1   7  149.34    2.81
   0   1  -7  144.19    2.42
   0   1  -6  373.40    6.02
   0  -1   6  379.67    6.25
   0   1  -6  381.89    6.20
   0   1  -6  387.18    5.87
   0  -1   6  385.26    6.03
   0  -1   6  389.02    6.04
   0   1  -6  391.17    5.87
   0   1  -6  387.46    5.96
   0   1  -5  217.82    3.35
   0   1  -5  216.20    3.21
   0   1  -5  217.71    3.53
   0   1  -5  216.64    3.48
   0  -1   5  219.04    3.36
   0   1  -4  787.90   11.73
   0   1  -4  809.75   11.64
   0   1  -4  774.09   11.71
   0   1  -4  790.23   11.89
   0   1  -4  783.01   11.84
   0  -1   4  776.95   11.73
   0   1  -4  773.58   11.54
   0   1  -3 1824.06   28.41
   0   1  -3 1954.61   28.39
   0   1  -3 1975.65   28.43
   0   1  -3 1946.54   28.51
   0   1  -3 1948.60   28.54
   0   1  -3 1871.69   28.34
   0  -1   3 1910.31   28.43
   0   1  -3 1948.32   28.29
   0   1  -2  303.16    4.54
   0   1  -2  295.95    4.52
   0   1  -2  311.86    4.55
   0   1  -2  305.33    4.47
   0   1  -2  305.93    4.52
   0  -1   2  302.80    4.56
   0   1  -2  303.71    4.63
   0  -1   1 1657.23   24.71
   0   1  -1 1679.65   24.68
   0   1  -1 1717.47   24.71
   0   1  -1 1655.91   24.72
   0   1  -1 1664.70   24.68
   0   1  -1 1683.01   24.78
   0   1  -1 1679.45   24.72
   0  -1   0  289.22    4.28
   0  -1   0  288.61    4.28
   0  -1   0  288.95    4.32
   0   1   0  279.20    4.32
   0   1   1 1379.20   20.23
   0  -1  -1 1360.22   20.23
   0   1   1 1347.36   20.23
   0  -1  -1 1398.02   20.28
   0   1   1 1397.76   20.28
   0   1   2   10.30    0.31
   0  -1  -2   10.70    0.34
   0   1   2   10.56    0.34
   0  -1  -2   10.06    0.28
   0   1   2   11.02    0.33
   0   1   3  210.70    3.15
   0   1   3  197.51    3.26
   0  -1  -3  204.74    3.24
   0  -1  -3  202.67    3.14
   0  -1  -3  202.02    3.05
   0   1   4 2657.36   39.34
   0  -1  -4 2655.50   39.47
   0   1   4 2653.37   39.48
   0  -1  -4 2660.13   39.34
   0  -1  -4 2670.74   39.21
   0  -1  -5  203.08    3.21
   0  -1  -5  204.52    3.37
   0   1   5  199.44    3.38
   0   1   5  197.10    3.21
   0   1   6  186.85    3.25
   0  -1  -6  185.93    3.21
   0  -1  -6  187.87    3.02
   0  -1  -6  181.33    2.93
   0   1   6  183.35    3.04
   0   1   7  183.29    3.07
   0  -1  -7  181.21    3.05
   0   1   8  102.22    1.99
   0   1   8  105.93    2.25
   0  -1  -8  106.73    2.23
   0  -1  -8  103.06    1.95
   0   1   9  343.67    5.93
   0  -1  -9  337.03    5.87
   0  -1 -10    1.78    0.52
   0   1  10    1.28    0.54
   0   1  10    1.17    0.46
   0  -1 -10    1.37    0.39
   0  -1 -11  214.67    4.25
   0  -1 -11  209.79    4.18
   0   1  11  216.27    3.96
   0  -1 -11  210.54    3.80
   0  -1 -12   18.32    1.02
   0  -1 -12   17.29    1.02
   0   1  12   16.55    0.91
   0  -1 -12   19.10    0.82
   0  -1 -13   40.03    1.51
   0  -1 -13   41.30    1.58
   0   1  13   42.08    1.41
   0  -1 -13   39.35    1.23
   0  -1 -14   49.33    1.70
   0   1  14   49.89    1.57
   0  -1 -14   49.65    1.39
   0  -1 -15    1.77    0.58
   0   1  15    1.43    0.54
   0   1  15    1.60    0.49
   0  -1 -16   35.72    1.30
   0   1  16   35.50    1.12
   0   1  16   36.87    1.23
   0  -1 -17   19.56    0.87
   0   1  17   19.26    0.72
   0  -1 -17   19.68    0.74
   0   1  17   19.24    0.81
   0  -1 -18    4.87    0.35
   0   1  18    5.07    0.42
   0  -2  17   21.73    0.66
   0   2 -17   19.05    0.63
   0   2 -16   20.72    0.95
   0  -2  16   19.69    0.79
   0   2 -15    1.80    0.54
   0  -2  15    1.52    0.48
   0   2 -14  154.38    3.53
   0  -2  14  160.29    3.22
   0  -2  13    0.98    0.54
   0   2 -12   10.61    0.82
   0  -2  12   10.00    0.90
   0   2 -11  129.69    2.53
   0  -2  11  129.53    3.04
   0   2 -11  124.75    2.90
   0  -2  11  125.74    2.63
   0   2 -10    4.21    0.59
   0  -2  10    3.77    0.67
   0  -2  10    3.04    0.50
   0   2  -9  143.85    2.99
   0  -2   9  143.44    3.10
   0  -2   9  144.68    2.75
   0  -2   8  218.37    4.12
   0   2  -8  220.66    4.03
   0   2  -7  364.46    6.01
   0   2  -7  355.88    6.08
   0  -2   7  356.72    5.80
   0  -2   7  352.70    5.81
   0   2  -7  363.95    5.77
   0   2  -7  367.82    5.62
   0   2  -6   92.04    1.62
   0  -2   6   97.97    1.82
   0   2  -6   96.39    1.71
   0   2  -6   94.10    1.60
   0   2  -5  187.19    3.28
   0   2  -5  189.35    3.24
   0   2  -5  195.31    2.97
   0   2  -5  186.23    2.91
   0  -2   5  183.95    3.09
   0   2  -5  178.40    3.01
   0   2  -4 1944.61   28.34
   0   2  -4 1903.22   28.28
   0   2  -4 1934.69   28.09
   0   2  -4 1882.08   28.00
   0   2  -4 1925.85   28.13
   0   2  -4 1826.09   28.03
   0  -2   4 1906.85   28.18
   0   2  -4 1937.56   28.12
   0   2  -3  527.33    7.92
   0   2  -3  521.94    7.84
   0   2  -3  541.47    7.99
   0  -2   3  528.16    7.99
   0   2  -3  530.06    8.12
   0   2  -2    9.88    0.29
   0   2  -2   10.31    0.22
   0   2  -2    8.90    0.27
   0   2  -2    9.76    0.42
   0   2  -2    9.31    0.35
   0   2  -2    8.60    0.33
   0   2  -2    9.75    0.30
   0   2  -1  550.36    8.31
   0   2  -1  554.43    8.18
   0  -2   1  549.69    8.22
   0   2  -1  545.75    8.17
   0  -2   1  554.26    8.23
   0   2  -1  544.04    8.14
   0   2  -1  552.33    8.21
   0  -2   1  551.94    8.32
   0   2   0  742.70   11.18
   0  -2   0  765.78   11.25
   0  -2   0  773.65   11.26
   0  -2   0  768.86   11.33
   0   2   1  228.30    3.39
   0  -2  -1  226.52    3.48
   0  -2  -1  226.56    3.55
   0   2   2   28.36    0.68
   0   2   2   29.39    0.60
   0  -2  -2   29.31    0.59
   0   2   2   29.62    0.59
   0  -2  -2   29.53    0.66
   0  -2  -2   30.92    0.68
   0   2   3 1058.11   15.85
   0  -2  -3 1062.66   15.72
   0   2   3 1056.48   15.73
   0  -2  -3 1048.65   15.84
   0  -2  -3 1057.60   15.83
   0   2   4   78.93    1.45
   0  -2  -4   80.96    1.56
   0  -2  -4   83.95    1.57
   0  -2  -4   82.26    1.43
   0  -2  -4   82.01    1.30
   0   2   5   60.18    1.16
   0  -2  -5   61.01    1.30
   0  -2  -5   62.54    1.28
   0  -2  -5   60.94    1.13
   0  -2  -5   59.45    0.95
   0   2   6   26.48    0.74
   0  -2  -6   25.89    0.84
   0  -2  -6   25.25    0.67
   0  -2  -6   25.62    0.47
   0  -2  -6   24.60    0.47
   0   2   7   85.49    1.68
   0  -2  -7   85.18    1.63
   0  -2  -8    1.83    0.43
   0  -2  -8    2.11    0.43
   0   2   8    2.63    0.40
   0  -2  -8    2.29    0.35
   0   2   9   77.79    1.74
   0  -2  -9   82.82    1.95
   0  -2  -9   80.80    1.97
   0  -2 -10  446.33    7.56
   0  -2 -10  450.13    7.53
   0   2  10  435.24    7.22
   0  -2 -10  444.92    7.14
   0  -2 -11    0.53    0.53
   0  -2 -11    0.41    0.51
   0   2  11    0.54    0.46
   0  -2 -11    0.16    0.40
   0  -2 -12    4.65    0.70
   0  -2 -12    5.78    0.68
   0  -2 -12    4.92    0.56
   0   2  12    5.14    0.63
   0  -2 -13  142.75    3.37
   0  -2 -13  150.18    3.30
   0  -2 -13  152.97    3.01
   0   2  13  153.28    3.15
   0  -2 -14    1.23    0.58
   0  -2 -14    1.15    0.54
   0   2  14    1.95    0.59
   0   2  14    1.15    0.51
   0  -2 -14    1.39    0.45
   0   2  15   25.40    1.09
   0   2  15   22.60    0.98
   0  -2 -15   23.42    0.92
   0   2  16    0.09    0.41
   0  -2 -16    0.04    0.48
   0  -2 -17    8.20    0.67
   0   2  17    7.88    0.52
   0  -2 -17    7.92    0.55
   0   2  17    8.28    0.61
   0  -2 -18    3.83    0.36
   0   2  18    3.93    0.43
   0   3 -17    1.60    0.22
   0   3 -16    0.22    0.37
   0  -3  16    0.31    0.33
   0   3 -15   18.06    0.96
   0  -3  15   19.99    0.83
   0   3 -14   11.26    0.89
   0   3 -13   83.26    2.33
   0  -3  13   81.78    2.04
   0  -3  13   77.26    2.25
   0  -3  12   13.45    0.76
   0   3 -12   11.77    0.67
   0  -3  12   12.33    0.98
   0   3 -12   13.74    1.02
   0  -3  11    3.52    0.65
   0  -3  11    4.66    0.56
   0   3 -10    9.94    0.74
   0  -3  10   10.45    0.84
   0  -3  10    9.16    0.65
   0  -3   9   23.15    1.09
   0   3  -9   22.28    1.01
   0  -3   9   22.74    0.86
   0  -3   8  168.15    3.05
   0  -3   8  164.34    3.37
   0   3  -8  160.15    3.22
   0  -3   8  162.30    3.01
   0   3  -7   29.08    0.78
   0   3  -7   29.41    1.01
   0   3  -7   27.90    1.06
   0   3  -6  124.96    2.52
   0  -3   6  122.91    2.30
   0   3  -5 1865.82   27.90
   0  -3   5 1904.93   28.13
   0   3  -5 1913.94   28.27
   0   3  -4    1.38    0.23
   0   3  -4    1.26    0.26
   0   3  -4    1.24    0.37
   0  -3   4    1.19    0.31
   0   3  -4    1.49    0.15
   0   3  -3  169.24    2.63
   0   3  -3  161.84    2.69
   0   3  -3  172.21    2.76
   0   3  -3  168.53    2.88
   0   3  -3  164.57    2.59
   0   3  -3  172.29    2.72
   0   3  -3  159.11    2.54
   0   3  -2   11.44    0.35
   0   3  -2   11.14    0.30
   0   3  -2   10.91    0.33
   0   3  -2   11.30    0.38
   0   3  -2   10.89    0.50
   0   3  -2   11.02    0.31
   0   3  -2   10.70    0.40
   0   3  -2   11.95    0.32
   0   3  -1  238.21    3.62
   0  -3   1  240.66    3.78
   0   3  -1  238.17    3.70
   0   3  -1  242.38    3.90
   0  -3   1  240.43    3.77
   0   3  -1  243.08    3.68
   0   3  -1  250.53    3.76
   0  -3   1  245.38    3.91
   0   3   0  399.68    5.81
   0   3   0  386.63    5.73
   0  -3   0  390.95    5.85
   0   3   0  375.44    5.68
   0  -3   0  397.62    5.97
   0  -3   0  386.69    5.85
   0   3   1  125.08    1.92
   0  -3  -1  126.42    2.13
   0   3   1  124.12    1.89
   0   3   1  119.89    1.91
   0  -3  -1  123.80    2.02
   0  -3  -2   18.57    0.60
   0  -3  -2   19.04    0.51
   0  -3  -2   18.52    0.36
   0   3   3    0.46    0.35
   0  -3  -3    0.59    0.35
   0  -3  -3    0.88    0.36
   0   3   3    0.90    0.29
   0  -3  -3    0.78    0.29
   0   3   3    0.71    0.31
   0   3   4  272.56    4.42
   0  -3  -4  273.88    4.44
   0  -3  -4  270.91    4.25
   0   3   4  270.24    4.25
   0   3   4  268.80    4.25
   0  -3  -5  342.14    5.46
   0  -3  -5  334.94    5.09
   0   3   5  335.90    5.27
   0  -3  -5  336.62    5.25
   0   3   5  338.24    5.26
   0  -3  -6    1.01    0.41
   0  -3  -6    1.01    0.38
   0   3   6    1.14    0.33
   0  -3  -6    1.03    0.29
   0  -3  -7  144.89    2.76
   0   3   7  137.66    2.51
   0  -3  -7  143.32    2.49
   0  -3  -8   13.48    0.73
   0  -3  -8   13.51    0.75
   0   3   8   13.11    0.64
   0  -3  -8   13.31    0.59
   0   3   9   21.22    0.81
   0  -3  -9   21.02    0.94
   0  -3  -9   22.10    0.96
   0  -3 -10  150.81    3.20
   0  -3 -10  151.14    3.18
   0   3  10  148.65    2.89
   0  -3 -10  150.57    2.83
   0  -3 -11  128.42    2.96
   0   3  11  128.56    2.66
   0  -3 -11  130.24    2.60
   0  -3 -12  216.19    4.37
   0   3  12  202.23    3.95
   0  -3 -12  214.44    3.92
   0   3  12  216.12    3.95
   0  -3 -13   34.58    1.43
   0   3  13   32.53    1.24
   0   3  13   31.87    1.16
   0  -3 -13   31.86    1.13
   0  -3 -14    2.44    0.65
   0   3  14    2.32    0.59
   0   3  14    1.88    0.53
   0  -3 -14    2.20    0.51
   0  -3 -15   24.46    1.23
   0  -3 -15   24.54    1.20
   0   3  15   25.13    1.08
   0  -3 -15   24.33    0.97
   0   3  15   27.46    1.06
   0  -3 -16   13.11    0.92
   0  -3 -16   13.49    0.69
   0   3  16   14.06    0.77
   0  -3 -17    0.61    0.45
   0   3  17    0.44    0.42
   0   3  17    0.96    0.39
   0  -3 -18    1.10    0.36
   0  -3 -18    0.75    0.31
   0   3  18    0.95    0.37
   0  -3 -19   18.02    0.53
   0  -4  16    5.69    0.35
   0   4 -16    4.81    0.35
   0   4 -15   13.53    0.79
   0  -4  15   14.78    0.66
   0   4 -14   17.12    0.97
   0  -4  14   19.09    0.84
   0  -4  13   67.51    1.98
   0   4 -13   68.92    2.07
   0  -4  12   68.88    1.73
   0   4 -12   68.37    1.70
   0  -4  11    6.15    0.60
   0  -4  11    6.79    0.76
   0   4 -11    6.16    0.77
   0  -4  10   32.35    1.36
   0  -4  10   30.63    1.09
   0  -4   9  119.50    2.81
   0   4  -9  119.80    2.68
   0  -4   9  121.18    2.47
   0  -4   8  303.16    5.23
   0   4  -8  308.81    5.43
   0   4  -8  306.73    5.57
   0  -4   8  308.12    5.20
   0  -4   7   40.30    1.14
   0   4  -7   40.33    1.24
   0   4  -7   41.20    1.33
   0   4  -6  111.40    2.42
   0   4  -6  112.06    2.32
   0  -4   5  224.26    3.77
   0   4  -5  219.61    3.57
   0   4  -5  228.50    4.02
   0   4  -4  306.63    4.98
   0  -4   4  307.54    4.97
   0   4  -4  307.89    4.77
   0   4  -4  310.71    4.80
   0   4  -3   66.48    1.26
   0   4  -3   70.25    1.41
   0   4  -3   67.64    1.50
   0   4  -3   65.92    1.16
   0   4  -3   68.01    1.32
   0   4  -3   65.16    1.14
   0   4  -3   64.97    1.20
   0   4  -2  130.80    2.04
   0   4  -2  128.07    2.12
   0   4  -2  128.90    2.19
   0   4  -2  135.27    2.42
   0   4  -2  129.23    2.09
   0   4  -2  137.00    2.24
   0   4  -2  129.63    2.13
   0  -4   1  247.39    4.01
   0   4  -1  254.37    3.90
   0   4  -1  255.07    4.15
   0  -4   1  253.91    3.99
   0   4  -1  254.38    3.97
   0   4  -1  249.53    3.77
   0  -4   1  251.41    4.17
   0  -4   0   29.82    0.70
   0   4   0   31.03    0.56
   0  -4   0   30.39    0.83
   0  -4   0   28.11    0.71
   0   4   0   28.88    0.64
   0  -4  -1  134.60    2.24
   0   4   1  137.09    2.08
   0   4   1  131.64    2.09
   0   4   1  131.16    2.10
   0  -4  -1  134.90    2.39
   0  -4  -2  330.67    5.33
   0  -4  -2  335.53    5.17
   0   4   2  332.23    5.02
   0   4   3  504.69    7.89
   0  -4  -3  505.21    7.69
   0  -4  -3  500.69    7.86
   0   4   4  555.37    8.54
   0  -4  -4  547.22    8.51
   0  -4  -4  547.30    8.52
   0   4   4  543.78    8.32
   0  -4  -4  540.53    8.31
   0   4   4  538.15    8.32
   0   4   5    1.75    0.41
   0  -4  -5    1.96    0.31
   0   4   5    1.89    0.34
   0  -4  -5    1.62    0.39
   0  -4  -5    1.80    0.41
   0   4   5    2.65    0.36
   0   4   6   23.59    0.72
   0  -4  -6   23.07    0.71
   0   4   6   21.22    0.69
   0  -4  -6   22.52    0.52
   0   4   7    0.98    0.35
   0  -4  -7    1.04    0.36
   0  -4  -7    1.36    0.47
   0   4   7    0.90    0.36
   0  -4  -8  105.37    2.35
   0   4   9    3.54    0.44
   0  -4  -9    2.89    0.46
   0  -4  -9    3.14    0.57
   0   4   9    2.90    0.46
   0   4  10   24.70    0.92
   0  -4 -10   22.34    0.85
   0  -4 -10   21.76    1.05
   0   4  10   21.28    0.88
   0  -4 -11  208.56    3.81
   0   4  11  213.60    3.85
   0  -4 -11  206.08    4.22
   0   4  11  206.85    3.87
   0   4  12   29.19    1.10
   0  -4 -12   28.14    1.04
   0  -4 -12   29.54    1.33
   0   4  12   27.91    1.11
   0   4  13   45.93    1.42
   0  -4 -13   42.84    1.34
   0  -4 -13   44.95    1.66
   0   4  13   42.89    1.42
   0   4  14   12.70    0.81
   0  -4 -14   14.05    0.81
   0  -4 -14   12.68    0.96
   0  -4 -14   13.38    0.97
   0   4  14   13.93    0.85
   0   4  15    1.62    0.51
   0  -4 -15    0.53    0.44
   0  -4 -15    0.22    0.56
   0   4  15    1.05    0.56
   0  -4 -16    0.35    0.41
   0  -4 -16    0.42    0.55
   0   4  17    1.09    0.41
   0   4  17    0.29    0.44
   0  -4 -17    0.28    0.45
   0  -4 -18   17.41    0.66
   0   4  18   18.06    0.72
   0  -4 -18   18.28    0.79
   0  -4 -19    3.22    0.27
   0  -5  15    3.88    0.36
   0   5 -15    4.34    0.47
   0  -5  14   21.35    0.81
   0   5 -14   22.19    1.01
   0  -5  13    1.00    0.44
   0   5 -13    0.65    0.34
   0   5 -13    0.71    0.55
   0  -5  12   14.32    0.95
   0   5 -12   16.76    1.06
   0  -5  11  109.22    2.36
   0  -5  10   55.34    1.50
   0  -5  10   51.16    1.79
   0   5 -10   55.76    1.86
   0  -5   9  435.27    7.43
   0  -5   9  453.51    7.90
   0  -5   9  456.11    7.40
   0  -5   8   51.88    1.42
   0   5  -8   48.76    1.43
   0   5  -8   50.95    1.65
   0   5  -7  159.41    3.21
   0   5  -7  166.20    3.41
   0  -5   7  159.75    3.07
   0   5  -6    1.68    0.44
   0   5  -6    1.33    0.47
   0  -5   6    1.05    0.40
   0   5  -5  168.95    3.28
   0   5  -5  166.10    3.15
   0  -5   5  166.22    3.04
   0   5  -4  210.44    3.66
   0   5  -4  210.36    3.84
   0   5  -3  330.95    5.47
   0   5  -3  323.55    5.17
   0   5  -3  318.21    5.32
   0   5  -2  233.65    3.68
   0   5  -2  235.83    3.81
   0   5  -2  237.95    3.85
   0   5  -2  238.76    3.75
   0  -5   1   26.13    0.72
   0   5  -1   25.47    0.60
   0   5  -1   26.96    0.70
   0  -5   1   26.08    0.74
   0   5   0   21.98    0.55
   0   5   0   20.51    0.44
   0  -5   0   20.60    0.65
   0  -5   0   20.59    0.65
   0   5   0   20.79    0.56
   0  -5   0   21.48    0.79
   0  -5  -1    3.02    0.35
   0   5   1    3.43    0.20
   0   5   1    2.86    0.19
   0   5   1    2.97    0.17
   0  -5  -1    2.82    0.32
   0  -5  -1    2.51    0.41
   0  -5  -2   79.26    1.53
   0  -5  -2   79.84    1.53
   0  -5  -2   83.47    1.72
   0   5   2   81.47    1.72
   0   5   3  713.71   10.74
   0   5   3  724.92   11.23
   0  -5  -3  729.15   11.20
   0  -5  -3  732.91   10.97
   0  -5  -4   45.16    1.03
   0   5   4   45.16    1.22
   0  -5  -5  225.03    3.76
   0   5   5  230.65    3.77
   0   5   5  226.12    3.77
   0   5   6   12.91    0.72
   0   5   6   12.91    0.57
   0  -5  -6   13.27    0.58
   0  -5  -6   13.23    0.69
   0   5   6   13.04    0.59
   0  -5  -7  231.72    4.16
   0  -5  -7  221.67    4.13
   0  -5  -8  253.45    4.37
   0   5   8  261.18    4.41
   0  -5  -8  260.30    4.71
   0  -5  -8  253.10    4.70
   0   5   8  264.12    4.42
   0   5   9    2.83    0.45
   0  -5  -9    2.69    0.44
   0  -5  -9    1.92    0.53
   0  -5  -9    1.61    0.47
   0   5   9    2.68    0.49
   0   5  10   53.10    1.40
   0  -5 -10   50.32    1.37
   0  -5 -10   53.95    1.68
   0  -5 -10   49.46    1.63
   0   5  10   50.49    1.42
   0   5  11   26.47    1.00
   0  -5 -11   25.93    0.99
   0  -5 -11   27.71    1.26
   0  -5 -11   25.99    1.21
   0   5  11   26.24    1.04
   0   5  12   62.59    1.65
   0  -5 -12   58.05    1.61
   0  -5 -12   61.06    1.97
   0  -5 -12   59.49    1.92
   0   5  12   60.84    1.66
   0   5  13    3.56    0.55
   0  -5 -13    3.41    0.56
   0  -5 -13    2.40    0.67
   0   5  13    2.92    0.61
   0   5  14    3.27    0.58
   0  -5 -14    3.38    0.57
   0  -5 -14    3.00    0.70
   0   5  14    4.43    0.64
   0  -5 -15   97.01    2.21
   0   5  15   95.54    2.22
   0  -5 -15   91.70    2.56
   0   5  15   96.05    2.27
   0   5  16    8.65    0.67
   0  -5 -16    9.33    0.63
   0  -5 -16    7.60    0.76
   0  -5 -17   13.50    0.65
   0   5  17   15.20    0.77
   0  -5 -17   15.36    0.88
   0  -5 -18   -0.14    0.30
   0  -5 -18   -0.16    0.35
   0  -5 -19    0.37    0.20
   0  -6  14    1.24    0.31
   0   6 -14    1.78    0.40
   0   6 -13   23.78    0.79
   0  -6  13   26.09    0.90
   0   6 -13   24.06    1.05
   0   6 -12   15.41    0.95
   0   6 -12   17.29    0.76
   0   6 -11   31.91    1.37
   0  -6  10   44.48    1.32
   0   6  -9   93.03    2.49
   0  -6   9   91.11    2.07
   0  -6   9   87.00    2.09
   0  -6   9   90.70    2.44
   0   6  -8    1.18    0.44
   0  -6   8    0.76    0.48
   0   6  -8    0.57    0.49
   0   6  -8    0.12    0.53
   0   6  -7    4.43    0.64
   0   6  -7    4.03    0.53
   0  -6   7    4.87    0.56
   0   6  -6   54.92    1.55
   0   6  -6   56.92    1.72
   0  -6   6   55.77    1.48
   0   6  -5  259.13    4.80
   0   6  -5  255.97    4.63
   0  -6   5  263.59    4.53
   0   6  -4    4.20    0.54
   0  -6   4    3.06    0.44
   0   6  -3  312.06    5.28
   0   6  -3  308.05    5.40
   0   6  -2  190.82    3.29
   0   6  -2  198.05    3.62
   0   6  -1   18.97    0.80
   0  -6   1   19.43    0.71
   0  -6   1   19.43    0.67
   0   6  -1   20.67    0.66
   0   6  -1   20.33    0.65
   0   6   0  205.74    3.35
   0  -6   0  211.58    3.52
   0  -6   0  206.10    3.49
   0   6   0  204.58    3.43
   0   6   0  203.04    3.36
   0  -6   0  211.57    3.76
   0  -6  -1   11.67    0.56
   0   6   1   12.56    0.46
   0  -6  -1   12.15    0.56
   0  -6  -1   13.74    0.70
   0  -6  -2   19.90    0.69
   0  -6  -2   20.42    0.83
   0  -6  -2   19.00    0.68
   0  -6  -3    9.05    0.50
   0  -6  -3    8.56    0.58
   0  -6  -3    9.78    0.49
   0  -6  -4  141.95    2.57
   0   6   4  138.09    2.82
   0  -6  -5    1.73    0.39
   0  -6  -5    0.80    0.43
   0   6   5    0.47    0.43
   0  -6  -6   71.93    1.77
   0   6   6   66.92    1.76
   0  -6  -7  615.55   10.07
   0   6   7  622.31    9.76
   0   6   7  630.37    9.75
   0  -6  -7  614.44    9.73
   0  -6  -8   67.88    1.85
   0   6   8   70.23    1.64
   0  -6  -8   67.64    1.60
   0   6   8   69.41    1.60
   0  -6  -9   27.68    1.20
   0   6   9   29.35    1.04
   0   6   9   29.69    1.02
   0  -6  -9   28.65    0.99
   0  -6 -10    2.03    0.58
   0   6  10    2.43    0.54
   0   6  10    2.26    0.47
   0  -6 -10    2.73    0.51
   0  -6 -11   19.40    1.11
   0   6  11   17.70    0.92
   0  -6 -11   19.72    0.89
   0   6  11   20.14    0.92
   0  -6 -12    4.65    0.74
   0   6  12    4.95    0.64
   0   6  12    4.66    0.63
   0  -6 -12    5.06    0.60
   0  -6 -13   20.60    1.18
   0   6  13   19.65    1.00
   0  -6 -13   20.35    0.96
   0   6  13   20.65    0.96
   0   6  14  114.99    2.62
   0   6  14  116.51    2.59
   0  -6 -14  115.35    2.57
   0  -6 -15   26.45    1.30
   0   6  15   25.60    1.09
   0   6  15   27.72    1.09
   0  -6 -15   25.90    1.04
   0  -6 -16   31.57    1.34
   0   6  16   31.65    1.14
   0  -6 -16   33.17    1.09
   0  -6 -17    2.87    0.54
   0  -6 -17    2.77    0.43
   0  -6 -18    1.07    0.39
   0  -6 -18    1.59    0.30
   0  -7  13    0.73    0.30
   0   7 -13    0.70    0.25
   0   7 -13    0.06    0.35
   0   7 -13    0.15    0.26
   0   7 -12   18.68    0.72
   0   7 -12   18.21    0.91
   0   7 -11   36.73    1.13
   0   7 -11   32.36    1.29
   0   7 -10   29.03    1.28
   0  -7   9    2.33    0.47
   0   7  -8   95.61    2.29
   0   7  -8   85.22    2.37
   0  -7   8   94.48    2.09
   0  -7   8   91.39    2.15
   0   7  -8   87.44    2.41
   0   7  -7    5.40    0.53
   0   7  -7    4.96    0.61
   0   7  -7    4.74    0.66
   0   7  -7    4.80    0.67
   0  -7   7    4.28    0.56
   0   7  -6   22.36    1.08
   0   7  -6   20.57    1.08
   0  -7   6   19.27    0.90
   0   7  -5   21.54    1.00
   0   7  -5   22.04    1.07
   0  -7   5   23.21    0.95
   0   7  -4  105.12    2.37
   0   7  -4  109.37    2.53
   0  -7   4  105.42    2.26
   0   7  -3   82.74    1.92
   0   7  -3   84.66    1.79
   0   7  -3   86.71    2.12
   0   7  -2    2.32    0.36
   0   7  -2    1.99    0.47
   0  -7   1   51.32    1.28
   0   7  -1   54.75    1.52
   0  -7   1   52.89    1.33
   0  -7   0   37.73    1.25
   0   7   0   36.23    1.20
   0   7   0   36.52    1.15
   0  -7  -1  169.25    3.31
   0   7   1  167.25    3.24
   0  -7  -2   42.96    1.31
   0   7   2   42.95    1.29
   0  -7  -3   27.71    1.06
   0   7   3   27.54    1.05
   0  -7  -4   17.96    0.89
   0   7   4   16.61    0.87
   0   7   5   32.63    1.18
   0  -7  -5   31.85    1.17
   0  -7  -5   31.38    0.97
   0   7   6    0.37    0.45
   0  -7  -6    0.75    0.41
   0  -7  -6    0.78    0.50
   0  -7  -7   60.63    1.50
   0  -7  -7   60.69    1.76
   0  -7  -8  132.57    2.63
   0  -7  -8  127.21    2.94
   0  -7  -9    6.81    0.61
   0  -7  -9    7.01    0.74
   0  -7 -10  161.83    3.24
   0  -7 -10  167.20    3.66
   0  -7 -11   15.33    0.88
   0   7  11   14.17    0.86
   0  -7 -11   15.68    1.07
   0  -7 -12  102.99    2.33
   0   7  12   94.36    2.29
   0  -7 -12   98.79    2.68
   0  -7 -13   65.03    1.76
   0   7  13   61.64    1.74
   0  -7 -13   65.34    2.13
   0  -7 -14    4.35    0.60
   0  -7 -15   59.29    1.92
   0  -7 -16    1.97    0.46
   0  -7 -16    1.98    0.58
   0  -7 -17   73.90    1.61
   0  -7 -17   72.55    1.90
   0  -7 -18   85.44    1.62
   0  -7 -18   85.16    1.58
   0   8 -12    8.71    0.45
   0  -8  12    8.44    0.46
   0   8 -11    6.30    0.57
   0   8 -11    6.78    0.50
   0   8 -10   80.01    2.07
   0   8 -10   81.73    1.87
   0   8  -9    8.49    0.74
   0  -8   8   14.12    0.75
   0  -8   8   14.58    0.79
   0   8  -8   13.29    0.90
   0  -8   7    9.71    0.71
   0   8  -7    9.82    0.65
   0   8  -7    9.34    0.76
   0   8  -7    9.75    0.80
   0   8  -6    5.59    0.68
   0  -8   6    5.69    0.60
   0   8  -5  161.37    3.53
   0  -8   5  165.01    3.26
   0   8  -4    1.32    0.51
   0  -8   4    0.56    0.48
   0   8  -3   28.69    1.22
   0  -8   3   28.90    1.06
   0   8  -2   11.08    0.79
   0   8  -2   12.70    0.77
   0   8  -2   11.17    0.59
   0   8  -1   52.70    1.62
   0   8  -1   50.67    1.29
   0   8  -1   52.60    1.49
   0   8   0   73.45    1.85
   0  -8   0   72.07    1.70
   0  -8   0   72.27    1.68
   0   8   0   72.44    1.61
   0   8   0   71.24    1.90
   0   8   1   11.94    0.76
   0   8   1   10.74    0.72
   0  -8  -1   10.96    0.67
   0  -8  -1   10.49    0.63
   0   8   1   10.72    0.56
   0  -8  -1   11.88    0.82
   0  -8  -2  234.22    4.11
   0  -8  -2  238.44    4.16
   0  -8  -2  231.91    4.47
   0   8   2  237.47    4.42
   0  -8  -3   33.88    1.07
   0   8   3   34.88    1.24
   0  -8  -3   33.97    1.07
   0  -8  -4  353.43    5.89
   0   8   4  358.22    6.31
   0  -8  -4  357.27    5.95
   0  -8  -4  354.43    6.28
   0  -8  -5   65.66    1.58
   0  -8  -5   66.49    1.62
   0  -8  -5   66.08    1.88
   0   8   5   68.46    1.93
   0  -8  -6  106.87    2.26
   0   8   6  102.57    2.57
   0  -8  -7   17.49    0.99
   0  -8  -7   15.91    0.81
   0  -8  -8    4.65    0.71
   0  -8  -8    4.58    0.56
   0  -8  -9   92.30    2.49
   0  -8  -9   93.89    2.17
   0  -8 -10  117.97    2.94
   0  -8 -10  114.28    2.54
   0  -8 -11    0.96    0.64
   0  -8 -11    0.03    0.50
   0  -8 -12   13.61    1.03
   0  -8 -12   13.45    0.83
   0  -8 -13   15.75    0.88
   0  -8 -14   25.76    1.29
   0  -8 -14   26.03    1.07
   0  -8 -15   22.21    1.16
   0  -8 -15   22.70    0.95
   0  -8 -16   48.68    1.60
   0  -8 -16   53.22    1.37
   0  -8 -17   24.79    0.74
   0  -8 -17   29.67    1.08
   0  -8 -18    0.42    0.20
   0  -8 -18    0.52    0.25
   0   9 -11    2.06    0.31
   0   9 -10    0.54    0.33
   0   9  -9   30.70    1.02
   0   9  -8    5.53    0.56
   0  -9   8    5.40    0.55
   0   9  -7    9.77    0.74
   0  -9   7   10.83    0.71
   0  -9   6   46.60    1.41
   0   9  -6   46.14    1.35
   0   9  -6   43.93    1.54
   0   9  -5    3.80    0.62
   0  -9   5    3.91    0.58
   0   9  -4   24.74    1.19
   0  -9   4   25.23    1.05
   0   9  -3  116.46    2.88
   0  -9   3  127.96    2.67
   0   9  -2   71.22    2.04
   0   9  -2   71.07    1.98
   0   9  -2   74.35    1.71
   0   9  -1  144.90    3.21
   0   9  -1  142.26    2.77
   0   9   0   62.99    1.87
   0   9   0   64.46    1.55
   0   9   0   63.68    1.78
   0   9   1  348.89    6.16
   0   9   1  337.62    6.20
   0  -9  -1  347.13    5.86
   0   9   1  348.97    5.77
   0  -9  -1  339.74    5.90
   0  -9  -2  442.21    7.46
   0   9   2  459.30    7.81
   0   9   2  450.41    7.83
   0  -9  -2  450.52    7.43
   0   9   2  453.01    7.33
   0  -9  -2  457.41    7.91
   0   9   3  215.50    4.30
   0  -9  -3  213.96    3.94
   0  -9  -3  218.95    4.00
   0  -9  -3  218.88    4.39
   0  -9  -4    7.21    0.59
   0  -9  -4    6.35    0.73
   0   9   4    7.23    0.73
   0  -9  -4    6.32    0.60
   0  -9  -5    4.54    0.56
   0  -9  -5    4.90    0.72
   0   9   5    4.73    0.68
   0  -9  -5    3.95    0.53
   0  -9  -6   55.62    1.82
   0  -9  -6   56.43    1.57
   0  -9  -6   56.91    1.53
   0  -9  -7   41.61    1.59
   0  -9  -7   43.35    1.36
   0  -9  -7   45.10    1.34
   0  -9  -8   45.88    1.43
   0  -9  -8   45.73    1.71
   0  -9  -8   46.38    1.41
   0  -9  -9   30.77    1.18
   0  -9  -9   26.48    1.33
   0  -9 -10   29.74    1.18
   0  -9 -10   31.14    1.46
   0  -9 -11    1.07    0.54
   0  -9 -11    0.42    0.61
   0  -9 -12   42.44    1.41
   0  -9 -13   66.96    1.79
   0  -9 -13   67.06    2.11
   0  -9 -14   52.03    1.78
   0  -9 -15    3.14    0.50
   0  -9 -15    3.33    0.61
   0  -9 -16   79.24    1.74
   0  -9 -16   75.89    1.65
   0  -9 -17   15.84    0.60
   0  -9 -17   16.15    0.75
   0  10 -10    3.14    0.32
   0  10  -9    5.47    0.44
   0  10  -8    0.19    0.36
   0  10  -7   10.56    0.70
   0  10  -7   10.05    0.58
   0 -10   7   11.45    0.66
   0  10  -6    3.65    0.56
   0 -10   5   90.92    2.14
   0  10  -5   93.28    2.12
   0  10  -5   90.57    2.35
   0 -10   4   12.50    0.78
   0  10  -3    0.83    0.49
   0 -10   3    1.30    0.52
   0  10  -2    6.95    0.74
   0 -10   2    6.34    0.67
   0  10  -1   70.18    2.06
   0  10  -1   67.56    2.00
   0  10  -1   66.25    1.63
   0  10   0   36.18    1.43
   0  10   0   34.16    1.09
   0  10   1    2.33    0.62
   0  10   1    1.94    0.42
   0  10   1    2.10    0.51
   0  10   2   78.15    2.16
   0  10   2   78.91    2.21
   0 -10  -2   81.24    1.94
   0  10   2   74.55    1.80
   0 -10  -2   80.36    1.98
   0  10   3    0.31    0.48
   0 -10  -3    1.51    0.48
   0  10   3    1.25    0.42
   0 -10  -3    0.90    0.51
   0 -10  -3    0.90    0.57
   0  10   3    0.61    0.50
   0  10   4   -0.16    0.54
   0 -10  -4    0.04    0.55
   0 -10  -4    0.42    0.45
   0 -10  -4    0.28    0.45
   0 -10  -5   58.45    1.93
   0 -10  -5   54.34    1.58
   0 -10  -5   55.94    1.57
   0 -10  -6    2.90    0.69
   0 -10  -6    2.75    0.56
   0 -10  -6    3.27    0.55
   0 -10  -7    5.46    0.76
   0 -10  -7    5.02    0.60
   0 -10  -7    5.17    0.64
   0 -10  -8   63.41    2.08
   0 -10  -8   66.48    1.79
   0 -10  -8   65.18    1.74
   0 -10  -9   53.40    1.94
   0 -10  -9   58.63    1.68
   0 -10  -9   58.61    1.66
   0 -10 -10   12.10    0.97
   0 -10 -10   10.79    0.76
   0 -10 -10   12.76    0.79
   0 -10 -11    1.60    0.50
   0 -10 -11    1.56    0.51
   0 -10 -12  119.00    3.00
   0 -10 -12  115.54    2.55
   0 -10 -12  117.41    2.58
   0 -10 -13   66.21    2.05
   0 -10 -14   11.96    0.89
   0 -10 -14   12.05    0.69
   0 -10 -14   14.16    0.75
   0 -10 -15   72.44    1.94
   0 -10 -15   73.71    1.63
   0 -10 -15   71.22    1.65
   0 -10 -16    0.15    0.38
   0 -10 -16    0.75    0.29
   0 -10 -16    0.24    0.31
   0 -10 -17   39.71    0.91
   0  11  -9    8.07    0.36
   0  11  -8    0.27    0.29
   0  11  -7    0.61    0.32
   0  11  -7    0.38    0.26
   0  11  -7    0.65    0.33
   0  11  -6    2.51    0.44
   0 -11   6    2.04    0.40
   0  11  -6    2.41    0.39
   0  11  -6    3.01    0.43
   0  11  -5   17.38    0.89
   0 -11   5   20.02    0.84
   0  11  -5   18.33    0.81
   0  11  -5   19.61    0.84
   0  11  -4    5.17    0.63
   0  11  -3   12.66    0.84
   0  11  -3   11.31    0.82
   0 -11   3   12.55    0.77
   0 -11   2   -0.03    0.47
   0  11  -2    0.30    0.47
   0 -11   1   17.44    0.89
   0  11   0  111.31    2.80
   0  11   0  116.19    2.85
   0  11   1  136.60    3.21
   0  11   2   42.01    1.60
   0  11   2   45.78    1.30
   0  11   3    1.67    0.58
   0  11   3    1.62    0.42
   0 -11  -3    1.15    0.49
   0 -11  -3    1.77    0.52
   0 -11  -4   14.47    0.87
   0 -11  -4   17.49    0.88
   0  11   4   14.47    1.01
   0  11   4   15.95    0.78
   0 -11  -4   17.17    1.12
   0 -11  -5  143.97    2.98
   0  11   5  134.94    2.78
   0 -11  -5  135.77    2.88
   0 -11  -5  135.42    3.32
   0 -11  -6   55.27    1.58
   0 -11  -6   50.37    1.57
   0 -11  -6   54.93    1.92
   0 -11  -7    0.84    0.63
   0 -11  -7    0.96    0.51
   0 -11  -7    1.50    0.51
   0 -11  -8    1.19    0.51
   0 -11  -8    1.47    0.48
   0 -11  -9  217.50    4.17
   0 -11  -9  219.50    4.13
   0 -11 -10   27.60    1.09
   0 -11 -10   31.21    1.41
   0  11  10   27.63    1.12
   0 -11 -10   27.87    1.10
   0 -11 -11   22.36    1.20
   0  11  11   23.52    1.03
   0 -11 -12  194.96    3.70
   0 -11 -12  197.21    3.71
   0 -11 -12  201.69    4.16
   0 -11 -13   14.60    0.74
   0 -11 -13   14.67    0.95
   0 -11 -13   12.75    0.70
   0  11  13   12.92    0.75
   0 -11 -14   20.63    0.80
   0 -11 -14   21.71    1.02
   0 -11 -14   22.08    0.80
   0  11  14   19.23    0.82
   0 -11 -15    8.87    0.51
   0 -11 -15    9.01    0.64
   0 -11 -15    8.64    0.47
   0  11  15    7.95    0.51
   0 -11 -16   25.48    0.72
   0  12  -7    4.09    0.28
   0  12  -6    5.57    0.44
   0  12  -6    5.44    0.35
   0  12  -6    6.56    0.41
   0  12  -5   10.98    0.63
   0 -12   5   11.06    0.55
   0  12  -5   10.60    0.55
   0  12  -5   12.21    0.55
   0  12  -4   32.03    1.13
   0 -12   4   30.23    0.98
   0  12  -4   33.53    1.01
   0  12  -4   32.08    0.95
   0  12  -3    0.96    0.46
   0  12  -3    0.34    0.34
   0  12  -3    1.20    0.42
   0 -12   3    0.68    0.40
   0  12  -2   89.07    2.25
   0 -12   2   92.81    2.07
   0  12  -2   85.42    2.17
   0  12  -1   14.27    0.89
   0 -12   0   11.98    0.76
   0  12   0   13.28    0.89
   0  12   1  155.37    3.44
   0  12   2   11.70    0.88
   0  12   3   33.46    1.41
   0 -12  -4  222.07    4.06
   0  12   4  214.05    4.44
   0 -12  -4  208.95    4.10
   0 -12  -5   35.09    1.21
   0  12   5   36.61    1.48
   0 -12  -5   33.84    1.23
   0 -12  -6   62.74    1.72
   0 -12  -6   61.53    1.65
   0  12   6   58.27    1.52
   0 -12  -6   58.20    1.97
   0  12   6   58.99    1.93
   0  12   7    0.63    0.53
   0 -12  -7    0.83    0.59
   0  12   7    0.90    0.41
   0 -12  -7    0.91    0.43
   0 -12  -7    0.52    0.46
   0 -12  -8   71.24    1.81
   0 -12  -8   73.90    2.19
   0 -12  -8   69.50    1.83
   0 -12  -9   36.17    1.47
   0 -12 -10   40.27    1.26
   0 -12 -10   43.68    1.32
   0 -12 -10   39.37    1.53
   0 -12 -11  206.98    4.28
   0 -12 -11  219.99    3.92
   0 -12 -11  208.19    3.87
   0 -12 -12    3.94    0.61
   0 -12 -12    3.86    0.47
   0 -12 -12    3.56    0.47
   0 -12 -13   97.67    2.32
   0 -12 -13   93.48    2.00
   0 -12 -14    0.02    0.38
   0 -12 -14    0.46    0.30
   0 -12 -14    0.24    0.31
   0 -12 -15    7.14    0.38
   0 -12 -15    6.24    0.33
   0  13  -4    3.85    0.40
   0  13  -4    4.01    0.34
   0 -13   4    3.50    0.32
   0  13  -3   51.69    1.38
   0  13  -3   54.40    1.27
   0 -13   3   52.86    1.23
   0  13  -2   34.47    1.15
   0  13  -2   33.29    1.01
   0 -13   2   34.48    1.00
   0  13  -1    0.90    0.43
   0  13  -1    0.81    0.39
   0 -13   1    0.94    0.39
   0  13   0   19.86    0.90
   0 -13   0   20.24    0.85
   0  13   0   21.03    0.95
   0 -13  -1   -0.07    0.42
   0  13   1    0.87    0.45
   0  13   1   -0.54    0.44
   0  13   1    0.09    0.42
   0  13   2   22.97    1.02
   0  13   2   22.99    1.08
   0  13   2   22.27    1.03
   0  13   3   24.91    1.04
   0  13   3   24.11    1.15
   0  13   3   23.24    1.08
   0  13   4   13.95    0.80
   0  13   4   14.56    0.94
   0  13   4   12.98    0.85
   0  13   5  106.07    2.56
   0 -13  -5  101.07    2.12
   0  13   5  101.37    2.29
   0  13   6   29.58    1.23
   0 -13  -6   27.33    1.00
   0  13   7   12.20    0.83
   0 -13  -7   14.22    0.74
   0 -13  -7   14.52    0.71
   0  13   8   14.21    0.89
   0  13   8   12.89    0.74
   0 -13  -8   14.24    0.76
   0 -13  -8   13.90    0.72
   0  13   9    6.49    0.66
   0 -13  -9    6.44    0.68
   0 -13  -9    6.63    0.58
   0 -13  -9    6.42    0.53
   0  13  10   14.51    0.84
   0 -13 -10   13.38    0.84
   0 -13 -10   12.73    0.68
   0 -13 -10   12.58    0.66
   0  13  11   22.83    0.96
   0 -13 -11   22.80    0.81
   0 -13 -11   24.39    1.02
   0  13  12   66.38    1.64
   0  13  12   63.73    1.63
   0  13  12   67.34    1.58
   0 -13 -12   62.91    1.66
   0 -13 -12   63.07    1.43
   0 -13 -12   64.22    1.44
   0  13  13    8.46    0.54
   0 -13 -13    8.15    0.45
   0 -13 -13    8.83    0.44
   0  13  13    8.89    0.51
   0 -13 -13    7.58    0.55
   0 -13 -14   16.69    0.51
   0 -14   2    6.38    0.37
   0  14  -2    7.38    0.38
   0  14  -2    6.62    0.43
   0  14  -1   61.92    1.43
   0  14  -1   59.21    1.30
   0 -14   1   60.10    1.26
   0  14   0   17.55    0.74
   0  14   0   17.03    0.66
   0 -14   0   16.37    0.64
   0  14   1   21.62    0.83
   0 -14  -1   22.14    0.76
   0  14   1   20.32    0.74
   0  14   2    1.90    0.37
   0  14   2    3.09    0.43
   0  14   2    2.49    0.30
   0 -14  -2    2.58    0.41
   0  14   2    2.26    0.37
   0 -14  -3   11.96    0.57
   0  14   3   10.18    0.62
   0  14   3   11.80    0.63
   0  14   3   11.54    0.70
   0 -14  -3   12.20    0.64
   0  14   3   11.71    0.58
   0  14   4   29.83    0.99
   0  14   4   33.29    1.18
   0 -14  -4   30.02    0.89
   0  14   4   32.59    0.93
   0  14   4   32.59    1.09
   0  14   5    0.92    0.44
   0 -14  -5    1.12    0.30
   0  14   5    0.68    0.30
   0  14   5    1.13    0.41
   0  14   6   62.07    1.63
   0  14   6   61.50    1.73
   0  14   7   16.72    0.80
   0  14   7   15.92    0.87
   0  14   8   10.81    0.68
   0  14   8   12.86    0.78
   0  14   9   28.47    1.00
   0  14   9   31.34    1.11
   0 -14 -10    0.54    0.28
   0  14  10    0.06    0.33
   0  14  10    0.58    0.38
   0 -14 -11   15.14    0.55
   0  14  11   16.92    0.70
   0 -15  -3   18.69    0.58
   0 -15  -4    3.19    0.31
   0 -15  -5   53.27    1.15
   0  15   6   16.68    0.68
   0 -15  -6   18.36    0.60
   0  15   7   25.75    0.86
   0 -15  -7   27.78    0.73
  -1  14  10    1.08    0.32
  -1  14   9    3.80    0.44
  -1  14   8   74.92    1.79
  -1  14   7   23.56    0.94
  -1  14   6   42.14    1.30
  -1  14   5    7.41    0.60
  -1  14   4    1.17    0.41
   1 -14  -4    1.67    0.34
  -1  14   4    1.82    0.30
   1 -14  -3    5.40    0.37
  -1  14   3    5.19    0.39
  -1  14   3    5.03    0.40
  -1  14   3    5.85    0.50
   1 -14  -3    6.40    0.44
  -1  14   3    6.20    0.39
   1 -14  -2    5.91    0.38
  -1  14   2    5.49    0.34
   1 -14  -2    6.64    0.42
  -1  14   2    6.99    0.41
  -1  14   2    6.49    0.44
  -1  14   2    6.08    0.44
   1 -14  -1    0.67    0.25
  -1  14   1    0.50    0.29
  -1  14   1    0.38    0.26
  -1  14   0    3.43    0.34
  -1  14   0    3.61    0.33
   1 -14   1    3.68    0.29
  -1  14  -1    2.78    0.29
   1 -13 -13    0.36    0.22
   1 -13 -12   33.07    0.85
   1 -13 -12   35.03    0.91
  -1  13  12   34.22    0.98
  -1  13  11   48.26    1.32
  -1  13  11   43.99    1.25
   1 -13 -11   44.40    1.08
   1 -13 -11   46.90    1.16
  -1  13  11   46.87    1.23
  -1  13  10    7.25    0.62
  -1  13  10    9.05    0.62
   1 -13 -10    8.70    0.49
   1 -13 -10    7.82    0.53
  -1  13  10    7.96    0.55
  -1  13   9   23.80    1.07
  -1  13   9   21.54    0.94
   1 -13  -9   24.28    0.80
   1 -13  -9   25.07    0.88
  -1  13   9   21.43    0.87
   1 -13  -8    4.01    0.48
  -1  13   8    3.79    0.59
  -1  13   8    3.02    0.49
   1 -13  -8    2.99    0.41
  -1  13   8    2.57    0.43
   1 -13  -7   13.77    0.65
   1 -13  -7   14.56    0.72
  -1  13   7   14.29    0.80
  -1  13   7   14.60    0.89
  -1  13   6   25.74    1.05
  -1  13   6   26.17    1.19
  -1  13   5   15.70    0.82
  -1  13   5   15.14    0.95
  -1  13   5   15.41    0.66
   1 -13  -5   15.13    0.64
  -1  13   4   11.05    0.83
  -1  13   4   10.60    0.64
  -1  13   4   11.37    0.61
  -1  13   3    2.96    0.58
  -1  13   3    3.28    0.48
  -1  13   3    2.90    0.44
  -1  13   2   24.07    0.88
   1 -13  -2   24.08    0.88
  -1  13   2   23.24    1.03
  -1  13   2   23.70    0.97
  -1  13   1    0.30    0.31
  -1  13   1    0.56    0.37
  -1  13   1    0.80    0.40
  -1  13   1    0.49    0.40
   1 -13  -1    0.61    0.38
  -1  13   0    2.20    0.41
  -1  13   0    2.29    0.43
   1 -13   0    1.94    0.39
  -1  13  -1    9.04    0.54
  -1  13  -1    8.58    0.60
   1 -13   1    8.12    0.48
  -1  13  -2   32.65    0.91
  -1  13  -2   31.48    1.00
  -1  13  -3   34.31    0.87
  -1  13  -3   29.52    0.94
  -1  13  -4    8.42    0.37
   1 -12 -14   16.12    0.56
   1 -12 -14   14.89    0.54
   1 -12 -13    8.56    0.51
  -1  12  13    7.42    0.54
   1 -12 -13    8.07    0.59
   1 -12 -13    8.04    0.47
  -1  12  12   51.23    1.49
   1 -12 -12   55.70    1.33
   1 -12 -12   52.03    1.34
  -1  12  12   54.47    1.49
   1 -12 -12   57.38    1.60
   1 -12 -11    1.13    0.49
   1 -12 -11    0.93    0.38
   1 -12 -11    1.10    0.42
   1 -12 -10   54.39    1.44
   1 -12 -10   55.83    1.75
   1 -12  -9    3.65    0.49
   1 -12  -9    4.48    0.56
   1 -12  -9    3.48    0.61
   1 -12  -8    3.71    0.49
   1 -12  -8    3.65    0.65
  -1  12   8    2.84    0.58
  -1  12   8    4.47    0.58
  -1  12   7   13.19    0.88
   1 -12  -7   10.94    0.88
  -1  12   7   11.19    0.74
  -1  12   6    9.99    0.82
  -1  12   6    9.07    0.70
   1 -12  -5   85.26    2.06
  -1  12   5   85.67    2.29
  -1  12   4    0.34    0.42
  -1  12   4    0.44    0.47
  -1  12   3    1.54    0.47
  -1  12   3    0.85    0.47
  -1  12   2   52.40    1.77
  -1  12   2   52.30    1.62
  -1  12   2   48.47    1.60
  -1  12   1   55.92    1.72
  -1  12   1   58.61    1.83
  -1  12   0    9.90    0.76
  -1  12   0   10.10    0.75
   1 -12   0   10.36    0.67
  -1  12  -1   12.40    0.79
  -1  12  -1   12.04    0.70
   1 -12   1   10.97    0.67
  -1  12  -2  129.18    2.79
  -1  12  -2  130.14    2.58
   1 -12   2  123.77    2.49
  -1  12  -3    2.97    0.49
   1 -12   3    2.35    0.39
  -1  12  -3    2.41    0.41
  -1  12  -4   13.79    0.71
   1 -12   4   10.68    0.51
  -1  12  -4   11.71    0.59
  -1  12  -4   12.89    0.54
  -1  12  -5   13.69    0.52
  -1  12  -5   12.79    0.64
  -1  12  -6   31.62    0.74
  -1  11  15    2.42    0.32
   1 -11 -15    1.73    0.40
   1 -11 -15    2.69    0.33
   1 -11 -15    2.42    0.31
   1 -11 -14   13.96    0.63
   1 -11 -14   14.56    0.79
  -1  11  14   14.33    0.67
   1 -11 -14   13.05    0.62
   1 -11 -13   51.52    1.32
   1 -11 -13   47.89    1.56
  -1  11  13   48.86    1.38
   1 -11 -13   50.34    1.33
   1 -11 -12   17.88    0.81
   1 -11 -12   17.07    1.00
  -1  11  12   18.41    0.86
   1 -11 -12   16.51    0.79
   1 -11 -11  124.98    2.60
   1 -11 -11  126.97    2.99
   1 -11 -11  122.32    2.62
  -1  11  11  125.47    2.71
  -1  11  10   38.00    1.31
   1 -11 -10   37.30    1.52
   1 -11  -9   64.29    2.04
   1 -11  -9   65.16    1.75
   1 -11  -9   63.01    1.68
   1 -11  -8    1.80    0.64
   1 -11  -8    1.84    0.49
   1 -11  -8    1.34    0.52
   1 -11  -7    0.56    0.43
   1 -11  -7    0.03    0.47
   1 -11  -6   84.05    2.11
   1 -11  -6   84.48    2.03
   1 -11  -5   27.99    1.15
   1 -11  -5   27.78    1.07
   1 -11  -4  210.74    3.92
   1 -11  -4  203.39    4.00
  -1  11   4  209.44    4.33
   1 -11  -3   87.52    2.07
   1 -11  -3   88.05    2.16
  -1  11   2   89.07    2.54
  -1  11   1  328.61    6.23
  -1  11   0    5.45    0.72
   1 -11   1   53.91    1.53
  -1  11  -2   53.97    1.51
  -1  11  -2   52.54    1.70
   1 -11   3   14.35    0.76
  -1  11  -3   16.69    0.93
  -1  11  -3   16.34    0.75
  -1  11  -4  154.11    3.20
   1 -11   4  146.60    2.88
  -1  11  -4  150.50    2.96
  -1  11  -4  154.99    2.92
  -1  11  -5    0.96    0.41
   1 -11   5    1.73    0.38
  -1  11  -5    2.02    0.39
  -1  11  -5    1.91    0.42
  -1  11  -6   10.80    0.57
  -1  11  -6    9.76    0.62
  -1  11  -6   10.32    0.54
  -1  11  -7    8.24    0.46
  -1  11  -7    7.51    0.48
  -1  11  -7    7.91    0.41
  -1  11  -8    0.55    0.25
   1 -10 -16   16.70    0.60
   1 -10 -16   15.27    0.72
  -1  10  16   15.86    0.65
   1 -10 -16   16.12    0.57
   1 -10 -15   50.16    1.26
   1 -10 -15   48.93    1.48
  -1  10  15   53.13    1.39
   1 -10 -15   51.79    1.26
   1 -10 -14    7.42    0.55
   1 -10 -14    7.25    0.71
  -1  10  14    6.19    0.57
   1 -10 -14    7.23    0.56
   1 -10 -13   13.20    0.92
   1 -10 -13   14.71    0.77
   1 -10 -13   12.59    0.73
   1 -10 -12  132.62    3.18
   1 -10 -11    2.30    0.65
   1 -10 -11    2.06    0.51
   1 -10 -11    2.84    0.54
   1 -10 -10   73.04    1.92
   1 -10 -10   74.60    1.89
   1 -10  -9   53.28    1.54
   1 -10  -9   49.77    1.83
   1 -10  -9   52.72    1.60
  -1  10   9   52.80    1.66
   1 -10  -8   67.49    1.75
   1 -10  -8   68.24    2.13
   1 -10  -8   63.90    1.77
   1 -10  -7  105.16    2.36
   1 -10  -7  105.92    2.77
   1 -10  -7  104.86    2.43
  -1  10   7  100.57    2.43
   1 -10  -6   54.32    1.60
   1 -10  -6   54.45    1.87
   1 -10  -6   57.61    1.59
   1 -10  -5  243.22    4.54
   1 -10  -5  242.53    4.94
   1 -10  -5  246.58    4.47
   1 -10  -4   27.64    1.10
   1 -10  -4   27.93    1.32
   1 -10  -4   27.30    1.04
  -1  10   3  249.08    4.99
   1 -10  -3  253.02    4.67
  -1  10   3  250.19    4.75
   1 -10  -3  263.63    5.09
   1 -10  -3  257.29    4.59
   1 -10  -2  263.69    4.76
  -1  10   2  264.31    5.16
   1 -10  -2  274.00    4.90
  -1  10   1    3.36    0.64
  -1  10   1    5.30    0.68
  -1  10   0  315.94    5.93
  -1  10   0  303.01    5.75
  -1  10  -1   12.14    0.91
  -1  10  -1   10.72    0.83
   1 -10   2    3.81    0.55
  -1  10  -3   10.98    0.84
   1 -10   3   10.41    0.71
  -1  10  -4    1.34    0.45
  -1  10  -4    0.36    0.43
   1 -10   4    1.18    0.46
  -1  10  -5   56.61    1.70
  -1  10  -6    0.83    0.41
  -1  10  -6    0.99    0.46
   1 -10   6    1.08    0.40
  -1  10  -6    0.94    0.39
  -1  10  -7    4.38    0.45
  -1  10  -7    4.94    0.48
  -1  10  -7    5.91    0.55
  -1  10  -8   11.73    0.60
  -1  10  -9    8.15    0.46
  -1  10 -10    1.11    0.22
   1  -9 -17    9.47    0.45
  -1   9  17   10.10    0.52
   1  -9 -17    9.45    0.40
   1  -9 -16   79.35    1.93
   1  -9 -16   79.76    1.67
   1  -9 -15  100.31    2.15
   1  -9 -15  101.62    2.47
   1  -9 -14    0.10    0.45
   1  -9 -14    0.31    0.52
   1  -9 -13   30.01    1.37
   1  -9 -12    0.93    0.49
   1  -9 -12    2.23    0.67
   1  -9 -11    8.98    0.74
   1  -9 -10   47.94    1.50
   1  -9 -10   44.19    1.72
   1  -9  -9   39.32    1.34
   1  -9  -9   39.00    1.60
   1  -9  -8  210.90    4.04
   1  -9  -8  215.85    4.48
   1  -9  -8  213.21    4.01
   1  -9  -7    0.98    0.57
   1  -9  -7    2.00    0.50
   1  -9  -7    1.51    0.51
   1  -9  -6   26.19    1.01
   1  -9  -6   25.76    1.24
  -1   9   6   27.06    1.07
   1  -9  -6   25.33    1.04
   1  -9  -5   22.28    0.93
  -1   9   5   21.01    0.92
   1  -9  -5   22.92    0.98
   1  -9  -5   23.56    1.19
   1  -9  -4    0.74    0.53
   1  -9  -4    0.69    0.43
   1  -9  -4    0.31    0.47
   1  -9  -3   46.14    1.39
   1  -9  -3   48.50    1.35
  -1   9   3   47.17    1.25
   1  -9  -3   47.85    1.64
  -1   9   2   23.13    1.11
   1  -9  -2   22.63    0.97
   1  -9  -2   23.02    1.14
   1  -9  -2   22.14    0.90
   1  -9  -1   67.48    1.67
  -1   9   1   70.41    1.97
   1  -9  -1   65.88    1.74
  -1   9   0   19.92    1.02
  -1   9  -1  262.69    5.07
  -1   9  -1  258.41    4.96
  -1   9  -2    7.79    0.77
  -1   9  -2    8.48    0.75
   1  -9   3    2.12    0.53
  -1   9  -3    1.45    0.50
  -1   9  -4    2.67    0.59
   1  -9   4    2.66    0.51
  -1   9  -5   57.72    1.79
  -1   9  -5   56.72    1.58
   1  -9   5   55.56    1.56
  -1   9  -6  127.47    2.66
   1  -9   6  126.60    2.65
  -1   9  -7    7.28    0.65
  -1   9  -8    3.59    0.50
  -1   9  -8    4.09    0.50
  -1   9  -9   49.01    1.29
  -1   9 -10    2.86    0.38
  -1   9 -11    1.67    0.26
   1  -8 -18   20.77    0.59
   1  -8 -17   25.09    0.72
   1  -8 -17   26.99    0.98
   1  -8 -16   69.76    1.90
   1  -8 -16   69.84    1.63
   1  -8 -15   16.74    0.99
   1  -8 -15   18.89    0.86
   1  -8 -14   73.36    2.20
   1  -8 -13    5.22    0.77
   1  -8 -13    4.72    0.62
   1  -8 -12    1.41    0.60
   1  -8 -12    1.70    0.55
   1  -8 -11   45.40    1.74
   1  -8 -11   44.83    1.44
   1  -8 -10    2.02    0.63
   1  -8 -10    1.70    0.56
   1  -8  -9  123.95    3.10
   1  -8  -9  134.15    2.79
   1  -8  -8   29.61    1.31
   1  -8  -8   28.39    1.09
   1  -8  -7   68.61    2.03
   1  -8  -7   68.74    1.74
   1  -8  -6   32.01    1.07
   1  -8  -6   32.07    1.31
   1  -8  -6   31.79    1.09
   1  -8  -5  103.90    2.53
   1  -8  -5  103.71    2.19
   1  -8  -4  167.29    3.15
  -1   8   4  169.97    3.23
   1  -8  -4  166.87    3.21
   1  -8  -4  169.37    3.51
  -1   8   3    4.01    0.45
  -1   8   3    3.99    0.56
   1  -8  -3    3.45    0.59
   1  -8  -3    3.31    0.44
   1  -8  -3    3.28    0.50
   1  -8  -2  534.05    8.51
  -1   8   2  535.60    8.78
   1  -8  -2  525.28    8.42
  -1   8   2  516.32    8.31
   1  -8  -2  531.64    8.86
   1  -8  -1  299.12    5.13
  -1   8   1  300.81    5.33
   1  -8  -1  300.97    5.07
  -1   8   1  294.95    5.40
  -1   8   1  296.52    4.96
   1  -8  -1  300.98    5.47
   1  -8   0   24.25    0.90
  -1   8   0   25.51    1.07
   1  -8   0   25.20    0.95
  -1   8  -1  562.53    9.41
  -1   8  -1  556.13    9.29
  -1   8  -2   21.30    1.04
  -1   8  -2   19.59    0.99
   1  -8   3   36.21    1.18
  -1   8  -3   37.52    1.36
  -1   8  -3   37.67    1.36
   1  -8   4    4.78    0.57
  -1   8  -4    4.84    0.61
  -1   8  -5   18.18    1.00
   1  -8   5   18.81    0.87
  -1   8  -6    0.47    0.47
  -1   8  -6    0.86    0.43
   1  -8   6    0.85    0.46
  -1   8  -7    5.74    0.63
  -1   8  -7    5.19    0.56
   1  -8   7    5.90    0.59
  -1   8  -8   27.52    1.13
  -1   8  -9   -0.02    0.34
  -1   8 -10   34.41    1.00
  -1   8 -10   40.35    1.14
  -1   8 -11   22.06    0.77
  -1   8 -12    2.14    0.28
  -1   7  18    5.36    0.39
   1  -7 -18    4.91    0.30
   1  -7 -17   40.23    1.07
   1  -7 -17   38.33    1.28
   1  -7 -16   41.89    1.22
   1  -7 -16   41.10    1.46
   1  -7 -15   10.18    0.86
   1  -7 -14    3.36    0.57
   1  -7 -14    4.05    0.73
   1  -7 -13   52.12    1.56
   1  -7 -12    3.54    0.61
   1  -7 -12    2.76    0.67
   1  -7 -11    7.58    0.71
   1  -7 -11    8.27    0.87
   1  -7 -10  335.23    5.83
   1  -7 -10  332.17    6.28
   1  -7  -9  175.50    3.41
   1  -7  -9  178.66    3.82
   1  -7  -8  365.85    6.18
   1  -7  -8  365.91    6.57
   1  -7  -7  194.61    3.61
   1  -7  -7  205.22    4.02
   1  -7  -6   15.23    0.72
   1  -7  -6   14.86    0.90
   1  -7  -5  932.15   14.49
   1  -7  -5  956.60   14.89
   1  -7  -4    5.58    0.49
   1  -7  -4    5.88    0.62
   1  -7  -4    5.77    0.51
  -1   7   4    6.00    0.63
   1  -7  -3   89.08    1.83
   1  -7  -3   88.91    2.09
  -1   7   3   90.53    2.11
   1  -7  -3   87.80    1.86
   1  -7  -2   48.84    1.44
   1  -7  -2   47.47    1.22
  -1   7   2   46.63    1.37
  -1   7   2   46.74    1.20
   1  -7  -1   46.54    1.23
  -1   7   1   46.75    1.34
  -1   7   1   47.07    1.12
   1  -7  -1   47.30    1.42
   1  -7   0   50.05    1.26
  -1   7   0   45.36    1.30
   1  -7   0   46.37    1.19
  -1   7   0   43.04    1.09
  -1   7   0   47.32    1.37
  -1   7   0   48.64    1.25
  -1   7  -1   12.19    0.72
   1  -7   1   11.03    0.63
  -1   7  -2   94.88    2.20
  -1   7  -2   93.86    2.27
  -1   7  -3   12.72    0.78
  -1   7  -3   13.72    0.82
  -1   7  -4    5.81    0.60
  -1   7  -4    5.46    0.61
   1  -7   4    7.02    0.57
  -1   7  -5  248.54    4.72
   1  -7   5  254.75    4.47
  -1   7  -5  244.32    4.71
  -1   7  -6    0.82    0.47
  -1   7  -6    0.31    0.43
   1  -7   6    0.41    0.43
  -1   7  -6    0.21    0.50
  -1   7  -6    0.75    0.43
  -1   7  -7  102.20    2.24
   1  -7   7  103.54    2.28
  -1   7  -7   97.96    2.55
  -1   7  -7  101.71    2.49
  -1   7  -8   40.01    1.21
  -1   7  -8   38.28    1.37
  -1   7  -8   36.45    1.47
   1  -7   8   39.36    1.24
  -1   7  -9   46.60    1.64
  -1   7 -10   34.24    1.37
  -1   7 -11   27.94    1.16
  -1   7 -11   30.00    0.99
   1  -7  12   10.57    0.53
  -1   7 -12   10.69    0.55
  -1   7 -12    9.66    0.64
  -1   7 -12   10.85    0.53
  -1   7 -13    1.28    0.23
  -1   7 -13    1.34    0.25
   1  -6 -18    3.11    0.32
   1  -6 -18    3.02    0.43
   1  -6 -18    2.74    0.31
   1  -6 -17    2.48    0.50
   1  -6 -17    2.08    0.40
   1  -6 -16   23.15    1.14
   1  -6 -16   23.71    0.92
   1  -6 -15    6.20    0.78
  -1   6  14    4.72    0.65
  -1   6  14    3.72    0.59
   1  -6 -14    3.31    0.56
  -1   6  13  221.72    4.16
   1  -6 -13  216.93    4.61
  -1   6  13  212.45    4.11
   1  -6 -13  214.70    4.12
  -1   6  12   14.35    0.85
   1  -6 -12   14.85    1.06
   1  -6 -12   13.49    0.84
  -1   6  12   13.21    0.84
  -1   6  11   36.41    1.28
   1  -6 -11   39.02    1.56
   1  -6 -11   36.84    1.25
  -1   6  11   37.27    1.26
  -1   6  10  128.42    2.66
   1  -6 -10  124.27    3.01
   1  -6 -10  124.71    2.63
  -1   6  10  124.63    2.61
  -1   6   9  120.98    2.51
   1  -6  -9  123.29    2.87
  -1   6   9  127.54    2.54
   1  -6  -9  117.41    2.49
  -1   6   8  376.98    6.33
   1  -6  -8  387.97    6.75
   1  -6  -8  382.47    6.34
  -1   6   8  386.79    6.35
   1  -6  -7    3.62    0.59
  -1   6   7    2.93    0.46
   1  -6  -7    3.10    0.45
   1  -6  -6  536.06    8.68
   1  -6  -6  519.46    8.33
   1  -6  -5  763.82   12.09
   1  -6  -4   49.82    1.37
   1  -6  -4   46.32    1.14
  -1   6   4   48.09    1.40
   1  -6  -3    6.57    0.47
   1  -6  -3    7.27    0.48
  -1   6   3    6.76    0.57
   1  -6  -3    6.86    0.58
  -1   6   2    2.21    0.32
   1  -6  -2    1.76    0.41
   1  -6  -2    1.71    0.32
   1  -6  -2    1.67    0.38
   1  -6  -1   38.16    0.97
   1  -6  -1   39.81    1.18
  -1   6   1   37.76    0.98
   1  -6  -1   37.77    1.00
   1  -6   0   52.69    1.23
  -1   6   0   50.11    1.30
  -1   6   0   51.26    1.17
  -1   6   0   53.66    1.37
   1  -6   0   52.35    1.20
  -1   6   0   51.40    1.13
   1  -6   0   54.26    1.42
  -1   6  -1   25.68    0.84
  -1   6  -1   26.41    0.94
  -1   6  -1   25.68    0.72
   1  -6   1   24.92    0.80
   1  -6   1   24.92    0.77
  -1   6  -2   15.30    0.74
  -1   6  -2   15.30    0.56
  -1   6  -2   16.34    0.59
  -1   6  -3    7.10    0.56
  -1   6  -3    7.18    0.43
  -1   6  -3    7.04    0.59
  -1   6  -3    6.66    0.58
  -1   6  -4   27.81    1.06
   1  -6   4   29.17    0.94
  -1   6  -4   29.52    1.08
  -1   6  -4   29.12    1.06
   1  -6   5   24.73    0.90
  -1   6  -5   22.34    0.99
  -1   6  -5   22.40    1.00
  -1   6  -6   52.31    1.60
  -1   6  -6   55.33    1.60
   1  -6   6   53.51    1.42
  -1   6  -6   52.63    1.67
  -1   6  -7    2.80    0.52
  -1   6  -7    2.97    0.44
   1  -6   7    3.52    0.51
  -1   6  -7    3.47    0.61
  -1   6  -7    2.87    0.53
  -1   6  -8    0.22    0.37
  -1   6  -8    0.54    0.44
  -1   6  -8    0.28    0.52
   1  -6   8    0.63    0.42
  -1   6  -9   37.96    1.51
  -1   6 -10   24.07    1.00
  -1   6 -11   70.36    2.07
  -1   6 -12    0.50    0.48
  -1   6 -12    0.31    0.35
  -1   6 -13    1.87    0.35
  -1   6 -13    2.15    0.37
  -1   6 -13    3.18    0.49
   1  -6  13    2.44    0.39
  -1   6 -14   10.47    0.46
   1  -5 -18    1.25    0.36
   1  -5 -18    0.99    0.27
  -1   5  17   14.43    0.72
   1  -5 -17   13.70    0.84
   1  -5 -17   14.00    0.65
  -1   5  16   10.76    0.73
   1  -5 -16   11.53    0.89
   1  -5 -16   11.71    0.69
  -1   5  16   12.48    0.75
  -1   5  15    6.53    0.66
   1  -5 -15    6.45    0.79
   1  -5 -15    6.29    0.61
  -1   5  15    5.93    0.65
  -1   5  14   71.13    1.87
   1  -5 -14   69.67    1.83
  -1   5  14   66.29    1.81
  -1   5  13   34.78    1.29
   1  -5 -13   36.12    1.54
   1  -5 -13   34.37    1.52
   1  -5 -13   36.85    1.28
  -1   5  13   33.64    1.23
  -1   5  12  126.97    2.75
   1  -5 -12  123.68    3.08
   1  -5 -12  128.95    3.13
  -1   5  12  128.38    2.71
   1  -5 -12  126.51    2.71
  -1   5  11   21.07    0.98
   1  -5 -11   20.16    1.14
   1  -5 -11   20.45    1.15
   1  -5 -11   18.68    0.91
  -1   5  11   20.74    0.92
  -1   5  10   23.24    0.97
   1  -5 -10   24.25    1.17
   1  -5 -10   24.30    1.19
   1  -5 -10   24.09    0.95
  -1   5  10   24.19    0.96
  -1   5   9  167.03    3.17
   1  -5  -9  169.65    3.52
   1  -5  -9  169.97    3.54
   1  -5  -9  166.01    3.16
  -1   5   9  173.62    3.19
  -1   5   8   96.18    2.00
   1  -5  -8   91.20    2.27
   1  -5  -8   96.28    2.27
  -1   5   8   95.88    2.00
   1  -5  -8   95.16    2.00
   1  -5  -7   88.45    2.13
   1  -5  -7   95.75    2.16
  -1   5   6  154.39    2.75
  -1   5   6  149.95    2.71
   1  -5  -6  152.95    2.99
   1  -5  -6  150.92    3.00
  -1   5   5  581.08    9.11
   1  -5  -5  583.65    9.10
   1  -5  -5  607.16    9.40
   1  -5  -4    2.12    0.36
  -1   5   3   85.42    1.86
   1  -5  -3   89.27    1.65
  -1   5   3   83.65    1.55
  -1   5   2   53.79    1.33
   1  -5  -2   54.99    1.34
   1  -5  -2   55.27    1.17
   1  -5  -2   56.11    1.17
  -1   5   2   53.81    1.08
  -1   5   1    1.31    0.23
   1  -5  -1    1.91    0.34
  -1   5   1    1.70    0.29
  -1   5   1    1.35    0.36
   1  -5  -1    1.25    0.35
  -1   5   1    1.41    0.21
   1  -5  -1    1.30    0.28
  -1   5   1    1.91    0.17
   1  -5   0    3.21    0.35
  -1   5   0    2.69    0.37
  -1   5   0    3.11    0.30
   1  -5   0    2.32    0.40
  -1   5   0    2.73    0.24
  -1   5   0    2.60    0.27
   1  -5   0    2.70    0.32
  -1   5   0    2.83    0.29
  -1   5   0    2.88    0.29
   1  -5   1    2.47    0.34
  -1   5  -1    2.48    0.24
  -1   5  -1    2.48    0.28
  -1   5  -1    2.40    0.34
  -1   5  -1    2.22    0.27
   1  -5   1    2.17    0.32
  -1   5  -1    2.65    0.34
  -1   5  -1    2.27    0.29
   1  -5   2   60.81    1.34
  -1   5  -2   65.06    1.30
  -1   5  -2   60.90    1.33
  -1   5  -2   62.53    1.40
  -1   5  -2   62.32    1.23
  -1   5  -2   63.32    1.26
  -1   5  -2   61.12    1.41
  -1   5  -2   63.27    1.30
  -1   5  -3  717.56   11.13
  -1   5  -3  713.74   10.94
  -1   5  -3  710.97   10.79
  -1   5  -3  697.97   11.05
  -1   5  -3  697.82   10.78
  -1   5  -3  703.89   11.08
  -1   5  -4    7.28    0.59
  -1   5  -4    7.71    0.56
  -1   5  -4    7.78    0.54
  -1   5  -5   44.34    1.37
  -1   5  -5   45.77    1.34
   1  -5   5   45.95    1.18
  -1   5  -6  106.31    2.46
   1  -5   6  105.62    2.16
  -1   5  -6  106.20    2.40
  -1   5  -7    2.09    0.51
  -1   5  -7    2.93    0.51
  -1   5  -7    2.41    0.43
   1  -5   7    2.32    0.44
  -1   5  -7    2.38    0.56
   1  -5   8   68.93    1.97
  -1   5  -8   71.60    1.67
  -1   5  -8   71.14    1.86
   1  -5   8   74.69    1.70
  -1   5  -8   70.84    2.07
   1  -5   8   71.59    1.73
  -1   5  -9    7.74    0.82
   1  -5   9    8.63    0.63
  -1   5 -10  159.00    3.62
  -1   5 -11   20.79    0.92
  -1   5 -12    4.30    0.69
  -1   5 -13    7.91    0.72
   1  -5  13    8.97    0.60
  -1   5 -13    7.54    0.51
   1  -5  14    2.14    0.37
  -1   5 -14    1.50    0.44
  -1   5 -15    0.95    0.26
   1  -4 -18   17.51    0.64
   1  -4 -18   18.50    0.81
  -1   4  17    4.38    0.53
   1  -4 -17    6.17    0.64
   1  -4 -17    5.18    0.49
  -1   4  17    6.04    0.54
  -1   4  16   23.28    0.99
   1  -4 -16   24.59    1.19
   1  -4 -16   23.39    0.92
  -1   4  16   22.31    0.94
  -1   4  15    3.65    0.61
   1  -4 -15    3.62    0.71
  -1   4  15    3.58    0.57
   1  -4 -15    3.93    0.57
  -1   4  14    9.87    0.77
   1  -4 -14   10.64    0.93
   1  -4 -14   11.38    0.94
  -1   4  14   10.26    0.77
   1  -4 -14    9.80    0.72
  -1   4  13  120.58    2.68
   1  -4 -13  119.40    3.03
  -1   4  13  121.58    2.65
   1  -4 -13  118.90    2.62
  -1   4  12    1.99    0.55
   1  -4 -12    1.81    0.66
  -1   4  12    3.01    0.58
   1  -4 -12    1.21    0.53
  -1   4  11   31.96    1.14
   1  -4 -11   32.45    1.39
  -1   4  11   30.95    1.10
   1  -4 -11   30.74    1.08
  -1   4  10   60.94    1.57
   1  -4 -10   61.86    1.82
  -1   4  10   62.14    1.55
   1  -4 -10   59.23    1.52
  -1   4   9    1.73    0.45
   1  -4  -9    1.64    0.56
   1  -4  -9    1.10    0.43
  -1   4   9    2.05    0.42
   1  -4  -8   47.39    1.45
   1  -4  -8   45.73    1.19
  -1   4   8   46.47    1.18
  -1   4   7    2.48    0.41
   1  -4  -7    2.83    0.52
  -1   4   7    2.33    0.39
  -1   4   6    9.06    0.52
   1  -4  -6    7.69    0.59
   1  -4  -6    9.00    0.48
  -1   4   6    7.50    0.48
  -1   4   5   74.93    1.48
   1  -4  -5   74.09    1.47
  -1   4   5   73.88    1.48
  -1   4   4  128.21    2.21
  -1   4   4  124.85    2.00
  -1   4   4  126.48    2.19
   1  -4  -4  127.37    2.20
   1  -4  -4  122.79    2.38
   1  -4  -4  129.72    2.40
  -1   4   3   29.85    0.58
  -1   4   3   28.68    0.89
  -1   4   3   30.51    0.57
   1  -4  -3   28.60    0.73
   1  -4  -3   29.97    0.86
  -1   4   2   31.98    0.73
  -1   4   2   33.90    0.65
  -1   4   2   32.20    0.92
   1  -4  -2   35.08    0.79
   1  -4  -2   33.38    0.91
   1  -4  -1   85.75    1.67
  -1   4   1   84.85    1.52
  -1   4   1   83.33    1.38
  -1   4   1   85.51    1.43
  -1   4   1   85.48    1.67
   1  -4  -1   85.99    1.52
  -1   4   1   84.01    1.45
   1  -4  -1   85.77    1.52
  -1   4   1   82.75    1.46
  -1   4   1   85.32    1.52
   1  -4   0   81.27    1.50
  -1   4   0   81.49    1.52
  -1   4   0   83.23    1.60
   1  -4   0   80.75    1.62
  -1   4   0   78.93    1.40
   1  -4   0   80.31    1.47
  -1   4   0   84.09    1.34
  -1   4   0   79.43    1.48
   1  -4   1   66.36    1.30
  -1   4  -1   65.15    1.29
  -1   4  -1   64.27    1.33
  -1   4  -1   65.52    1.40
   1  -4   1   68.66    1.27
  -1   4  -1   65.12    1.21
  -1   4  -1   67.45    1.23
  -1   4  -1   66.78    1.14
  -1   4  -1   68.82    1.33
  -1   4  -1   66.84    1.34
   1  -4   1   67.73    1.42
  -1   4  -2  268.06    4.11
   1  -4   2  262.28    4.26
  -1   4  -2  267.85    4.27
  -1   4  -2  266.31    4.37
  -1   4  -2  273.08    4.43
  -1   4  -2  261.34    4.20
  -1   4  -2  267.12    4.20
  -1   4  -2  271.35    4.21
  -1   4  -2  268.17    4.27
  -1   4  -2  261.61    4.38
  -1   4  -3   18.38    0.70
  -1   4  -3   18.68    0.66
  -1   4  -3   18.18    0.57
  -1   4  -3   19.21    0.70
  -1   4  -3   18.10    0.55
  -1   4  -3   18.99    0.58
  -1   4  -3   18.45    0.48
  -1   4  -3   19.36    0.54
  -1   4  -4 1010.04   15.29
  -1   4  -4 1000.59   15.20
  -1   4  -4 1001.45   14.99
   1  -4   4  997.72   15.10
  -1   4  -4  983.29   14.94
  -1   4  -4 1001.97   15.03
  -1   4  -5   73.80    1.66
  -1   4  -5   73.93    1.46
   1  -4   5   75.63    1.57
  -1   4  -5   76.29    1.49
  -1   4  -5   73.59    1.42
  -1   4  -5   74.78    1.73
  -1   4  -6  134.21    2.74
  -1   4  -7  155.35    2.82
  -1   4  -7  153.36    3.01
   1  -4   7  151.74    2.86
  -1   4  -7  151.23    3.11
   1  -4   8    0.40    0.36
  -1   4  -8    0.13    0.36
   1  -4   8    0.39    0.38
   1  -4   8    0.19    0.47
   1  -4   9   43.06    1.21
   1  -4   9   40.38    1.45
  -1   4  -9   42.96    1.57
   1  -4  10    6.01    0.56
   1  -4  10    5.19    0.67
  -1   4 -10    6.54    0.78
  -1   4 -11   65.40    2.09
  -1   4 -11   65.60    1.69
  -1   4 -12   51.19    1.42
  -1   4 -13    2.18    0.65
  -1   4 -13    2.00    0.41
   1  -4  14   36.82    1.11
  -1   4 -14   37.72    1.37
   1  -4  15    1.50    0.34
  -1   4 -15    0.89    0.44
  -1   4 -16    6.08    0.35
   1  -3 -18   12.59    0.55
  -1   3  18   11.83    0.58
  -1   3  17    2.02    0.47
   1  -3 -17    2.04    0.51
   1  -3 -17    2.07    0.39
  -1   3  17    1.64    0.41
   1  -3 -16    1.03    0.56
  -1   3  16    0.61    0.46
   1  -3 -16    0.63    0.41
  -1   3  15    9.81    0.76
   1  -3 -15   11.33    0.90
  -1   3  15   10.14    0.74
   1  -3 -15   10.76    0.72
  -1   3  14   10.78    0.82
   1  -3 -14   11.81    0.94
   1  -3 -14   11.11    0.74
  -1   3  14   11.52    0.78
  -1   3  13  219.11    4.12
   1  -3 -13  210.86    4.49
  -1   3  13  210.55    4.05
   1  -3 -13  213.92    4.02
  -1   3  12  110.04    2.50
   1  -3 -12  115.38    2.85
  -1   3  12  115.71    2.48
   1  -3 -12  114.76    2.45
  -1   3  11  225.56    4.10
   1  -3 -11  224.50    4.47
   1  -3 -11  220.09    4.50
   1  -3 -11  222.57    4.03
  -1   3  10  220.22    3.94
   1  -3 -10  222.88    4.29
   1  -3 -10  222.08    4.31
   1  -3 -10  210.61    3.86
  -1   3   9    1.03    0.43
   1  -3  -9    0.47    0.50
   1  -3  -9    0.41    0.47
   1  -3  -9    0.60    0.36
   1  -3  -8  111.88    2.42
   1  -3  -8  108.68    2.38
  -1   3   7  116.77    2.16
   1  -3  -7  117.02    2.39
   1  -3  -7  113.05    2.38
   1  -3  -7  112.40    2.13
  -1   3   6  140.29    2.46
   1  -3  -6  138.95    2.44
  -1   3   5   59.26    1.22
   1  -3  -5   60.74    1.39
   1  -3  -5   61.44    1.39
  -1   3   5   60.65    1.21
   1  -3  -5   60.47    1.22
  -1   3   4   87.73    1.60
   1  -3  -4   88.33    1.61
  -1   3   4   90.13    1.60
   1  -3  -4   89.29    1.78
  -1   3   3  842.10   12.42
  -1   3   3  839.71   12.61
  -1   3   3  818.13   12.23
   1  -3  -3  835.74   12.42
  -1   3   3  818.83   12.42
   1  -3  -3  840.97   12.58
   1  -3  -3  840.88   12.61
  -1   3   2    3.08    0.40
   1  -3  -2    3.64    0.35
   1  -3  -2    2.71    0.36
  -1   3   2    3.87    0.31
   1  -3  -2    3.10    0.30
  -1   3   2    3.76    0.21
   1  -3  -1  252.01    3.94
  -1   3   1  251.56    3.84
  -1   3   1  238.61    3.72
  -1   3   1  248.78    3.75
  -1   3   1  248.34    3.96
   1  -3  -1  241.13    3.81
  -1   3   1  246.63    3.84
  -1   3   0  100.53    1.73
  -1   3   0  105.06    1.67
  -1   3   0  100.37    1.67
   1  -3   0  101.54    1.70
   1  -3   0  101.63    1.81
  -1   3   0   99.45    1.62
  -1   3   0  100.99    1.79
  -1   3   0  101.50    1.76
  -1   3  -1   35.90    0.84
  -1   3  -1   35.10    0.67
   1  -3   1   35.37    0.76
  -1   3  -1   33.64    0.77
   1  -3   1   34.00    0.72
  -1   3  -1   34.59    0.72
  -1   3  -1   35.68    0.70
   1  -3   1   34.86    0.84
  -1   3  -1   34.71    0.81
  -1   3  -2   58.51    1.21
   1  -3   2   57.80    1.11
  -1   3  -2   56.12    1.02
  -1   3  -2   55.77    0.96
  -1   3  -2   57.29    1.21
  -1   3  -2   56.37    1.11
  -1   3  -2   57.97    1.08
  -1   3  -2   57.19    1.08
  -1   3  -2   56.92    1.05
  -1   3  -2   57.80    1.09
  -1   3  -2   56.94    1.10
  -1   3  -3   86.64    1.57
  -1   3  -3   87.18    1.51
  -1   3  -3   87.51    1.42
  -1   3  -3   89.02    1.61
  -1   3  -3   91.36    1.75
  -1   3  -3   87.42    1.70
  -1   3  -3   87.25    1.55
  -1   3  -3   87.95    1.55
  -1   3  -3   89.72    1.72
  -1   3  -4   26.61    0.83
  -1   3  -4   29.80    0.77
  -1   3  -4   27.31    0.66
  -1   3  -4   27.45    0.70
  -1   3  -4   26.92    0.53
  -1   3  -4   27.43    0.81
  -1   3  -4   26.44    0.81
  -1   3  -4   28.04    0.69
  -1   3  -4   27.36    0.68
   1  -3   4   27.32    0.73
  -1   3  -4   26.22    0.66
  -1   3  -5  448.02    6.93
  -1   3  -5  432.48    6.75
  -1   3  -5  449.40    6.81
  -1   3  -5  422.51    6.62
  -1   3  -5  450.27    6.97
  -1   3  -5  451.04    6.75
   1  -3   5  448.44    6.85
  -1   3  -5  420.16    6.75
  -1   3  -6  396.73    6.33
  -1   3  -6  406.35    6.34
   1  -3   6  403.68    6.42
  -1   3  -6  412.88    6.67
  -1   3  -6  403.85    6.38
  -1   3  -7    3.92    0.43
  -1   3  -7    3.85    0.48
  -1   3  -7    3.68    0.38
  -1   3  -7    4.35    0.38
  -1   3  -7    4.20    0.44
  -1   3  -8  355.67    5.91
   1  -3   8  348.36    5.75
   1  -3   8  349.99    6.11
   1  -3   8  352.07    5.80
  -1   3  -8  351.20    5.73
   1  -3   9  113.83    2.64
  -1   3  -9  116.00    2.30
   1  -3   9  117.94    2.33
   1  -3  10   89.79    2.31
  -1   3 -10   85.49    2.40
  -1   3 -10   88.74    1.94
   1  -3  10   90.70    1.97
   1  -3  11   33.79    1.37
  -1   3 -11   33.79    1.12
   1  -3  11   35.73    1.12
  -1   3 -11   30.63    1.03
  -1   3 -11   31.28    1.43
  -1   3 -12    0.31    0.60
  -1   3 -12    0.32    0.40
  -1   3 -13   80.46    2.34
   1  -3  13   87.36    2.06
  -1   3 -14    2.85    0.66
   1  -3  14    3.10    0.52
  -1   3 -15   51.81    1.61
   1  -3  15   52.44    1.33
  -1   3 -16    8.30    0.59
   1  -3  16    7.43    0.44
   1  -2 -18    7.51    0.53
   1  -2 -18    6.74    0.43
  -1   2  18    7.32    0.44
  -1   2  18    7.09    0.47
  -1   2  17    5.68    0.51
   1  -2 -17    5.56    0.60
  -1   2  17    5.71    0.55
   1  -2 -16    3.69    0.47
  -1   2  16    5.50    0.55
   1  -2 -16    5.15    0.68
   1  -2 -16    4.71    0.62
  -1   2  16    3.52    0.58
   1  -2 -15    2.30    0.47
  -1   2  15    2.21    0.51
   1  -2 -15    1.64    0.57
  -1   2  15    3.18    0.58
   1  -2 -14   16.60    0.86
  -1   2  14   15.10    0.85
   1  -2 -14   16.50    1.09
  -1   2  14   16.03    0.92
   1  -2 -13   46.75    1.41
   1  -2 -13   46.33    1.72
  -1   2  13   49.00    1.52
   1  -2 -12   57.46    1.56
   1  -2 -12   63.02    1.93
   1  -2 -12   59.12    1.93
  -1   2  12   61.23    1.68
   1  -2 -11    4.04    0.54
   1  -2 -11    3.23    0.67
   1  -2 -11    2.99    0.63
  -1   2  11    3.76    0.56
   1  -2 -10  303.79    5.16
   1  -2 -10  308.15    5.56
   1  -2 -10  308.97    5.60
  -1   2  10  305.93    5.22
   1  -2  -9   23.98    0.84
   1  -2  -9   23.32    1.02
   1  -2  -9   24.81    1.05
  -1   2   9   24.33    0.88
   1  -2  -8    2.15    0.46
   1  -2  -7    1.61    0.34
   1  -2  -7    2.14    0.45
  -1   2   7    1.13    0.42
  -1   2   7    1.28    0.34
   1  -2  -6  404.99    6.40
  -1   2   6  417.35    6.43
   1  -2  -5  172.14    2.72
   1  -2  -5  174.64    2.91
  -1   2   5  178.33    2.75
  -1   2   4  835.50   12.37
   1  -2  -4  851.57   12.55
  -1   2   4  831.60   12.35
   1  -2  -4  843.75   12.71
  -1   2   4  841.90   12.55
  -1   2   3  346.37    5.29
  -1   2   3  352.89    5.40
  -1   2   3  358.55    5.27
   1  -2  -3  350.83    5.40
   1  -2  -3  359.00    5.54
   1  -2  -3  355.15    5.54
  -1   2   2 5520.14   81.94
  -1   2   2 5515.31   82.00
  -1   2   2 5602.79   81.91
   1  -2  -2 5545.64   82.01
  -1   2   2 5659.27   81.93
  -1   2   2 5526.97   82.00
   1  -2  -2 5516.75   82.12
   1  -2  -1    4.23    0.31
   1  -2  -1    3.07    0.28
  -1   2   1    2.88    0.17
  -1   2   1    4.12    0.20
  -1   2   1    2.88    0.30
  -1   2   1    2.66    0.22
  -1   2   1    3.10    0.19
   1  -2  -1    4.04    0.24
  -1   2   1    3.17    0.25
  -1   2   1    3.16    0.21
   1  -2   0  222.04    3.49
  -1   2   0  227.60    3.48
  -1   2   0  221.70    3.41
  -1   2   0  231.71    3.49
  -1   2   0  220.91    3.48
   1  -2   0  219.72    3.41
   1  -2   0  221.90    3.40
  -1   2   0  222.90    3.43
  -1   2   0  221.98    3.38
  -1   2   0  220.91    3.46
  -1   2  -1    6.88    0.32
  -1   2  -1    6.50    0.25
   1  -2   1    6.25    0.28
  -1   2  -1    6.66    0.23
  -1   2  -1    6.74    0.29
  -1   2  -1    5.83    0.32
  -1   2  -1    6.17    0.29
   1  -2   1    6.21    0.27
  -1   2  -1    6.32    0.24
   1  -2   1    6.12    0.34
  -1   2  -1    6.50    0.32
  -1   2  -1    6.69    0.30
  -1   2  -1    6.05    0.35
  -1   2  -2 1037.14   15.14
  -1   2  -2  998.66   15.13
  -1   2  -2 1015.48   15.19
  -1   2  -2  995.12   15.07
  -1   2  -2 1026.36   15.05
  -1   2  -2 1012.14   15.03
  -1   2  -2 1022.29   15.23
  -1   2  -2 1026.72   15.26
  -1   2  -2 1003.25   15.16
  -1   2  -2 1014.90   15.12
  -1   2  -2 1023.46   15.11
  -1   2  -2 1006.49   15.08
  -1   2  -2 1021.90   15.07
  -1   2  -3  119.86    2.07
  -1   2  -3  118.78    1.95
  -1   2  -3  113.45    1.97
  -1   2  -3  120.46    1.90
  -1   2  -3  119.12    2.04
  -1   2  -3  118.82    2.10
  -1   2  -3  119.39    2.10
  -1   2  -3  120.82    1.97
   1  -2   3  118.80    1.97
  -1   2  -3  114.42    1.89
  -1   2  -4    2.88    0.36
  -1   2  -4    3.10    0.33
  -1   2  -4    3.54    0.31
  -1   2  -4    2.95    0.35
  -1   2  -4    3.53    0.30
  -1   2  -4    3.20    0.23
  -1   2  -4    3.32    0.34
  -1   2  -4    3.56    0.29
  -1   2  -4    3.54    0.27
   1  -2   4    4.23    0.33
  -1   2  -4    3.55    0.20
  -1   2  -5  398.21    6.44
  -1   2  -5  420.88    6.42
  -1   2  -5  411.00    6.34
  -1   2  -5  415.04    6.54
  -1   2  -5  416.05    6.63
  -1   2  -5  423.64    6.39
   1  -2   5  421.27    6.46
  -1   2  -5  425.44    6.55
  -1   2  -6  152.61    2.73
  -1   2  -6  151.76    2.60
  -1   2  -6  151.53    2.52
  -1   2  -6  157.92    2.63
  -1   2  -6  159.53    2.78
   1  -2   6  156.42    2.68
  -1   2  -6  150.73    2.76
   1  -2   7    3.16    0.49
  -1   2  -7    2.57    0.30
   1  -2   7    4.11    0.41
  -1   2  -7    2.55    0.33
   1  -2   7    4.55    0.41
   1  -2   8    3.76    0.50
  -1   2  -8    3.59    0.45
  -1   2  -9   26.18    0.99
   1  -2   9   26.78    1.09
   1  -2   9   26.15    0.87
   1  -2  10   72.50    2.00
   1  -2  10   74.93    1.72
  -1   2 -11    2.18    0.43
   1  -2  11    2.04    0.46
  -1   2 -11    2.66    0.64
   1  -2  11    2.01    0.59
  -1   2 -12    0.79    0.39
   1  -2  12    2.18    0.58
  -1   2 -12    1.47    0.60
  -1   2 -12    1.28    0.44
  -1   2 -13   38.13    1.18
   1  -2  13   39.75    1.33
  -1   2 -14   51.01    1.77
  -1   2 -15   25.34    1.17
   1  -2  15   25.30    0.95
  -1   2 -16   11.27    0.73
   1  -2  16   11.54    0.59
  -1   2 -17   22.87    0.67
  -1   1  18   11.58    0.53
  -1   1  18   11.31    0.47
   1  -1 -18   10.27    0.45
   1  -1 -17    3.32    0.52
  -1   1  17    3.45    0.49
  -1   1  17    3.00    0.42
   1  -1 -17    3.70    0.43
  -1   1  16    5.29    0.60
   1  -1 -16    4.05    0.46
  -1   1  16    5.34    0.55
   1  -1 -16    4.10    0.57
   1  -1 -16    4.13    0.56
  -1   1  15   57.87    1.66
  -1   1  15   59.67    1.61
   1  -1 -15   56.19    1.76
   1  -1 -15   54.95    1.82
  -1   1  14   39.74    1.37
   1  -1 -14   38.09    1.24
   1  -1 -13    6.67    0.81
   1  -1 -13    6.24    0.79
  -1   1  13    6.55    0.71
   1  -1 -13    6.92    0.63
   1  -1 -12    2.14    0.61
   1  -1 -12    1.19    0.55
  -1   1  12    1.42    0.57
   1  -1 -12    1.53    0.45
   1  -1 -11    8.74    0.80
   1  -1 -11    8.88    0.82
  -1   1  11    7.80    0.68
   1  -1 -11    8.20    0.61
   1  -1 -10  162.38    3.41
  -1   1  10  168.85    3.48
  -1   1  10  162.56    3.11
   1  -1 -10  163.23    3.05
   1  -1  -9  400.24    6.73
  -1   1   9  406.20    6.78
  -1   1   9  384.05    6.37
   1  -1  -9  386.33    6.32
   1  -1  -8   48.00    1.35
  -1   1   8   47.18    1.38
   1  -1  -8   44.01    1.11
  -1   1   7   30.00    0.83
  -1   1   7   29.80    1.02
   1  -1  -7   29.33    0.96
   1  -1  -7   30.22    0.82
  -1   1   6   11.69    0.50
  -1   1   6    9.94    0.62
   1  -1  -6   10.50    0.59
  -1   1   5  228.76    3.68
   1  -1  -5  235.56    3.88
  -1   1   5  229.68    3.86
  -1   1   4   44.56    0.89
  -1   1   4   47.42    1.04
  -1   1   3  251.66    3.92
  -1   1   3  255.34    4.04
   1  -1  -3  252.77    4.03
  -1   1   3  255.98    3.92
  -1   1   2  210.61    3.17
  -1   1   2  217.44    3.27
   1  -1  -2  218.45    3.36
  -1   1   2  214.75    3.36
  -1   1   2  218.36    3.19
   1  -1  -2  216.91    3.27
  -1   1   2  203.77    3.21
  -1   1   2  213.42    3.22
   1  -1  -1    8.95    0.30
   1  -1  -1    8.54    0.31
  -1   1   1    8.87    0.22
  -1   1   1    8.67    0.24
  -1   1   1    9.30    0.23
   1  -1  -1    8.83    0.26
  -1   1   1    8.45    0.24
  -1   1   1    8.67    0.23
  -1   1   0   10.68    0.32
  -1   1   0   10.37    0.32
  -1   1   0   10.33    0.30
   1  -1   0   10.00    0.27
  -1   1   0   10.21    0.26
   1  -1   0   10.51    0.28
  -1   1   0   10.69    0.26
  -1   1   0   10.08    0.26
  -1   1   0    9.94    0.28
  -1   1   0   10.56    0.27
  -1   1   0   10.50    0.26
  -1   1   0    9.95    0.36
  -1   1   0   10.79    0.32
   1  -1   0   10.28    0.24
  -1   1   0   11.00    0.28
  -1   1   0    9.45    0.26
  -1   1   0   10.67    0.26
  -1   1   0   10.50    0.31
  -1   1   0    9.58    0.27
  -1   1  -1   31.14    0.67
  -1   1  -1   31.84    0.66
  -1   1  -1   31.98    0.64
  -1   1  -1   31.79    0.59
  -1   1  -1   32.11    0.59
  -1   1  -1   31.44    0.58
   1  -1   1   32.46    0.56
  -1   1  -1   31.49    0.58
  -1   1  -1   31.20    0.60
  -1   1  -1   30.96    0.57
  -1   1  -1   31.42    0.59
  -1   1  -1   29.95    0.69
  -1   1  -1   31.32    0.54
  -1   1  -1   31.76    0.71
  -1   1  -1   31.76    0.64
  -1   1  -1   30.23    0.60
   1  -1   1   32.33    0.55
  -1   1  -1   31.91    0.54
  -1   1  -1   31.33    0.60
  -1   1  -1   30.64    0.58
  -1   1  -2 1361.66   20.54
  -1   1  -2 1366.40   20.48
  -1   1  -2 1375.29   20.47
  -1   1  -2 1382.62   20.45
  -1   1  -2 1378.99   20.43
  -1   1  -2 1401.05   20.48
  -1   1  -2 1379.74   20.58
  -1   1  -2 1432.81   20.52
  -1   1  -2 1371.04   20.57
  -1   1  -2 1350.91   20.55
  -1   1  -2 1388.44   20.47
  -1   1  -2 1359.42   20.47
  -1   1  -2 1360.27   20.46
  -1   1  -2 1416.50   20.42
  -1   1  -3    9.12    0.42
  -1   1  -3    9.42    0.35
  -1   1  -3   11.08    0.41
  -1   1  -3    9.01    0.37
  -1   1  -3    9.29    0.31
  -1   1  -3    9.48    0.45
  -1   1  -3    9.96    0.44
  -1   1  -3    8.21    0.40
  -1   1  -3    9.24    0.39
  -1   1  -3    8.81    0.36
  -1   1  -3    8.44    0.33
   1  -1   3    8.09    0.33
  -1   1  -3    8.86    0.27
  -1   1  -4   64.27    1.29
  -1   1  -4   66.03    1.19
  -1   1  -4   65.06    1.23
  -1   1  -4   69.45    1.32
  -1   1  -4   64.48    1.24
  -1   1  -4   65.16    1.29
  -1   1  -4   63.39    1.16
  -1   1  -4   62.52    1.21
   1  -1   4   64.68    1.19
  -1   1  -4   66.31    1.19
  -1   1  -4   65.20    1.10
  -1   1  -4   70.91    1.29
  -1   1  -5   13.58    0.54
  -1   1  -5   15.11    0.52
  -1   1  -5   13.34    0.46
  -1   1  -5   14.64    0.54
  -1   1  -5   14.10    0.55
  -1   1  -5   14.59    0.53
   1  -1   5   14.70    0.48
  -1   1  -5   14.42    0.52
  -1   1  -5   14.47    0.46
  -1   1  -5   14.40    0.36
  -1   1  -6  198.23    3.36
  -1   1  -6  199.18    3.20
  -1   1  -6  192.89    3.33
  -1   1  -6  200.16    3.30
   1  -1   6  200.59    3.46
  -1   1  -6  200.14    3.38
   1  -1   6  196.86    3.24
   1  -1   6  195.62    3.24
  -1   1  -6  202.04    3.19
  -1   1  -6  193.58    3.06
  -1   1  -7  164.76    2.71
  -1   1  -7  160.42    2.80
   1  -1   7  162.94    2.79
  -1   1  -7  154.20    2.87
  -1   1  -7  161.65    2.68
   1  -1   8  135.80    2.48
   1  -1   8  144.98    2.79
  -1   1  -8  141.32    2.70
  -1   1  -8  130.79    2.37
   1  -1   9    0.65    0.36
   1  -1   9    0.42    0.45
  -1   1  -9    0.15    0.40
   1  -1  10    0.12    0.36
  -1   1 -10    0.23    0.41
   1  -1  10   -0.13    0.48
  -1   1 -11   64.27    1.55
   1  -1  11   68.29    1.95
  -1   1 -12    3.92    0.66
   1  -1  12    4.54    0.60
  -1   1 -13    2.80    0.67
   1  -1  13    4.20    0.63
  -1   1 -13    3.90    0.53
  -1   1 -14  100.81    2.63
   1  -1  14  101.35    2.31
  -1   1 -14   97.13    2.18
  -1   1 -15   11.18    0.88
   1  -1  15   10.51    0.73
  -1   1 -15   10.44    0.63
  -1   1 -16   80.84    2.02
   1  -1  16   78.86    1.74
  -1   1 -17    1.74    0.31
  -1   1 -17    1.80    0.41
   1  -1  17    1.80    0.34
  -1   0  18    0.16    0.28
   1   0 -17   21.69    0.92
   1   0 -17   21.09    0.72
  -1   0  17   23.11    0.77
   1   0 -17   21.73    0.87
  -1   0  17   24.05    0.85
  -1   0  16   29.27    1.00
   1   0 -16   28.65    1.15
  -1   0  16   28.30    1.04
   1   0 -15    2.19    0.59
   1   0 -15    3.33    0.59
  -1   0  15    2.94    0.59
  -1   0  14  100.54    2.40
   1   0 -14  102.80    2.25
  -1   0  13   42.43    1.43
   1   0 -13   41.79    1.59
   1   0 -13   43.17    1.63
   1   0 -13   42.94    1.31
  -1   0  12    0.06    0.49
   1   0 -12    0.20    0.52
   1   0 -12    0.20    0.53
  -1   0  12    0.61    0.66
   1   0 -12    0.92    0.44
  -1   0  11  105.11    2.35
  -1   0  11  105.71    2.68
   1   0 -11  105.66    2.62
   1   0 -11  104.85    2.24
  -1   0  10   15.57    0.78
  -1   0  10   16.86    0.98
   1   0 -10   15.14    0.89
   1   0 -10   16.03    0.72
  -1   0   9    5.02    0.50
   1   0  -9    4.59    0.55
  -1   0   9    5.67    0.65
   1   0  -9    5.48    0.48
   1   0  -8    1.21    0.46
  -1   0   8    0.99    0.49
  -1   0   7  109.67    2.27
   1   0  -7  108.82    2.24
  -1   0   7  108.82    2.02
   1   0  -6   13.70    0.64
  -1   0   6   14.75    0.56
  -1   0   5  237.97    4.04
   1   0  -5  246.22    4.02
  -1   0   5  240.25    3.85
   1   0  -4 3204.97   47.34
  -1   0   4 3205.04   47.34
  -1   0   4 3185.58   47.19
  -1   0   3    0.56    0.30
   1   0  -3    0.90    0.29
  -1   0   3    0.36    0.23
   1   0  -2  345.65    5.25
   1   0  -2  347.06    5.25
  -1   0   2  339.03    5.17
  -1   0   1  382.26    5.72
  -1   0   1  390.83    5.74
  -1   0   1  381.86    5.75
  -1   0   1  399.44    5.76
  -1   0   1  382.88    5.75
  -1   0   1  385.63    5.75
  -1   0   1  387.33    5.74
  -1   0   1  387.33    5.73
   1   0  -1  377.60    5.81
   1   0  -1  386.72    5.80
  -1   0   0 2197.21   32.56
  -1   0   0 2209.32   32.54
  -1   0   0 2208.53   32.55
   1   0   0 2195.22   32.49
  -1   0   0 2201.93   32.51
  -1   0   0 2206.43   32.49
  -1   0   0 2200.97   32.51
  -1   0   0 2215.31   32.50
  -1   0   0 2213.47   32.51
  -1   0   0 2201.07   32.56
  -1   0   0 2207.33   32.53
  -1   0   0 2197.74   32.54
  -1   0   0 2208.24   32.51
  -1   0   0 2210.20   32.51
  -1   0   0 2214.21   32.50
  -1   0   0 2214.20   32.54
  -1   0   0 2201.58   32.51
  -1   0   0 2220.31   32.50
  -1   0   0 2213.93   32.51
  -1   0  -1  863.08   12.91
  -1   0  -1  867.68   12.90
  -1   0  -1  856.58   12.89
  -1   0  -1  867.42   12.84
  -1   0  -1  859.52   12.84
  -1   0  -1  866.91   12.86
  -1   0  -1  862.88   12.84
  -1   0  -1  854.88   12.84
  -1   0  -1  885.81   12.89
  -1   0  -1  876.51   12.88
  -1   0  -1  875.90   12.92
  -1   0  -1  866.91   12.91
  -1   0  -1  868.21   12.85
  -1   0  -1  878.64   12.85
  -1   0  -1  877.71   12.85
  -1   0  -1  861.78   12.85
  -1   0  -1  868.72   12.84
  -1   0  -1  874.05   12.85
  -1   0  -1  863.93   12.90
  -1   0  -1  863.88   12.88
  -1   0  -2    2.09    0.24
  -1   0  -2    1.84    0.27
  -1   0  -2    1.50    0.26
  -1   0  -2    1.91    0.16
  -1   0  -2    1.85    0.17
  -1   0  -2    2.52    0.22
  -1   0  -2    1.79    0.20
  -1   0  -2    1.93    0.16
  -1   0  -2    1.79    0.14
  -1   0  -2    2.03    0.20
  -1   0  -2    2.40    0.23
  -1   0  -2    1.72    0.24
  -1   0  -2    1.99    0.19
   1   0   2    2.17    0.15
  -1   0  -2    1.67    0.21
  -1   0  -2    1.70    0.21
   1   0   2    2.67    0.15
  -1   0  -2    2.56    0.16
  -1   0  -2    1.78    0.24
  -1   0  -2    1.92    0.19
  -1   0  -3  185.54    2.92
   1   0   3  182.12    2.94
  -1   0  -3  184.97    2.87
  -1   0  -3  181.65    2.92
  -1   0  -3  190.70    2.90
  -1   0  -3  191.64    2.84
  -1   0  -3  183.57    3.03
  -1   0  -3  185.61    2.93
   1   0   3  185.72    2.86
  -1   0  -3  183.60    2.92
  -1   0  -3  184.61    2.89
   1   0   3  180.73    2.86
  -1   0  -3  187.22    2.87
  -1   0  -3  187.59    2.88
  -1   0  -3  187.61    2.97
  -1   0  -4  128.44    2.15
   1   0   4  127.34    2.19
  -1   0  -4  126.51    2.13
  -1   0  -4  129.19    2.05
  -1   0  -4  130.21    2.09
  -1   0  -4  127.63    2.00
  -1   0  -4  126.55    2.11
   1   0   4  127.54    2.07
   1   0   4  127.45    2.07
  -1   0  -4  127.99    2.17
  -1   0  -4  129.09    2.06
  -1   0  -5 1046.48   15.44
   1   0   5 1018.83   15.56
  -1   0  -5 1021.35   15.52
   1   0   5 1023.14   15.40
  -1   0  -5 1036.84   15.39
  -1   0  -5 1035.02   15.36
  -1   0  -6   52.84    1.14
  -1   0  -6   52.23    1.07
   1   0   6   52.93    1.24
  -1   0  -6   54.22    1.21
   1   0   6   53.41    1.09
  -1   0  -6   51.84    1.04
  -1   0  -6   55.45    1.02
  -1   0  -7  195.89    3.43
  -1   0  -7  201.80    3.20
  -1   0  -7  196.85    3.23
  -1   0  -7  206.38    3.32
   1   0   7  199.02    3.26
  -1   0  -7  202.91    3.46
  -1   0  -7  200.34    3.22
  -1   0  -7  186.19    3.06
  -1   0  -7  192.88    3.13
  -1   0  -8  239.19    3.92
  -1   0  -8  242.29    4.21
   1   0   8  240.17    4.26
   1   0   8  238.52    3.98
   1   0   9   56.94    1.57
  -1   0  -9   56.11    1.50
  -1   0  -9   56.96    1.45
  -1   0  -9   54.42    1.24
  -1   0 -10   82.92    2.03
   1   0  10   82.06    2.09
  -1   0 -10   79.93    1.70
   1   0  11    9.77    0.70
   1   0  11   10.90    0.83
  -1   0 -11   10.12    0.76
  -1   0 -12   12.41    0.85
  -1   0 -12   13.53    0.92
   1   0  12   12.42    0.79
  -1   0 -13   74.44    2.22
   1   0  13   76.15    1.96
   1   0  14   11.82    0.80
  -1   0 -15  109.71    2.71
  -1   0 -16    0.83    0.49
  -1   0 -16    1.11    0.37
   1   0  16    1.01    0.43
   1   0  17   11.14    0.58
  -1   0 -17   10.87    0.67
  -1   0 -17   11.54    0.53
  -1   0 -17   10.52    0.52
   1   0  18    9.82    0.42
  -1  -1  18    1.64    0.26
  -1  -1  17    5.35    0.45
  -1  -1  17    5.26    0.39
   1   1 -17    5.73    0.49
   1   1 -17    4.29    0.49
  -1  -1  16    1.07    0.38
  -1  -1  16    1.09    0.45
   1   1 -16    0.78    0.31
   1   1 -16    1.86    0.49
   1   1 -15   30.28    1.29
  -1  -1  14   23.48    1.04
   1   1 -14   21.03    1.08
   1   1 -14   20.94    1.13
   1   1 -14   21.29    0.88
  -1  -1  13    4.92    0.68
   1   1 -13    5.53    0.70
   1   1 -13    6.06    0.75
   1   1 -13    4.91    0.55
  -1  -1  12    0.43    0.51
   1   1 -12    0.74    0.41
  -1  -1  12    0.58    0.61
   1   1 -12    0.94    0.53
   1   1 -11    7.69    0.58
  -1  -1  11    8.16    0.85
   1   1 -11    7.85    0.77
  -1  -1  11    7.89    0.67
   1   1 -10   20.28    1.04
  -1  -1  10   20.94    1.11
  -1  -1  10   19.80    0.88
  -1  -1   9    0.22    0.49
   1   1  -9    0.83    0.47
  -1  -1   9    0.19    0.36
   1   1  -8    8.90    0.63
  -1  -1   8    8.10    0.67
   1   1  -7  153.35    2.95
  -1  -1   7  152.16    3.01
  -1  -1   7  156.03    2.75
  -1  -1   6  216.53    3.53
   1   1  -6  209.49    3.32
  -1  -1   6  217.53    3.53
   1   1  -5   11.83    0.57
   1   1  -5   11.80    0.57
  -1  -1   5   11.34    0.48
   1   1  -4 2869.67   42.64
   1   1  -4 2833.27   42.65
  -1  -1   4 2903.79   42.50
   1   1  -3 4214.87   62.12
  -1  -1   3 4294.90   62.02
   1   1  -2    5.50    0.33
  -1  -1   2    5.96    0.29
  -1  -1   1  888.63   12.99
   1   1  -1  865.08   13.04
  -1  -1   1  871.78   13.04
   1   1  -1  890.52   13.10
   1   1   0 2766.96   40.95
  -1  -1   0 2797.64   40.89
  -1  -1   0 2783.91   40.89
  -1  -1   0 2763.79   40.90
  -1  -1   0 2741.69   40.90
  -1  -1   0 2775.92   40.92
  -1  -1   0 2800.76   40.91
  -1  -1   0 2767.24   40.89
  -1  -1   0 2770.42   40.90
   1   1   0 2873.51   40.95
  -1  -1   0 2759.90   40.95
  -1  -1  -1  532.57    7.94
  -1  -1  -1  537.15    7.93
  -1  -1  -1  529.69    7.91
   1   1   1  531.48    7.91
  -1  -1  -1  524.52    7.91
  -1  -1  -1  536.17    7.90
  -1  -1  -1  533.65    7.90
   1   1   1  532.43    7.87
  -1  -1  -1  536.85    7.96
  -1  -1  -1  533.65    7.94
  -1  -1  -1  531.58    7.92
  -1  -1  -1  530.60    7.89
  -1  -1  -1  532.33    7.88
  -1  -1  -1  529.99    7.90
  -1  -1  -1  530.80    7.88
  -1  -1  -1  529.16    7.89
  -1  -1  -1  534.05    7.90
  -1  -1  -1  526.52    7.88
  -1  -1  -2  191.86    2.98
  -1  -1  -2  194.91    2.96
  -1  -1  -2  197.44    2.96
  -1  -1  -2  190.23    2.92
  -1  -1  -2  192.46    2.95
  -1  -1  -2  189.95    2.91
   1   1   2  192.87    2.92
  -1  -1  -2  192.10    2.91
  -1  -1  -2  197.48    2.96
  -1  -1  -2  195.91    2.94
  -1  -1  -2  186.68    2.91
  -1  -1  -2  191.37    2.90
  -1  -1  -2  191.72    2.89
  -1  -1  -2  184.88    2.92
  -1  -1  -3  452.59    6.81
   1   1   3  440.98    6.84
  -1  -1  -3  450.83    6.83
  -1  -1  -3  457.16    6.82
   1   1   3  439.49    6.79
  -1  -1  -3  451.25    6.79
  -1  -1  -3  459.33    6.79
  -1  -1  -3  451.08    6.74
  -1  -1  -3  439.99    6.74
  -1  -1  -3  457.92    6.71
  -1  -1  -3  454.40    6.74
  -1  -1  -3  447.13    6.74
  -1  -1  -4   33.04    0.77
   1   1   4   36.19    0.81
  -1  -1  -4   33.69    0.64
  -1  -1  -4   33.01    0.62
  -1  -1  -4   32.27    0.70
  -1  -1  -4   32.02    0.68
   1   1   4   35.16    0.70
  -1  -1  -4   33.94    0.67
  -1  -1  -4   32.34    0.65
   1   1   5  450.70    7.17
  -1  -1  -5  458.27    7.14
  -1  -1  -5  459.44    6.91
  -1  -1  -5  469.10    6.93
  -1  -1  -5  455.64    6.87
   1   1   5  456.77    7.01
  -1  -1  -5  463.41    7.00
  -1  -1  -5  457.95    6.98
  -1  -1  -5  452.96    7.08
  -1  -1  -5  470.99    6.94
  -1  -1  -6    0.31    0.24
  -1  -1  -6    0.11    0.18
   1   1   6    0.60    0.28
  -1  -1  -6    0.37    0.19
  -1  -1  -6    0.28    0.24
   1   1   6    0.51    0.35
  -1  -1  -6    0.20    0.32
  -1  -1  -7   75.34    1.32
  -1  -1  -7   74.94    1.48
  -1  -1  -7   75.64    1.38
   1   1   7   76.44    1.47
  -1  -1  -7   75.47    1.65
  -1  -1  -7   77.55    1.44
  -1  -1  -8    4.02    0.31
  -1  -1  -8    4.00    0.35
   1   1   8    3.65    0.49
  -1  -1  -8    3.74    0.48
  -1  -1  -9  785.58   12.22
   1   1   9  803.65   12.64
  -1  -1  -9  808.55   12.55
  -1  -1  -9  807.82   12.60
  -1  -1 -10  192.67    3.70
  -1  -1 -10  200.16    3.78
  -1  -1 -10  186.91    3.63
   1   1  10  192.35    3.51
  -1  -1 -10  192.66    3.38
  -1  -1 -11  318.84    5.76
  -1  -1 -11  319.32    5.69
  -1  -1 -11  317.67    5.32
   1   1  11  318.87    5.51
  -1  -1 -12   76.21    2.10
  -1  -1 -12   82.89    1.83
  -1  -1 -12   79.68    2.17
   1   1  12   83.04    2.00
  -1  -1 -13    0.28    0.57
   1   1  13    1.09    0.55
   1   1  14  135.46    2.78
  -1  -1 -14  133.25    3.17
   1   1  14  137.71    2.92
  -1  -1 -15   14.78    0.96
   1   1  15   14.65    0.85
   1   1  16    2.78    0.43
  -1  -1 -16    1.83    0.51
  -1  -1 -16    1.88    0.42
   1   1  16    2.56    0.50
  -1  -1 -17   16.73    0.68
  -1  -1 -17   16.50    0.63
   1   1  17   17.77    0.74
  -1  -1 -17   15.32    0.77
  -1  -1 -18    1.05    0.25
   1   1  18    0.76    0.30
  -1  -2  17    0.84    0.31
  -1  -2  16   13.75    0.62
  -1  -2  16   14.67    0.71
   1   2 -16   13.29    0.78
  -1  -2  15    2.66    0.53
   1   2 -15    2.37    0.56
  -1  -2  14   16.12    0.89
   1   2 -14   13.47    0.90
   1   2 -14   14.85    0.98
   1   2 -13   26.94    0.98
  -1  -2  13   28.01    1.15
   1   2 -12  104.64    2.26
  -1  -2  12  103.68    2.36
   1   2 -12  106.71    2.69
  -1  -2  12  106.92    2.81
   1   2 -11    2.36    0.45
  -1  -2  11    1.97    0.52
   1   2 -11    1.70    0.55
  -1  -2  11    2.74    0.68
  -1  -2  10    9.73    0.68
  -1  -2  10   11.19    0.89
   1   2 -10   10.91    0.81
  -1  -2   9  176.14    3.27
  -1  -2   9  179.23    3.67
   1   2  -9  175.61    3.57
  -1  -2   8   52.00    1.29
   1   2  -8   48.98    1.45
  -1  -2   8   49.11    1.54
   1   2  -7  816.88   12.39
   1   2  -7  811.77   12.31
  -1  -2   6 1040.07   15.82
   1   2  -6 1056.14   16.10
  -1  -2   5    5.69    0.42
   1   2  -5    5.74    0.49
   1   2  -5    5.19    0.46
   1   2  -5    5.23    0.20
   1   2  -4 2642.65   39.36
  -1  -2   4 2732.38   39.59
   1   2  -4 2712.92   39.78
   1   2  -4 2716.05   39.73
   1   2  -3 1604.24   23.92
   1   2  -3 1707.60   24.29
   1   2  -3 1605.53   23.95
  -1  -2   3 1705.71   24.15
   1   2  -3 1713.64   24.14
  -1  -2   2   37.70    0.79
   1   2  -2   39.80    0.79
   1   2  -2   38.77    0.88
   1   2  -1 1150.43   17.24
  -1  -2   1 1165.41   17.24
   1   2  -1 1175.87   17.34
  -1  -2   0  221.59    3.39
  -1  -2   0  222.75    3.39
  -1  -2   0  219.65    3.47
  -1  -2  -1 2382.18   35.19
  -1  -2  -1 2392.36   35.26
  -1  -2  -2   14.33    0.30
  -1  -2  -2   15.45    0.29
  -1  -2  -2   15.40    0.44
   1   2   2   15.54    0.38
  -1  -2  -2   15.07    0.39
  -1  -2  -2   15.54    0.35
  -1  -2  -2   16.12    0.35
  -1  -2  -3  767.09   11.59
  -1  -2  -3  782.41   11.60
  -1  -2  -3  780.13   11.56
  -1  -2  -3  792.87   11.70
  -1  -2  -3  766.80   11.57
   1   2   3  777.74   11.61
  -1  -2  -3  766.44   11.54
  -1  -2  -3  769.22   11.53
   1   2   3  783.84   11.60
  -1  -2  -3  790.77   11.59
  -1  -2  -3  786.43   11.49
  -1  -2  -4    1.53    0.20
   1   2   4    1.90    0.32
  -1  -2  -4    1.87    0.16
   1   2   4    1.25    0.29
  -1  -2  -4    1.22    0.17
  -1  -2  -4    1.89    0.12
  -1  -2  -4    1.55    0.25
  -1  -2  -4    1.70    0.31
   1   2   5   14.77    0.51
  -1  -2  -5   14.56    0.55
  -1  -2  -5   14.49    0.58
  -1  -2  -5   14.98    0.37
  -1  -2  -5   14.84    0.46
  -1  -2  -5   14.14    0.37
  -1  -2  -5   14.62    0.34
   1   2   6   80.71    1.55
  -1  -2  -6   79.75    1.67
  -1  -2  -6   81.89    1.65
  -1  -2  -6   80.85    1.37
  -1  -2  -6   79.75    1.48
  -1  -2  -6   82.34    1.37
  -1  -2  -6   82.07    1.33
   1   2   7    6.30    0.46
  -1  -2  -7    5.84    0.46
  -1  -2  -7    5.71    0.28
  -1  -2  -7    5.74    0.37
  -1  -2  -7    5.92    0.40
  -1  -2  -8  220.82    3.77
   1   2   8  225.94    3.85
  -1  -2  -8  229.93    3.76
  -1  -2  -9   38.10    1.18
  -1  -2  -9   36.41    1.19
  -1  -2  -9   37.84    0.99
  -1  -2 -10  398.56    6.67
  -1  -2 -10  393.26    6.71
   1   2  10  386.06    6.41
  -1  -2 -10  383.91    6.30
  -1  -2 -11  154.53    3.23
  -1  -2 -11  153.66    2.88
   1   2  11  149.52    3.01
  -1  -2 -12   14.14    0.90
  -1  -2 -12   13.80    0.90
  -1  -2 -12   13.89    0.71
   1   2  12   13.92    0.83
  -1  -2 -13  201.56    4.19
  -1  -2 -13  209.40    4.25
   1   2  13  214.05    4.02
   1   2  13  207.42    3.88
  -1  -2 -13  207.85    3.80
  -1  -2 -14    0.92    0.53
   1   2  14   -0.09    0.53
   1   2  14    0.48    0.45
  -1  -2 -15    9.50    0.80
   1   2  15   10.37    0.77
   1   2  15   10.64    0.68
  -1  -2 -16   12.38    0.83
   1   2  16   11.62    0.67
   1   2  16   11.16    0.74
   1   2  17    0.87    0.34
  -1  -2 -17    1.05    0.37
   1   2  17    0.94    0.43
  -1  -2 -18   26.21    0.78
   1   2  18   29.13    0.83
   1   3 -17    9.92    0.40
  -1  -3  17   11.55    0.43
  -1  -3  16    0.77    0.28
  -1  -3  16    0.47    0.34
   1   3 -16    1.15    0.42
  -1  -3  15    6.95    0.58
   1   3 -15    8.14    0.73
   1   3 -14   34.36    1.41
  -1  -3  13    0.54    0.51
  -1  -3  13    0.55    0.59
  -1  -3  12   82.83    1.99
  -1  -3  12   79.88    2.37
   1   3 -12   80.60    2.24
   1   3 -12   77.75    1.84
  -1  -3  11   45.88    1.71
   1   3 -11   44.16    1.58
  -1  -3  11   45.48    1.39
  -1  -3  10    4.76    0.73
   1   3 -10    5.37    0.64
  -1  -3  10    5.23    0.57
  -1  -3   9   31.64    1.30
   1   3  -9   29.80    1.20
  -1  -3   9   30.35    1.04
  -1  -3   8  353.73    5.78
  -1  -3   8  343.93    5.80
   1   3  -8  348.73    6.15
   1   3  -8  346.75    6.06
   1   3  -7  710.25   11.47
   1   3  -7  723.92   11.40
  -1  -3   6    9.04    0.53
   1   3  -6   10.39    0.61
   1   3  -6    9.79    0.66
  -1  -3   5 1093.47   16.50
   1   3  -4  819.73   12.20
  -1  -3   4  863.08   12.50
   1   3  -4  868.24   12.72
   1   3  -4  807.26   12.27
  -1  -3   3   12.31    0.49
   1   3  -3   13.62    0.48
   1   3  -3   12.20    0.58
   1   3  -2   31.18    0.52
   1   3  -2   32.14    0.85
   1   3  -2   33.32    0.73
  -1  -3   1  287.11    4.43
   1   3  -1  282.95    4.55
   1   3  -1  286.08    4.42
  -1  -3   1  286.29    4.44
  -1  -3   0 1689.40   25.03
  -1  -3   0 1691.13   25.04
  -1  -3   0 1690.68   25.16
  -1  -3  -1  108.77    1.90
  -1  -3  -1  107.46    1.63
  -1  -3  -1  112.32    1.79
  -1  -3  -1  108.35    1.79
  -1  -3  -2   21.64    0.54
  -1  -3  -2   21.68    0.61
  -1  -3  -3  545.90    8.07
   1   3   3  540.30    8.23
  -1  -3  -3  540.32    8.12
  -1  -3  -3  537.03    8.11
   1   3   3  560.73    8.22
  -1  -3  -3  550.31    8.22
  -1  -3  -3  549.84    8.34
  -1  -3  -4    8.34    0.47
  -1  -3  -4    7.95    0.46
  -1  -3  -4    7.97    0.25
   1   3   4    7.84    0.42
  -1  -3  -4    7.97    0.32
   1   3   4    7.90    0.46
   1   3   4    7.45    0.39
  -1  -3  -4    8.01    0.37
  -1  -3  -4    7.73    0.16
  -1  -3  -4    8.13    0.31
  -1  -3  -5  145.36    2.56
  -1  -3  -5  140.63    2.29
   1   3   5  142.68    2.41
  -1  -3  -5  144.01    2.20
  -1  -3  -5  139.48    2.21
   1   3   5  149.13    2.56
   1   3   5  144.60    2.40
  -1  -3  -5  143.29    2.38
  -1  -3  -5  144.78    2.37
  -1  -3  -6   20.76    0.76
   1   3   6   20.54    0.67
  -1  -3  -6   20.26    0.49
  -1  -3  -6   20.28    0.41
  -1  -3  -6   20.05    0.41
  -1  -3  -6   21.22    0.61
   1   3   6   20.60    0.61
  -1  -3  -6   19.40    0.47
  -1  -3  -7  167.06    2.84
  -1  -3  -7  166.95    2.66
   1   3   7  167.03    2.90
  -1  -3  -8   67.46    1.43
   1   3   8   66.57    1.47
  -1  -3  -9    3.66    0.52
  -1  -3 -10  525.50    8.30
  -1  -3 -10  527.01    8.68
   1   3  10  516.00    8.38
  -1  -3 -11   11.49    0.74
  -1  -3 -11   11.17    0.63
   1   3  11   11.61    0.68
  -1  -3 -11   11.18    0.81
   1   3  11   11.08    0.71
  -1  -3 -12   70.72    1.92
   1   3  12   74.97    1.79
  -1  -3 -12   71.55    1.73
  -1  -3 -12   72.13    2.04
   1   3  12   71.81    1.82
  -1  -3 -13   57.11    1.53
   1   3  13   58.23    1.57
  -1  -3 -13   59.26    1.86
   1   3  13   58.40    1.66
   1   3  14   99.70    2.26
  -1  -3 -14   97.39    2.16
   1   3  14   97.24    2.33
   1   3  15   11.43    0.72
  -1  -3 -15   10.23    0.87
   1   3  15   11.82    0.81
   1   3  16    3.64    0.49
  -1  -3 -16    2.75    0.58
  -1  -3 -17   19.59    0.78
   1   3  17   17.86    0.73
  -1  -3 -17   17.89    0.87
   1   3  17   18.29    0.82
  -1  -3 -18    0.17    0.29
   1   3  18    0.31    0.35
  -1  -3 -19   11.09    0.41
   1   4 -16    2.29    0.38
  -1  -4  16    2.41    0.32
   1   4 -15   38.83    1.29
  -1  -4  15   36.48    1.08
   1   4 -14    0.42    0.50
  -1  -4  14   -0.05    0.46
   1   4 -13   43.44    1.61
  -1  -4  13   42.01    1.58
  -1  -4  12    2.80    0.54
  -1  -4  11   12.34    0.76
  -1  -4  11   12.62    0.98
   1   4 -11   10.42    0.83
  -1  -4  10    4.33    0.55
  -1  -4  10    4.05    0.70
   1   4 -10    3.69    0.63
  -1  -4   9   41.59    1.26
   1   4  -9   39.53    1.43
  -1  -4   9   41.87    1.54
  -1  -4   8  294.67    5.09
   1   4  -8  297.20    5.48
   1   4  -8  296.38    5.35
  -1  -4   7   94.87    2.04
   1   4  -7   99.66    2.34
   1   4  -7   98.53    2.24
   1   4  -6    3.23    0.46
   1   4  -6    2.81    0.51
  -1  -4   5   21.36    0.73
   1   4  -5   22.00    0.89
   1   4  -5   20.16    0.81
   1   4  -4  696.90   10.64
  -1  -4   4  694.00   10.67
   1   4  -3  559.63    8.40
  -1  -4   3  547.38    8.41
   1   4  -2  171.28    2.87
   1   4  -2  175.25    2.67
  -1  -4   1    2.16    0.31
   1   4  -1    2.08    0.30
  -1  -4   1    2.06    0.30
   1   4  -1    1.45    0.35
  -1  -4   0    0.26    0.27
   1   4   0    0.57    0.12
  -1  -4   0    0.28    0.28
  -1  -4   0    0.32    0.36
  -1  -4  -1   73.48    1.33
  -1  -4  -1   71.80    1.46
  -1  -4  -1   69.86    1.31
  -1  -4  -2    7.07    0.39
  -1  -4  -2    6.52    0.48
  -1  -4  -3 1088.21   16.24
  -1  -4  -3 1082.98   16.41
   1   4   4 1200.54   18.21
  -1  -4  -4 1197.32   18.18
   1   4   4 1208.32   18.01
  -1  -4  -4 1201.18   18.00
   1   4   4 1211.43   18.02
  -1  -4  -5 1216.31   18.59
  -1  -4  -5 1231.27   18.20
   1   4   5 1212.05   18.41
  -1  -4  -5 1255.47   18.29
   1   4   5 1244.87   18.62
   1   4   5 1238.53   18.39
  -1  -4  -5 1232.92   18.40
  -1  -4  -5 1206.63   18.23
  -1  -4  -6  604.06    9.08
   1   4   6  614.93    9.39
  -1  -4  -6  614.16    9.21
   1   4   6  614.63    9.59
  -1  -4  -6  614.15    9.36
   1   4   6  619.02    9.36
  -1  -4  -6  610.28    9.25
  -1  -4  -7   52.55    1.36
  -1  -4  -7   49.70    0.97
  -1  -4  -7   51.67    1.15
   1   4   7   51.01    1.16
  -1  -4  -7   50.38    1.09
   1   4   7   52.34    1.19
  -1  -4  -8    5.68    0.41
   1   4   8    6.26    0.47
  -1  -4  -8    6.93    0.48
  -1  -4  -8    6.42    0.57
   1   4   9  281.06    4.74
  -1  -4  -9  287.98    5.07
   1   4   9  281.11    4.77
   1   4  10   16.43    0.73
  -1  -4 -10   16.78    0.72
  -1  -4 -10   15.81    0.88
   1   4  10   16.56    0.76
  -1  -4 -11  149.47    2.87
   1   4  11  148.92    2.88
  -1  -4 -11  148.86    3.23
   1   4  11  144.33    2.94
   1   4  12  122.23    2.53
  -1  -4 -12  118.76    2.49
  -1  -4 -12  118.16    2.85
   1   4  12  118.51    2.57
   1   4  13   57.91    1.59
  -1  -4 -13   60.25    1.58
  -1  -4 -13   59.59    1.89
  -1  -4 -13   59.87    1.94
   1   4  13   55.96    1.64
  -1  -4 -14   24.74    0.98
   1   4  14   23.52    1.02
  -1  -4 -14   21.84    1.21
   1   4  14   22.96    1.06
   1   4  15    8.90    0.65
  -1  -4 -15    7.50    0.82
   1   4  15    7.87    0.74
   1   4  16    4.16    0.52
  -1  -4 -16    3.71    0.62
  -1  -4 -16    3.33    0.43
  -1  -4 -17    0.06    0.43
   1   4  17   -0.31    0.41
  -1  -4 -17    0.42    0.38
   1   4  18    7.03    0.50
  -1  -4 -18    6.24    0.45
  -1  -4 -19   10.04    0.42
   1   5 -15    0.79    0.39
  -1  -5  15    0.79    0.33
   1   5 -14   19.65    0.96
  -1  -5  14   18.14    0.79
   1   5 -13    7.14    0.75
  -1  -5  13    6.70    0.70
  -1  -5  12   24.76    0.98
   1   5 -12   23.97    1.22
  -1  -5  12   25.41    1.25
  -1  -5  11   78.33    1.91
   1   5 -10    3.76    0.61
  -1  -5  10    3.73    0.72
  -1  -5  10    4.54    0.59
  -1  -5   9  102.43    2.32
  -1  -5   9  102.71    2.66
   1   5  -9   97.01    2.47
  -1  -5   9  102.26    2.25
  -1  -5   8   52.15    1.48
   1   5  -8   52.94    1.62
   1   5  -8   51.37    1.69
  -1  -5   7   75.08    1.78
   1   5  -7   77.60    1.96
   1   5  -7   76.49    2.06
  -1  -5   6   62.02    1.52
   1   5  -6   65.05    1.77
   1   5  -6   62.70    1.67
  -1  -5   5    7.23    0.53
   1   5  -5    7.23    0.61
   1   5  -4  606.29    9.44
   1   5  -4  612.39    9.76
   1   5  -3   62.07    1.33
   1   5  -3   62.14    1.53
   1   5  -2  227.85    3.75
  -1  -5   1   29.96    0.78
   1   5  -1   29.97    0.77
  -1  -5   1   28.94    0.79
  -1  -5   0   75.09    1.44
  -1  -5   0   77.95    1.46
  -1  -5   0   74.23    1.62
   1   5   0   73.56    1.23
  -1  -5  -1   11.29    0.49
  -1  -5  -1   11.59    0.58
  -1  -5  -1   11.47    0.46
  -1  -5  -2  156.43    2.63
  -1  -5  -2  154.03    2.82
  -1  -5  -2  157.14    2.63
  -1  -5  -3    3.12    0.41
  -1  -5  -3    2.87    0.37
   1   5   4   92.95    1.93
  -1  -5  -4   92.70    1.70
   1   5   5  964.17   14.99
  -1  -5  -5  966.86   14.71
   1   5   5  986.83   14.73
   1   5   6  311.62    5.09
  -1  -5  -6  319.72    5.34
  -1  -5  -6  312.56    5.07
   1   5   6  316.35    5.08
  -1  -5  -6  317.25    4.93
   1   5   7  432.53    7.00
  -1  -5  -7  444.97    7.26
  -1  -5  -7  432.08    6.96
   1   5   7  440.03    6.96
  -1  -5  -7  445.98    6.77
   1   5   7  439.72    7.26
  -1  -5  -8   42.02    1.32
  -1  -5  -9    2.55    0.50
  -1  -5  -9    1.86    0.47
   1   5   9    2.60    0.49
   1   5   9    2.37    0.42
  -1  -5  -9    2.69    0.42
  -1  -5 -10    3.92    0.60
  -1  -5 -10    3.00    0.54
   1   5  10    3.12    0.54
  -1  -5 -10    3.13    0.46
   1   5  10    2.49    0.44
  -1  -5 -11    0.66    0.50
   1   5  11    0.22    0.50
   1   5  11    0.78    0.47
  -1  -5 -11    0.51    0.43
  -1  -5 -12  184.05    3.96
   1   5  12  187.58    3.60
  -1  -5 -12  188.92    3.55
   1   5  12  183.70    3.56
  -1  -5 -13  156.02    3.63
   1   5  13  165.36    3.33
   1   5  13  167.36    3.27
  -1  -5 -13  163.18    3.24
  -1  -5 -14    1.72    0.66
   1   5  14    1.51    0.56
  -1  -5 -14    1.90    0.50
   1   5  14    2.74    0.55
   1   5  15   35.62    1.27
  -1  -5 -15   34.45    1.17
   1   5  15   36.50    1.21
  -1  -5 -16   42.19    1.54
   1   5  16   41.24    1.27
  -1  -5 -17   -0.12    0.48
  -1  -5 -17    0.24    0.30
   1   5  17    0.24    0.43
  -1  -5 -17    0.72    0.38
  -1  -5 -18   12.44    0.56
  -1  -5 -18   11.77    0.65
  -1  -5 -19    1.98    0.26
   1   6 -15    6.41    0.32
  -1  -6  14   10.54    0.55
   1   6 -14    9.25    0.63
   1   6 -13   64.59    1.79
  -1  -6  13   63.79    1.55
  -1  -6  13   65.75    1.72
  -1  -6  12  156.60    3.04
   1   6 -12  162.15    3.04
   1   6 -12  161.66    3.49
  -1  -6  12  164.20    3.47
  -1  -6  11   18.34    0.85
   1   6 -11   18.43    1.10
  -1  -6  11   18.29    1.08
  -1  -6  10  228.54    4.20
  -1  -6   9    0.22    0.48
  -1  -6   9    0.15    0.46
   1   6  -9    0.28    0.46
  -1  -6   9    0.13    0.59
   1   6  -8   73.27    2.12
  -1  -6   8   70.17    1.80
   1   6  -7    1.21    0.54
   1   6  -7    1.10    0.47
  -1  -6   7    1.31    0.51
   1   6  -6   12.54    0.83
   1   6  -6   12.41    0.77
  -1  -6   6   11.87    0.72
   1   6  -5  468.99    7.87
  -1  -6   5  457.87    7.51
   1   6  -4    1.39    0.47
  -1  -6   4    0.43    0.39
   1   6  -4    0.42    0.32
   1   6  -3  123.47    2.61
   1   6  -2  318.79    5.41
   1   6  -2  310.23    5.10
  -1  -6   1    1.68    0.35
  -1  -6   1    1.64    0.34
   1   6  -1    1.48    0.32
   1   6  -1    1.38    0.40
   1   6   0 1146.23   17.48
  -1  -6   0 1131.75   17.24
  -1  -6   0 1129.50   17.21
   1   6   0 1153.86   17.20
  -1  -6   0 1146.09   17.51
  -1  -6  -1  105.91    1.98
  -1  -6  -1  105.55    1.97
   1   6   1  105.71    1.79
  -1  -6  -2  119.32    2.16
  -1  -6  -2  117.46    2.15
  -1  -6  -3  230.83    3.81
  -1  -6  -3  227.75    4.05
  -1  -6  -3  230.78    3.82
  -1  -6  -4  541.68    8.47
  -1  -6  -4  548.97    8.72
  -1  -6  -5   90.99    1.80
   1   6   5   92.65    2.06
  -1  -6  -5   91.98    2.04
   1   6   6  363.60    6.20
  -1  -6  -6  364.69    6.16
   1   6   7   93.30    2.21
  -1  -6  -7   97.74    2.21
  -1  -6  -7   95.64    1.76
  -1  -6  -8   65.68    1.55
   1   6   8   69.42    1.58
   1   6   8   66.09    1.55
  -1  -6  -8   62.85    1.77
  -1  -6  -9   78.67    1.80
   1   6   9   81.84    1.81
   1   6   9   79.55    1.82
  -1  -6  -9   81.77    2.10
  -1  -6 -10   39.98    1.21
   1   6  10   38.01    1.20
   1   6  10   37.36    1.23
  -1  -6 -10   40.74    1.46
  -1  -6 -11   28.34    1.04
   1   6  11   27.30    1.03
   1   6  11   27.44    1.07
  -1  -6 -11   26.15    1.24
   1   6  12    2.25    0.53
  -1  -6 -12    2.20    0.52
   1   6  12    2.33    0.58
  -1  -6 -12    2.70    0.63
   1   6  13   10.32    0.75
  -1  -6 -13    9.92    0.73
   1   6  13   10.75    0.79
  -1  -6 -13    8.69    0.87
  -1  -6 -14   20.33    0.93
   1   6  14   18.98    0.93
   1   6  14   19.89    0.98
  -1  -6 -14   17.97    1.14
  -1  -6 -15   69.68    1.76
   1   6  15   70.41    1.86
  -1  -6 -15   66.06    2.09
  -1  -6 -16    0.47    0.41
   1   6  16    1.15    0.52
  -1  -6 -16    1.92    0.58
  -1  -6 -17    2.48    0.41
  -1  -6 -17    2.65    0.53
  -1  -6 -18    0.03    0.28
  -1  -6 -18    0.66    0.34
  -1  -6 -19    0.16    0.18
  -1  -7  14    2.45    0.28
   1   7 -14    2.48    0.24
   1   7 -13   38.43    1.18
  -1  -7  13   40.18    1.04
   1   7 -12    2.49    0.52
  -1  -7  12    2.62    0.50
   1   7 -12    2.73    0.41
   1   7 -11   66.38    1.94
  -1  -7  11   65.45    1.92
  -1  -7  11   68.17    1.63
   1   7 -10    1.28    0.59
  -1  -7  10    2.03    0.63
  -1  -7  10    2.06    0.50
  -1  -7   9  189.58    3.67
  -1  -7   9  187.99    3.61
   1   7  -8  206.08    4.32
  -1  -7   8  207.79    3.96
   1   7  -7  184.48    3.78
   1   7  -7  186.05    3.97
  -1  -7   7  184.99    3.60
   1   7  -6   95.87    2.37
   1   7  -6   99.53    2.54
  -1  -7   6   98.43    2.22
   1   7  -5    3.75    0.56
   1   7  -5    5.10    0.64
  -1  -7   5    3.76    0.55
   1   7  -4  443.82    7.58
  -1  -7   4  438.05    7.22
   1   7  -3   29.21    1.15
  -1  -7   3   26.66    0.95
   1   7  -3   28.99    0.91
   1   7  -2   68.51    1.79
   1   7  -2   65.36    1.51
   1   7  -1  736.01   11.74
  -1  -7   0   54.19    1.54
   1   7   0   57.22    1.54
  -1  -7  -1  474.20    7.84
  -1  -7  -2   13.54    0.77
  -1  -7  -3  195.07    3.67
  -1  -7  -4 1631.49   25.00
   1   7   4 1647.07   25.02
  -1  -7  -5   50.46    1.49
   1   7   5   54.20    1.53
  -1  -7  -6  156.32    2.92
  -1  -7  -6  162.66    3.25
   1   7   6  157.41    3.26
  -1  -7  -7  140.97    2.52
   1   7   7  145.14    3.08
  -1  -7  -7  140.72    2.72
  -1  -7  -7  144.89    3.04
  -1  -7  -8   44.03    1.24
  -1  -7  -8   47.08    1.53
  -1  -7  -9   45.86    1.32
  -1  -7  -9   49.25    1.62
  -1  -7 -10   37.38    1.22
  -1  -7 -10   34.79    1.42
   1   7  10   36.17    1.22
  -1  -7 -11    0.73    0.51
  -1  -7 -11    0.42    0.56
   1   7  11    1.09    0.53
  -1  -7 -12   15.63    0.87
  -1  -7 -12   17.00    1.11
   1   7  12   17.13    0.91
  -1  -7 -13   84.75    2.07
  -1  -7 -13   84.45    2.45
   1   7  13   85.98    2.12
  -1  -7 -14   24.73    1.04
  -1  -7 -15    0.62    0.57
  -1  -7 -16    4.67    0.61
  -1  -7 -16    4.32    0.51
  -1  -7 -16    5.34    0.67
  -1  -7 -17    0.89    0.34
  -1  -7 -17    0.61    0.44
  -1  -7 -18    4.26    0.34
  -1  -7 -18    3.64    0.35
  -1  -8  13    1.01    0.23
   1   8 -12   39.74    1.01
   1   8 -12   40.07    1.15
   1   8 -11   10.06    0.60
  -1  -8  11    8.80    0.53
   1   8 -11    7.81    0.65
  -1  -8  11    9.47    0.69
  -1  -8  10   53.05    1.36
   1   8 -10   50.63    1.61
  -1  -8  10   50.27    1.64
   1   8  -9   66.93    1.96
  -1  -8   9   66.92    2.01
  -1  -8   8   21.41    0.97
  -1  -8   8   21.27    0.93
   1   8  -7  139.15    3.17
   1   8  -7  140.41    3.30
  -1  -8   7  142.90    2.97
   1   8  -6    8.75    0.75
  -1  -8   6    8.73    0.70
   1   8  -6    9.75    0.85
   1   8  -6    9.70    0.76
  -1  -8   5    7.41    0.65
   1   8  -5    6.22    0.65
   1   8  -5    6.45    0.74
  -1  -8   4   93.60    2.17
   1   8  -4   96.34    2.45
   1   8  -3    2.07    0.42
  -1  -8   3    1.46    0.47
   1   8  -3    1.90    0.54
   1   8  -2   30.68    0.99
   1   8  -2   30.61    1.24
   1   8  -1   16.20    0.72
   1   8  -1   16.77    0.92
  -1  -8   0   44.19    1.26
  -1  -8   0   48.11    1.30
   1   8   0   47.32    1.23
   1   8   0   47.98    1.50
   1   8   1   25.04    1.04
  -1  -8  -1   22.21    0.85
   1   8   1   24.25    0.83
  -1  -8  -1   23.25    0.85
  -1  -8  -1   24.98    1.09
  -1  -8  -2    8.36    0.56
  -1  -8  -2    8.29    0.56
  -1  -8  -2    8.42    0.72
  -1  -8  -3  156.22    2.90
  -1  -8  -3  150.82    2.89
   1   8   3  156.10    3.21
  -1  -8  -3  160.33    3.26
  -1  -8  -4   59.63    1.43
  -1  -8  -4   60.09    1.45
   1   8   4   57.47    1.72
  -1  -8  -4   59.89    1.70
  -1  -8  -5   94.07    1.98
   1   8   5   91.50    2.28
  -1  -8  -5   91.32    1.98
  -1  -8  -5   95.09    2.29
  -1  -8  -6    1.24    0.41
  -1  -8  -6    0.90    0.43
   1   8   6    0.72    0.49
  -1  -8  -6    0.70    0.53
   1   8   7  218.30    4.32
  -1  -8  -7  214.10    3.90
  -1  -8  -7  218.72    4.28
  -1  -8  -7  212.89    3.68
  -1  -8  -8  232.80    4.26
  -1  -8  -8  241.51    4.68
  -1  -8  -9    0.81    0.48
  -1  -8  -9    0.32    0.52
  -1  -8 -10  120.49    2.58
  -1  -8 -10  115.99    2.93
  -1  -8 -11    1.68    0.54
  -1  -8 -11    2.05    0.65
  -1  -8 -12   62.49    1.72
  -1  -8 -12   62.90    2.07
  -1  -8 -13    3.86    0.58
  -1  -8 -13    3.72    0.73
  -1  -8 -14   44.09    1.40
  -1  -8 -14   42.01    1.65
  -1  -8 -15   40.79    1.55
  -1  -8 -16   48.92    1.61
  -1  -8 -16   52.01    1.35
  -1  -8 -16   50.14    1.60
  -1  -8 -16   49.30    1.27
  -1  -8 -17   33.34    0.90
  -1  -8 -17   33.94    1.19
  -1  -8 -17   35.78    1.13
  -1  -8 -18    8.96    0.37
  -1  -8 -18    9.38    0.43
  -1  -8 -18    9.66    0.44
   1   9 -11   11.82    0.53
  -1  -9  10   11.54    0.55
   1   9 -10   12.49    0.63
  -1  -9   9   15.49    0.89
  -1  -9   9   14.88    0.70
  -1  -9   8   25.76    1.21
   1   9  -7   29.75    1.31
  -1  -9   7   32.13    1.17
   1   9  -6   40.08    1.57
  -1  -9   6   42.77    1.39
   1   9  -5   55.66    1.82
  -1  -9   5   52.37    1.56
   1   9  -4    1.45    0.58
  -1  -9   4    0.28    0.49
   1   9  -3    2.00    0.61
  -1  -9   3    1.21    0.53
   1   9  -2    3.19    0.63
   1   9  -2    2.97    0.47
   1   9  -1  167.64    3.64
   1   9  -1  173.83    3.25
   1   9   0  147.41    3.27
   1   9   0  149.28    2.87
   1   9   0  145.53    3.17
   1   9   1   67.48    1.89
  -1  -9  -1   64.76    1.66
  -1  -9  -1   62.85    1.63
   1   9   1   67.59    1.59
   1   9   1   68.13    1.93
   1   9   2   83.30    2.20
   1   9   2   85.17    2.20
  -1  -9  -2   86.62    1.96
  -1  -9  -2   84.08    1.93
   1   9   2   80.64    1.85
  -1  -9  -2   84.58    2.27
  -1  -9  -3    1.65    0.46
  -1  -9  -3    1.03    0.44
  -1  -9  -3    1.07    0.56
   1   9   3    1.84    0.58
  -1  -9  -4    0.51    0.41
   1   9   4    0.36    0.51
  -1  -9  -4   -0.05    0.40
  -1  -9  -4    0.70    0.51
  -1  -9  -5   13.05    0.73
   1   9   5   12.30    0.90
  -1  -9  -5   11.33    0.70
  -1  -9  -5   11.70    0.89
  -1  -9  -6   31.85    1.10
   1   9   6   30.58    1.34
  -1  -9  -6   32.87    1.13
  -1  -9  -6   32.73    1.36
  -1  -9  -7  103.45    2.29
  -1  -9  -7  106.71    2.31
  -1  -9  -7  103.45    2.11
  -1  -9  -7  100.64    2.63
   1   9   7  102.40    2.67
  -1  -9  -8    1.35    0.65
  -1  -9  -8    1.63    0.50
  -1  -9  -9   23.00    1.21
  -1  -9  -9   23.62    1.03
  -1  -9 -10    0.14    0.57
  -1  -9 -10   -0.06    0.51
  -1  -9 -11   36.21    1.54
  -1  -9 -11   38.02    1.33
  -1  -9 -12   20.09    1.22
  -1  -9 -12   23.87    1.05
  -1  -9 -13   22.23    1.21
  -1  -9 -13   23.88    1.03
  -1  -9 -14   68.63    2.09
  -1  -9 -15    0.10    0.36
  -1  -9 -15    0.71    0.54
  -1  -9 -16   57.33    1.69
  -1  -9 -16   57.73    1.43
  -1  -9 -17    3.75    0.49
  -1  -9 -17    3.19    0.37
  -1  -9 -18   28.08    0.69
   1  10 -10    1.48    0.30
   1  10  -9    8.37    0.53
  -1 -10   8    9.16    0.56
  -1 -10   8    8.97    0.70
  -1 -10   7    4.26    0.49
   1  10  -7    3.64    0.54
   1  10  -7    2.48    0.47
  -1 -10   7    3.34    0.52
   1  10  -6    2.99    0.58
   1  10  -6    2.95    0.50
  -1 -10   6    2.99    0.55
  -1 -10   5    7.51    0.69
   1  10  -4   67.27    2.07
  -1 -10   4   70.77    1.87
   1  10  -3   29.55    1.35
  -1 -10   3   30.95    1.19
   1  10  -2   43.73    1.64
  -1 -10   2   44.48    1.43
   1  10  -2   44.89    1.31
   1  10  -1  124.41    3.01
   1  10  -1  122.64    2.56
   1  10   0   32.27    1.37
   1  10   0   31.44    1.08
   1  10   0   29.90    1.26
  -1 -10  -1  170.15    3.36
   1  10   1  171.64    3.28
   1  10   1  171.32    3.65
   1  10   1  176.41    3.77
   1  10   2    2.87    0.62
   1  10   2    2.92    0.62
  -1 -10  -2    2.47    0.50
   1  10   2    2.49    0.47
  -1 -10  -2    2.21    0.55
  -1 -10  -3  257.16    4.66
   1  10   3  254.05    4.99
   1  10   3  260.17    5.06
  -1 -10  -3  255.20    4.62
   1  10   3  255.28    4.54
  -1 -10  -3  251.78    5.09
   1  10   4   10.52    0.85
  -1 -10  -4   10.04    0.71
  -1 -10  -4    9.83    0.74
  -1 -10  -4    9.83    0.90
  -1 -10  -5   23.68    0.99
  -1 -10  -5   23.57    1.24
   1  10   5   23.15    1.20
  -1 -10  -5   23.99    1.01
  -1 -10  -6    5.65    0.59
  -1 -10  -6    5.61    0.76
   1  10   6    6.88    0.80
  -1 -10  -6    5.01    0.58
  -1 -10  -7   12.51    0.97
  -1 -10  -7   10.94    0.63
  -1 -10  -7   11.78    0.78
  -1 -10  -7   12.15    0.76
  -1 -10  -8   12.04    0.98
  -1 -10  -8    9.81    0.74
  -1 -10  -8   10.65    0.77
  -1 -10  -9   16.34    1.08
  -1 -10  -9   16.97    0.89
  -1 -10  -9   16.60    0.88
  -1 -10 -10  111.07    2.93
  -1 -10 -10  107.90    2.48
  -1 -10 -10  110.33    2.50
  -1 -10 -11   14.82    0.83
  -1 -10 -11   12.94    0.83
  -1 -10 -12   60.46    2.00
  -1 -10 -12   59.59    1.65
  -1 -10 -13  103.77    2.72
  -1 -10 -14   -0.12    0.53
  -1 -10 -14    0.45    0.38
  -1 -10 -14    0.77    0.40
  -1 -10 -15   25.32    0.91
  -1 -10 -15   24.17    0.84
  -1 -10 -15   26.05    1.13
  -1 -10 -16    9.59    0.53
  -1 -10 -16    8.91    0.66
  -1 -10 -17   10.90    0.46
   1  11  -9    2.04    0.29
   1  11  -8   20.44    0.72
  -1 -11   7   32.34    0.77
  -1 -11   7   32.88    0.89
   1  11  -6    0.98    0.41
  -1 -11   6    1.06    0.43
   1  11  -6    0.96    0.36
   1  11  -6    0.78    0.40
  -1 -11   5  125.55    2.63
   1  11  -5  123.61    2.76
   1  11  -5  127.11    2.55
   1  11  -5  122.22    2.85
   1  11  -4   18.55    1.04
  -1 -11   4   21.64    0.96
   1  11  -3    2.48    0.57
  -1 -11   3    2.94    0.53
  -1 -11   2    1.94    0.53
   1  11  -1    2.06    0.61
  -1 -11   1    2.78    0.58
   1  11  -1    1.94    0.44
   1  11   0   20.07    1.13
   1  11   0   18.96    0.84
   1  11   1    9.29    0.86
   1  11   1    7.73    0.62
   1  11   1    8.97    0.80
  -1 -11  -2  153.55    3.09
   1  11   2  144.54    3.43
   1  11   2  146.12    2.95
   1  11   2  148.23    3.37
   1  11   3    5.62    0.73
   1  11   3    5.81    0.76
  -1 -11  -3    6.26    0.63
   1  11   3    5.10    0.54
  -1 -11  -3    5.83    0.68
  -1 -11  -4    7.62    0.70
   1  11   4    8.30    0.85
   1  11   4    7.52    0.85
  -1 -11  -4    7.69    0.69
   1  11   4    7.14    0.63
  -1 -11  -4    8.74    0.89
   1  11   5    4.59    0.70
  -1 -11  -5    5.16    0.78
  -1 -11  -5    4.68    0.61
  -1 -11  -5    4.95    0.60
  -1 -11  -6    0.85    0.65
  -1 -11  -6    1.19    0.50
  -1 -11  -6    0.34    0.48
  -1 -11  -7    1.99    0.65
  -1 -11  -7    2.44    0.52
  -1 -11  -7    1.02    0.40
  -1 -11  -7    1.69    0.52
  -1 -11  -8   11.73    1.00
  -1 -11  -8   10.59    0.77
  -1 -11  -8   10.20    0.75
  -1 -11  -9   31.73    1.21
  -1 -11  -9   30.57    1.16
  -1 -11 -10   25.90    1.06
  -1 -11 -10   27.00    1.08
  -1 -11 -11    2.77    0.69
  -1 -11 -11    3.34    0.53
  -1 -11 -11    3.01    0.56
  -1 -11 -12   48.12    1.73
  -1 -11 -13    3.20    0.61
  -1 -11 -13    2.46    0.48
  -1 -11 -13    2.51    0.45
  -1 -11 -14   37.12    1.12
  -1 -11 -14   36.94    1.36
  -1 -11 -14   37.24    1.08
  -1 -11 -15    8.58    0.53
  -1 -11 -15    8.78    0.48
  -1 -11 -15   10.01    0.71
  -1 -11 -16   20.94    0.68
  -1 -11 -16   21.50    0.84
   1  11  16   20.07    0.71
  -1 -11 -16   21.56    0.85
   1  12  -7    0.26    0.25
   1  12  -6    3.75    0.41
   1  12  -6    4.93    0.41
  -1 -12   6    4.55    0.41
   1  12  -6    4.29    0.35
   1  12  -5    7.98    0.59
   1  12  -5    6.92    0.56
  -1 -12   5    7.65    0.56
   1  12  -5    8.41    0.51
   1  12  -5    7.56    0.52
   1  12  -4   40.01    1.36
   1  12  -4   40.54    1.34
   1  12  -4   42.64    1.20
  -1 -12   3   21.23    0.91
   1  12  -3   20.40    1.00
   1  12  -2   20.13    1.05
  -1 -12   1   17.04    0.88
   1  12  -1   15.93    0.98
  -1 -12   0    7.96    0.71
   1  12   0    8.61    0.59
   1  12   0    9.54    0.82
   1  12   1   45.84    1.64
   1  12   1   51.30    1.40
   1  12   2   14.81    0.77
   1  12   3    1.83    0.55
   1  12   3    2.26    0.44
   1  12   4    4.24    0.53
  -1 -12  -4    4.04    0.56
  -1 -12  -4    4.03    0.59
   1  12   5   22.38    0.95
  -1 -12  -5   22.29    1.02
  -1 -12  -5   22.40    1.00
   1  12   6   37.94    1.25
  -1 -12  -6   41.30    1.34
  -1 -12  -6   39.22    1.21
  -1 -12  -6   38.25    1.34
  -1 -12  -7    7.51    0.66
  -1 -12  -7    7.57    0.58
  -1 -12  -7    7.48    0.70
  -1 -12  -8   50.53    1.49
  -1 -12  -8   49.96    1.81
  -1 -12  -8   50.84    1.53
  -1 -12  -9  100.67    2.28
  -1 -12  -9   96.79    2.65
  -1 -12  -9   95.50    2.25
  -1 -12 -10   32.45    1.43
  -1 -12 -11  114.53    2.82
  -1 -12 -11  109.71    2.40
  -1 -12 -11  113.51    2.43
  -1 -12 -12   44.61    1.56
  -1 -12 -12   41.47    1.24
  -1 -12 -12   44.68    1.29
  -1 -12 -13   64.21    1.84
  -1 -12 -13   61.79    1.50
  -1 -12 -13   64.85    1.54
  -1 -12 -14   27.17    1.08
  -1 -12 -14   27.75    0.83
  -1 -12 -14   26.89    0.86
  -1 -12 -15    0.82    0.37
  -1 -12 -15    1.03    0.30
  -1 -12 -16    7.63    0.35
  -1 -13   5    3.97    0.32
   1  13  -5    4.11    0.37
  -1 -13   5    4.39    0.35
   1  13  -5    3.91    0.30
   1  13  -5    4.48    0.30
   1  13  -4    4.17    0.44
  -1 -13   4    4.65    0.42
   1  13  -4    4.14    0.39
   1  13  -4    4.10    0.34
   1  13  -3   29.34    1.02
   1  13  -3   29.91    1.07
   1  13  -3   30.33    0.94
  -1 -13   3   33.06    0.99
   1  13  -2   54.66    1.55
   1  13  -2   54.66    1.55
  -1 -13   2   55.08    1.42
  -1 -13   1    8.34    0.62
   1  13  -1    8.83    0.69
  -1 -13   0    9.87    0.67
   1  13   0    8.01    0.70
  -1 -13  -1    3.12    0.53
   1  13   1    3.34    0.58
   1  13   2    0.89    0.50
   1  13   2    1.20    0.53
   1  13   3   45.02    1.59
   1  13   3   44.05    1.24
   1  13   4    1.64    0.56
   1  13   4    1.54    0.40
   1  13   5  290.51    5.54
  -1 -13  -6   68.80    1.65
   1  13   6   65.11    1.65
   1  13   7    5.77    0.53
   1  13   7    6.32    0.74
  -1 -13  -8  112.37    2.42
  -1 -13  -8  110.33    2.38
   1  13   8  114.14    2.74
   1  13   8  104.40    2.26
  -1 -13  -8  109.30    2.75
  -1 -13  -9   23.02    0.93
  -1 -13  -9   19.66    0.86
   1  13   9   21.54    1.08
   1  13   9   19.70    0.81
  -1 -13  -9   21.38    1.11
  -1 -13 -10   51.33    1.38
  -1 -13 -10   48.37    1.34
   1  13  10   48.99    1.59
   1  13  10   46.78    1.27
  -1 -13 -10   51.65    1.67
  -1 -13 -11   13.73    0.69
  -1 -13 -11   15.18    0.90
  -1 -13 -11   14.23    0.70
  -1 -13 -12   41.03    1.09
  -1 -13 -12   38.90    1.33
  -1 -13 -12   37.63    1.09
  -1 -13 -13   40.54    1.02
  -1 -13 -13   41.97    1.29
  -1 -13 -13   40.55    1.06
   1  13  14    0.13    0.20
  -1 -13 -14    0.13    0.26
  -1 -13 -14    0.34    0.22
  -1 -14   3    6.23    0.35
  -1 -14   3    5.95    0.35
   1  14  -3    6.18    0.34
   1  14  -3    5.56    0.40
  -1 -14   2    1.67    0.32
   1  14  -2    1.16    0.32
   1  14  -2    1.19    0.30
  -1 -14   2    1.47    0.32
   1  14  -1    7.77    0.54
   1  14  -1    7.16    0.47
  -1 -14   1    8.29    0.49
   1  14   0   12.89    0.67
  -1 -14   0   13.37    0.65
   1  14   0   13.17    0.63
   1  14   0   15.02    0.74
  -1 -14  -1    0.39    0.39
   1  14   1    0.49    0.37
   1  14   1    0.52    0.38
   1  14   2    1.39    0.43
   1  14   2    2.02    0.43
  -1 -14  -2    1.80    0.43
  -1 -14  -2    2.64    0.41
  -1 -14  -3    6.46    0.49
   1  14   3    5.78    0.59
   1  14   3    6.15    0.59
  -1 -14  -3    6.12    0.54
   1  14   3    5.95    0.55
   1  14   4   43.86    1.44
   1  14   4   43.68    1.45
  -1 -14  -4   46.58    1.21
   1  14   4   45.02    1.33
   1  14   5   27.75    1.14
   1  14   5   29.92    1.21
   1  14   5   28.45    0.99
  -1 -14  -5   30.29    0.92
  -1 -14  -6   14.19    0.62
   1  14   6   17.74    0.92
   1  14   7   58.42    1.36
   1  14   7   66.31    1.79
   1  14   8    0.24    0.29
   1  14   8   -0.12    0.42
  -1 -14  -8    0.79    0.37
   1  14   9   74.06    1.86
  -1 -14  -9   75.81    1.63
   1  14  10    0.87    0.42
  -1 -14 -10    1.08    0.35
   1  14  10    0.54    0.26
   1  14  10    0.06    0.21
  -1 -14 -11   19.87    0.69
   1  14  11   19.14    0.82
  -1 -14 -12   37.92    0.93
   1  14  12   36.41    1.08
  -1 -14 -13    8.60    0.38
  -1 -15   0    1.52    0.24
  -1 -15   0    0.97    0.24
   1  15   0    1.23    0.24
  -1 -15  -1    3.89    0.33
  -1 -15  -1    3.79    0.34
   1  15   1    4.13    0.34
   1  15   1    3.89    0.35
  -1 -15  -2    0.09    0.24
  -1 -15  -2   -0.10    0.29
   1  15   2    0.21    0.25
   1  15   2    0.24    0.25
  -1 -15  -3    6.58    0.39
  -1 -15  -3    6.49    0.44
   1  15   3    6.39    0.41
   1  15   3    6.21    0.42
  -1 -15  -4   21.62    0.65
  -1 -15  -4   23.04    0.74
   1  15   4   21.31    0.65
   1  15   5    4.87    0.47
  -1 -15  -5    5.95    0.44
   1  15   5    4.70    0.33
   1  15   5    4.62    0.44
   1  15   6   74.12    1.73
   1  15   6   80.29    1.80
  -1 -15  -6   78.24    1.62
   1  15   7    0.65    0.33
   1  15   7    0.19    0.34
   1  15   8   67.00    1.60
   1  15   9   12.37    0.62
   1  15  10    0.28    0.26
  -2  14   8   29.20    0.73
  -2  14   7   20.88    0.63
  -2  14   7   21.00    0.76
  -2  14   6    0.26    0.23
  -2  14   6   -0.33    0.32
   2 -14  -6    0.10    0.23
  -2  14   5   25.99    0.72
  -2  14   5   28.14    0.88
  -2  14   4    0.45    0.22
  -2  14   4    0.07    0.28
  -2  14   2    0.24    0.21
   2 -13 -11   16.17    0.56
   2 -13 -10    2.66    0.35
  -2  13  10    3.03    0.41
  -2  13   9    2.42    0.36
   2 -13  -9    2.50    0.35
  -2  13   9    2.50    0.45
  -2  13   8   26.17    0.97
  -2  13   8   -0.20    0.23
  -2  13   7   14.52    0.82
  -2  13   6   38.95    1.34
  -2  13   5    3.74    0.58
  -2  13   4   32.92    1.21
  -2  13   4   30.68    0.87
  -2  13   3   15.91    0.65
   2 -13  -3   16.11    0.67
  -2  13   3   17.26    0.72
  -2  13   3   16.15    0.85
  -2  13   2    0.44    0.31
  -2  13   2    0.67    0.32
   2 -13  -2    0.25    0.31
  -2  13   2    0.02    0.32
  -2  13   2    0.10    0.38
  -2  13   1    1.16    0.29
   2 -13  -1    1.28    0.30
  -2  13   1    2.08    0.40
  -2  13   1    1.46    0.36
  -2  13   1    1.34    0.33
  -2  13   0    1.36    0.35
  -2  13   0    1.02    0.33
  -2  13  -1   16.01    0.69
  -2  13  -1   14.90    0.53
  -2  13  -2    4.11    0.34
  -2  13  -2    3.21    0.36
  -2  13  -3   18.46    0.54
   2 -12 -13    3.31    0.28
   2 -12 -13    4.09    0.36
   2 -12 -12   58.28    1.32
  -2  12  12   60.58    1.44
   2 -12 -11    4.07    0.45
  -2  12  11    3.72    0.48
   2 -12 -11    3.34    0.48
  -2  12  11    2.80    0.44
   2 -12 -11    3.45    0.38
  -2  12  11    3.55    0.46
  -2  12  10    8.49    0.67
  -2  12  10    6.78    0.60
   2 -12 -10    7.36    0.51
   2 -12 -10    8.37    0.57
  -2  12  10    8.56    0.61
   2 -12 -10    9.18    0.66
   2 -12  -9    3.19    0.47
   2 -12  -9    2.23    0.50
  -2  12   9    2.74    0.48
  -2  12   9    2.69    0.56
   2 -12  -9    2.92    0.41
  -2  12   9    3.18    0.48
   2 -12  -8    0.16    0.40
  -2  12   8    0.22    0.48
  -2  12   8    0.03    0.40
   2 -12  -8   -0.13    0.34
  -2  12   8    0.14    0.37
  -2  12   7   17.27    1.05
  -2  12   7   16.67    0.86
   2 -12  -7   14.26    0.67
  -2  12   7   14.97    0.80
   2 -12  -7   15.52    0.78
  -2  12   6    1.03    0.42
  -2  12   6    1.12    0.55
   2 -12  -6    1.01    0.45
  -2  12   5  113.41    2.82
   2 -12  -5  114.08    2.43
  -2  12   4    9.48    0.85
  -2  12   4    7.59    0.56
  -2  12   3   12.28    0.91
  -2  12   3   11.31    0.73
  -2  12   3   12.79    0.68
  -2  12   2   33.47    1.20
  -2  12   2   33.61    1.36
  -2  12   2   32.89    1.09
  -2  12   1    6.56    0.54
   2 -12  -1    5.77    0.53
  -2  12   1    5.95    0.67
  -2  12   1    5.64    0.61
  -2  12   0   35.96    1.04
   2 -12   0   35.52    1.05
  -2  12   0   37.68    1.14
  -2  12   0   36.10    1.28
  -2  12   0   37.12    1.27
   2 -12   1    5.43    0.46
  -2  12  -1    6.01    0.53
  -2  12  -1    5.58    0.60
  -2  12  -2   35.38    0.99
  -2  12  -2   35.75    1.06
  -2  12  -2   36.97    1.19
  -2  12  -3   39.86    1.06
  -2  12  -3   38.70    1.19
  -2  12  -4    0.42    0.28
  -2  12  -4   -0.02    0.31
  -2  12  -5   28.08    0.74
  -2  12  -5   31.44    0.87
   2 -11 -15   12.42    0.46
   2 -11 -14    0.59    0.29
  -2  11  14    0.28    0.25
   2 -11 -14    0.29    0.26
  -2  11  14    0.47    0.29
  -2  11  13   41.17    1.14
   2 -11 -13   40.02    1.27
   2 -11 -13   40.79    1.06
   2 -11 -13   40.10    1.10
  -2  11  13   42.26    1.24
  -2  11  12   13.63    0.74
  -2  11  12   13.04    0.69
   2 -11 -12   12.83    0.80
   2 -11 -12   12.52    0.63
   2 -11 -12   13.14    0.69
  -2  11  12   13.82    0.77
  -2  11  11   32.66    1.26
  -2  11  11   31.38    1.10
   2 -11 -11   30.22    1.25
   2 -11 -11   33.74    1.05
   2 -11 -11   34.85    1.12
  -2  11  11   34.26    1.22
   2 -11 -10   26.00    0.95
   2 -11 -10   27.12    1.19
   2 -11 -10   28.15    1.04
  -2  11  10   24.25    0.98
  -2  11  10   25.71    1.20
   2 -11  -9    8.40    0.61
  -2  11   9   10.29    0.76
   2 -11  -9    9.21    0.80
  -2  11   9    8.43    0.63
  -2  11   8    0.85    0.49
   2 -11  -8    0.31    0.51
   2 -11  -7    0.22    0.43
  -2  11   7    0.14    0.44
   2 -11  -7   -0.04    0.48
   2 -11  -6    2.92    0.55
  -2  11   6    2.46    0.57
   2 -11  -6    2.12    0.58
   2 -11  -6    2.93    0.46
  -2  11   6    2.47    0.51
   2 -11  -5   33.14    1.18
  -2  11   5   30.78    1.44
  -2  11   5   28.74    1.25
   2 -11  -5   29.60    1.05
  -2  11   5   32.04    1.23
  -2  11   5   29.93    1.04
  -2  11   4   26.85    1.35
  -2  11   4   26.89    1.11
  -2  11   4   28.51    1.04
   2 -11  -4   28.20    1.08
  -2  11   3    9.58    0.89
  -2  11   3    9.47    0.66
   2 -11  -3    9.18    0.68
  -2  11   2    4.73    0.76
  -2  11   2    6.08    0.59
  -2  11   1  237.91    4.66
  -2  11   1  245.10    4.45
  -2  11   0   22.10    1.09
  -2  11   0   23.56    0.98
   2 -11   1   52.87    1.45
  -2  11  -1   55.33    1.44
  -2  11  -1   55.11    1.70
  -2  11  -1   54.41    1.73
   2 -11   2   22.08    0.86
  -2  11  -2   22.74    1.04
  -2  11  -3   30.03    1.17
  -2  11  -3   29.67    1.03
  -2  11  -3   29.11    0.92
  -2  11  -4   76.21    1.72
  -2  11  -4   77.74    1.91
  -2  11  -5   17.06    0.69
  -2  11  -5   15.77    0.78
  -2  11  -5   15.83    0.64
  -2  11  -6   51.52    1.18
  -2  11  -6   50.18    1.30
  -2  11  -6   52.20    1.17
  -2  11  -7   43.52    0.95
   2 -10 -16   21.94    0.60
   2 -10 -16   21.30    0.59
   2 -10 -15    4.44    0.37
   2 -10 -15    4.11    0.48
   2 -10 -15    4.10    0.39
  -2  10  15    4.76    0.43
  -2  10  14   28.35    1.00
   2 -10 -14   28.02    1.07
   2 -10 -14   28.57    0.88
   2 -10 -14   28.61    0.93
  -2  10  14   27.36    1.00
   2 -10 -13   17.84    0.78
   2 -10 -13   16.75    0.95
  -2  10  13   20.45    0.90
   2 -10 -13   19.86    0.84
   2 -10 -12   23.77    0.92
   2 -10 -12   23.67    1.14
   2 -10 -12   22.24    0.94
  -2  10  12   23.67    1.05
  -2  10  12   22.85    1.00
  -2  10  11    3.90    0.56
   2 -10 -11    3.99    0.67
   2 -10 -10    6.29    0.58
   2 -10 -10    6.16    0.76
  -2  10  10    6.82    0.68
   2 -10 -10    6.72    0.64
   2 -10  -9  109.58    2.39
   2 -10  -9  105.49    2.45
   2 -10  -9  106.26    2.76
   2 -10  -8   47.95    1.41
   2 -10  -8   47.64    1.49
  -2  10   7    1.50    0.47
   2 -10  -7    1.45    0.45
   2 -10  -7    1.73    0.52
   2 -10  -6   19.07    0.89
   2 -10  -6   19.56    0.96
   2 -10  -6   20.90    1.16
   2 -10  -5   53.55    1.48
  -2  10   5   51.45    1.68
   2 -10  -5   52.83    1.79
   2 -10  -5   51.00    1.54
   2 -10  -4   58.34    1.66
  -2  10   4   62.53    1.90
   2 -10  -4   59.04    1.56
   2 -10  -4   59.75    1.91
  -2  10   4   59.58    1.80
  -2  10   4   61.21    1.75
   2 -10  -3  104.17    2.37
  -2  10   3  102.63    2.81
  -2  10   3  105.76    2.59
   2 -10  -3   99.12    2.22
  -2  10   3  100.16    2.45
  -2  10   3  102.02    2.50
   2 -10  -2  817.71   12.80
  -2  10   2  789.70   13.04
  -2  10   2  799.22   13.43
  -2  10   1  453.37    7.97
  -2  10   1  466.05    8.26
  -2  10   0  163.18    3.51
  -2  10   0  157.12    3.66
  -2  10  -1  191.61    4.16
   2 -10   1  199.87    3.76
  -2  10  -1  198.15    3.83
  -2  10  -1  202.96    4.11
  -2  10  -2   12.61    0.70
  -2  10  -2   13.03    0.73
  -2  10  -2   12.06    0.90
  -2  10  -2   13.88    0.81
   2 -10   2   14.21    0.78
  -2  10  -3   36.04    1.23
  -2  10  -3   36.80    1.17
  -2  10  -4  108.46    2.29
  -2  10  -4  109.40    2.60
  -2  10  -5   35.67    1.12
  -2  10  -5   35.72    1.15
  -2  10  -5   35.55    1.29
  -2  10  -6    3.97    0.46
  -2  10  -6    4.03    0.46
  -2  10  -6    4.59    0.53
  -2  10  -7    0.61    0.34
  -2  10  -7    0.26    0.30
  -2  10  -7    0.13    0.34
  -2  10  -8   18.06    0.66
  -2  10  -9    0.25    0.21
  -2   9  16    0.64    0.31
   2  -9 -16    0.71    0.35
   2  -9 -16    0.55    0.28
   2  -9 -16    0.44    0.29
  -2   9  15   35.26    1.14
   2  -9 -15   35.89    1.26
   2  -9 -15   35.64    1.03
   2  -9 -15   37.63    1.06
  -2   9  15   35.82    1.12
   2  -9 -14    4.03    0.61
  -2   9  14    4.84    0.54
   2  -9 -14    3.87    0.47
   2  -9 -14    3.85    0.51
   2  -9 -13    8.81    0.82
  -2   9  13    9.64    0.72
   2  -9 -13    8.32    0.66
   2  -9 -12    1.14    0.59
   2  -9 -11    5.90    0.77
   2  -9 -11    8.18    0.68
   2  -9 -10  236.29    4.46
   2  -9 -10  243.24    4.44
   2  -9  -9    3.58    0.69
   2  -9  -9    3.64    0.62
   2  -9  -9    3.00    0.53
  -2   9   9    3.82    0.61
   2  -9  -8  397.80    6.73
   2  -9  -8  393.03    7.23
   2  -9  -8  394.29    6.76
  -2   9   8  398.48    7.01
   2  -9  -7  160.86    3.17
   2  -9  -7  157.79    3.58
  -2   9   7  155.35    3.35
   2  -9  -7  160.98    3.26
   2  -9  -6  102.77    2.30
   2  -9  -6   99.11    2.64
   2  -9  -6  108.01    2.43
   2  -9  -5  291.02    5.10
   2  -9  -5  287.17    5.56
  -2   9   5  293.59    5.31
   2  -9  -5  295.65    5.23
   2  -9  -4  175.18    3.35
  -2   9   4  172.50    3.37
   2  -9  -4  163.95    3.60
  -2   9   4  170.51    3.42
  -2   9   3  166.80    3.57
   2  -9  -3  165.14    3.60
  -2   9   3  171.65    3.50
   2  -9  -3  166.85    3.33
   2  -9  -3  171.46    3.23
  -2   9   2  176.39    3.63
   2  -9  -2  167.19    3.24
  -2   9   2  171.16    3.49
   2  -9  -2  176.47    3.40
  -2   9   1   74.29    2.04
   2  -9  -1   77.19    1.89
  -2   9   1   76.21    2.27
  -2   9   0  103.95    2.72
  -2   9  -1   71.52    1.74
  -2   9  -1   73.95    2.18
  -2   9  -1   69.24    2.03
  -2   9  -2   50.26    1.44
  -2   9  -2   49.48    1.73
   2  -9   2   53.94    1.49
  -2   9  -2   54.17    1.74
  -2   9  -3  137.77    2.83
  -2   9  -3  137.74    2.75
  -2   9  -3  134.98    3.15
   2  -9   3  135.47    2.81
  -2   9  -3  137.86    3.15
  -2   9  -3  137.10    2.89
  -2   9  -4    0.87    0.48
  -2   9  -4    1.21    0.50
  -2   9  -4    0.23    0.44
  -2   9  -5   57.75    1.60
  -2   9  -5   57.41    1.57
  -2   9  -6   53.53    1.66
  -2   9  -7   24.59    0.89
  -2   9  -7   22.94    1.01
  -2   9  -7   23.65    0.92
  -2   9  -8   19.68    0.73
  -2   9  -8   19.25    0.79
  -2   9  -8   20.06    0.86
  -2   9  -9   17.22    0.69
  -2   9 -10    4.12    0.36
   2  -8 -17    3.22    0.33
  -2   8  17    3.53    0.36
   2  -8 -17    2.61    0.30
   2  -8 -16   24.09    1.01
  -2   8  16   26.52    0.95
   2  -8 -16   25.82    0.86
   2  -8 -15   31.90    1.06
   2  -8 -15   33.27    1.28
   2  -8 -14   15.44    0.81
   2  -8 -14   14.25    0.94
   2  -8 -13   46.19    1.41
   2  -8 -13   45.18    1.70
   2  -8 -12    3.63    0.58
   2  -8 -11   15.30    0.89
   2  -8 -11   13.89    1.04
   2  -8 -10  180.75    3.61
   2  -8 -10  189.05    4.08
   2  -8  -9   99.37    2.30
   2  -8  -9  102.44    2.69
   2  -8  -8   78.06    1.93
   2  -8  -8   72.93    2.18
   2  -8  -7    0.08    0.49
   2  -8  -7    0.79    0.57
   2  -8  -6  183.38    3.40
   2  -8  -6  183.47    3.81
   2  -8  -6  174.59    3.40
  -2   8   6  174.45    3.57
   2  -8  -5   59.76    1.52
   2  -8  -5   56.76    1.77
   2  -8  -5   57.71    1.58
  -2   8   5   57.81    1.63
   2  -8  -4   76.79    1.79
   2  -8  -4   79.88    2.14
   2  -8  -4   81.53    1.92
  -2   8   4   82.42    1.99
  -2   8   3   56.15    1.55
   2  -8  -3   59.19    1.53
   2  -8  -3   57.52    1.72
   2  -8  -3   58.01    1.46
  -2   8   2  170.52    3.33
   2  -8  -2  176.07    3.35
   2  -8  -2  174.55    3.59
  -2   8   2  176.85    3.49
   2  -8  -2  178.24    3.25
  -2   8   1   15.93    0.86
   2  -8  -1   15.21    0.70
   2  -8  -1   14.30    0.76
  -2   8   1   16.36    0.81
  -2   8   0  121.52    2.43
  -2   8   0  123.17    2.73
   2  -8   0  119.93    2.51
  -2   8   0  124.72    2.97
  -2   8  -1   55.66    1.82
  -2   8  -2   10.93    0.85
  -2   8  -3   23.74    1.18
  -2   8  -3   25.14    1.15
   2  -8   3   26.02    0.98
  -2   8  -4    2.93    0.55
   2  -8   4    2.66    0.49
  -2   8  -4    3.18    0.54
  -2   8  -5   12.45    0.77
  -2   8  -5   14.17    0.81
  -2   8  -5   13.18    0.89
  -2   8  -6    3.31    0.57
  -2   8  -6    4.09    0.56
  -2   8  -6    3.90    0.60
  -2   8  -7   92.03    2.09
  -2   8  -7   92.90    2.15
  -2   8  -8   13.82    0.71
  -2   8  -8   12.97    0.81
  -2   8  -9    8.83    0.59
  -2   8  -9    3.06    0.41
  -2   8 -10    0.14    0.35
  -2   8 -11    6.77    0.44
  -2   8 -12    1.32    0.22
   2  -7 -18    5.53    0.32
   2  -7 -17   18.12    0.82
  -2   7  17   18.60    0.74
   2  -7 -17   18.83    0.68
   2  -7 -16   12.82    0.67
   2  -7 -16   14.21    0.85
   2  -7 -15   25.52    0.99
   2  -7 -15   25.00    1.19
   2  -7 -14   38.23    1.53
   2  -7 -13   20.28    0.98
   2  -7 -13   21.93    1.23
   2  -7 -12    1.58    0.56
   2  -7 -12    2.19    0.65
   2  -7 -11    9.51    0.74
   2  -7 -11    9.90    0.92
   2  -7 -10    1.67    0.55
   2  -7 -10    1.84    0.64
   2  -7  -9  125.95    2.67
   2  -7  -9  121.93    2.99
   2  -7  -8    7.32    0.66
   2  -7  -8    7.81    0.77
   2  -7  -7  203.97    3.74
   2  -7  -7  201.46    4.11
   2  -7  -6    1.00    0.44
   2  -7  -6    0.64    0.51
   2  -7  -5  352.87    5.97
   2  -7  -5  371.40    6.37
   2  -7  -4  129.33    2.44
   2  -7  -4  124.95    2.73
   2  -7  -4  119.54    2.42
  -2   7   4  121.53    2.57
   2  -7  -3  240.65    4.08
   2  -7  -3  236.45    4.40
   2  -7  -3  238.59    4.17
  -2   7   3  228.35    4.22
   2  -7  -2   45.08    1.17
   2  -7  -2   46.08    1.42
   2  -7  -2   48.95    1.27
  -2   7   2   44.53    1.28
  -2   7   1   17.88    0.76
  -2   7   1   19.83    0.89
   2  -7  -1   19.31    0.78
  -2   7   1   19.02    0.83
   2  -7  -1   19.19    0.91
   2  -7  -1   19.65    0.73
  -2   7   0  222.29    4.07
   2  -7   0  218.44    3.79
   2  -7   0  229.42    3.91
  -2   7  -1   11.35    0.69
  -2   7  -1   10.76    0.81
   2  -7   1   11.13    0.62
  -2   7  -1   10.77    0.61
  -2   7  -2    4.59    0.62
  -2   7  -2    4.63    0.46
  -2   7  -2    4.98    0.53
   2  -7   3    2.09    0.46
  -2   7  -3    1.83    0.51
  -2   7  -4   82.36    1.84
   2  -7   4   79.76    1.86
  -2   7  -4   79.57    2.16
  -2   7  -4   83.05    2.18
   2  -7   5    6.19    0.57
  -2   7  -5    6.87    0.72
  -2   7  -5    6.72    0.63
  -2   7  -6    0.60    0.40
  -2   7  -6   -0.22    0.49
  -2   7  -6    1.05    0.46
  -2   7  -6    0.51    0.50
  -2   7  -7   32.01    1.29
  -2   7  -7   35.51    1.18
  -2   7  -7   33.77    1.39
  -2   7  -7   35.63    1.23
  -2   7  -8  115.72    2.44
  -2   7  -8  115.58    2.43
  -2   7  -8  114.98    2.54
  -2   7  -9    2.34    0.56
  -2   7  -9    3.15    0.51
  -2   7  -9    3.56    0.54
  -2   7 -10   46.81    1.55
  -2   7 -10   48.16    1.30
  -2   7 -11    3.30    0.43
  -2   7 -11    3.69    0.52
  -2   7 -11    3.69    0.40
  -2   7 -12   11.41    0.53
  -2   7 -12   10.54    0.46
   2  -6 -18    1.25    0.23
   2  -6 -18    1.74    0.26
   2  -6 -17    1.26    0.43
   2  -6 -17    2.45    0.39
   2  -6 -16    0.34    0.48
   2  -6 -16    0.39    0.42
   2  -6 -15   40.29    1.56
   2  -6 -15   44.19    1.34
   2  -6 -14   48.45    1.75
  -2   6  14   49.26    1.46
   2  -6 -14   46.59    1.45
  -2   6  13    1.40    0.54
  -2   6  13    0.94    0.50
   2  -6 -13    1.07    0.53
  -2   6  12    1.80    0.55
   2  -6 -12    0.79    0.61
   2  -6 -12    1.36    0.54
  -2   6  12    1.92    0.55
  -2   6  11   23.38    1.02
   2  -6 -11   24.04    1.27
  -2   6  11   22.33    1.00
   2  -6 -11   24.04    1.05
  -2   6  10  132.89    2.81
   2  -6 -10  130.89    3.17
  -2   6  10  141.41    2.85
   2  -6 -10  141.14    2.87
  -2   6   9   75.50    1.83
  -2   6   9   73.08    1.79
   2  -6  -9   73.64    1.81
   2  -6  -9   73.02    2.11
   2  -6  -8  473.98    7.87
  -2   6   8  496.91    7.88
   2  -6  -8  477.22    8.26
   2  -6  -7   52.59    1.38
   2  -6  -7   55.10    1.65
   2  -6  -6  215.64    3.81
   2  -6  -6  215.95    4.12
   2  -6  -5  367.06    6.07
   2  -6  -5  383.54    6.42
   2  -6  -4   67.40    1.72
  -2   6   3  125.70    2.24
   2  -6  -3  123.29    2.58
  -2   6   3  125.35    2.49
   2  -6  -2   11.55    0.54
  -2   6   2   11.96    0.48
  -2   6   2   12.10    0.48
   2  -6  -2   12.27    0.68
  -2   6   2   11.72    0.62
   2  -6  -1   12.43    0.55
   2  -6  -1   13.13    0.70
  -2   6   1   12.87    0.62
   2  -6   0    8.58    0.48
   2  -6   0    7.99    0.58
  -2   6   0    7.86    0.51
  -2   6   0    8.13    0.50
  -2   6   0    7.85    0.55
  -2   6  -1  424.49    7.00
  -2   6  -1  435.18    7.36
  -2   6  -1  418.80    6.93
  -2   6  -2  386.44    6.40
  -2   6  -2  396.83    6.52
  -2   6  -2  396.59    6.53
  -2   6  -2  399.45    6.78
  -2   6  -2  386.90    6.53
  -2   6  -3    2.70    0.52
  -2   6  -3    2.24    0.41
  -2   6  -3    2.37    0.39
  -2   6  -3    2.24    0.47
  -2   6  -4  139.20    3.01
  -2   6  -4  141.07    3.01
  -2   6  -4  144.08    2.70
   2  -6   4  140.05    2.69
  -2   6  -4  142.07    2.98
  -2   6  -5    0.14    0.41
   2  -6   5    0.55    0.38
  -2   6  -5    0.55    0.45
  -2   6  -5    0.44    0.43
  -2   6  -5    0.38    0.44
  -2   6  -6   55.55    1.74
  -2   6  -6   55.62    1.45
   2  -6   6   55.02    1.45
  -2   6  -6   59.67    1.54
  -2   6  -6   56.50    1.70
  -2   6  -7   27.95    1.04
  -2   6  -7   30.00    1.21
  -2   6  -7   30.72    1.32
  -2   6  -8   24.85    1.04
  -2   6  -8   24.50    0.95
  -2   6  -8   23.70    1.09
  -2   6  -8   23.41    1.20
  -2   6  -9   68.75    1.92
  -2   6  -9   73.73    1.85
  -2   6 -10    3.02    0.63
  -2   6 -10    3.95    0.56
  -2   6 -11   82.72    1.90
  -2   6 -11   80.94    2.21
  -2   6 -11   85.94    1.93
  -2   6 -12    5.28    0.46
  -2   6 -12    4.94    0.60
  -2   6 -12    5.31    0.47
  -2   6 -13    2.69    0.33
  -2   6 -13    2.19    0.42
  -2   6 -13    2.56    0.37
  -2   6 -13    2.80    0.32
  -2   6 -14    8.50    0.37
   2  -5 -18    9.79    0.44
   2  -5 -17   29.54    0.91
   2  -5 -17   27.65    1.10
  -2   5  16   67.08    1.66
   2  -5 -16   67.63    1.65
  -2   5  16   68.15    1.67
   2  -5 -16   66.37    1.95
   2  -5 -15   22.68    1.20
  -2   5  14   53.49    1.55
   2  -5 -14   56.74    1.60
  -2   5  14   51.14    1.55
   2  -5 -13   98.78    2.29
  -2   5  13   93.05    2.24
  -2   5  13  100.07    2.32
   2  -5 -13   94.33    2.64
   2  -5 -13   91.86    2.62
   2  -5 -12   21.43    1.00
  -2   5  12   21.24    0.98
  -2   5  12   21.38    1.01
   2  -5 -12   21.13    1.20
   2  -5 -12   20.59    1.20
  -2   5  11  425.10    7.06
   2  -5 -11  409.44    7.04
  -2   5  11  424.15    7.08
   2  -5 -11  416.36    7.53
   2  -5 -11  416.42    7.57
   2  -5 -10    1.13    0.50
  -2   5  10    1.01    0.48
  -2   5  10    1.23    0.51
   2  -5 -10    0.86    0.58
   2  -5 -10    1.01    0.63
   2  -5  -9  230.82    4.21
  -2   5   9  241.64    4.22
  -2   5   9  241.43    4.24
   2  -5  -9  233.27    4.60
   2  -5  -9  233.92    4.63
  -2   5   8  152.84    2.87
   2  -5  -8  149.34    2.88
  -2   5   8  152.05    2.89
   2  -5  -8  152.05    3.20
   2  -5  -8  149.41    3.22
   2  -5  -7   91.07    1.91
  -2   5   7   91.41    1.89
  -2   5   7   88.77    1.88
   2  -5  -7   88.99    2.14
   2  -5  -7   88.59    2.21
   2  -5  -6  421.84    6.99
   2  -5  -6  408.66    7.00
   2  -5  -5   22.79    0.91
  -2   5   5   23.97    0.78
   2  -5  -4   86.16    1.89
   2  -5  -4   83.15    1.67
  -2   5   4   81.54    1.66
  -2   5   3   17.55    0.48
  -2   5   3   18.01    0.61
   2  -5  -3   19.02    0.65
  -2   5   3   18.58    0.50
   2  -5  -2   56.46    1.20
  -2   5   2   55.41    1.12
  -2   5   2   57.81    1.23
   2  -5  -2   57.55    1.21
  -2   5   2   55.00    1.09
  -2   5   1   44.13    0.94
   2  -5  -1   45.15    1.01
  -2   5   1   44.47    0.97
   2  -5  -1   45.20    1.06
  -2   5   1   42.86    0.87
  -2   5   1   44.72    1.07
  -2   5   0   97.58    1.89
  -2   5   0  101.17    2.02
   2  -5   0  100.16    1.82
  -2   5   0  100.54    1.80
   2  -5   0   98.25    1.88
  -2   5   0   95.95    1.72
  -2   5   0   98.74    1.73
  -2   5  -1   17.39    0.68
  -2   5  -1   17.02    0.67
   2  -5   1   18.21    0.62
  -2   5  -1   17.59    0.57
   2  -5   1   19.13    0.61
  -2   5  -1   18.14    0.52
  -2   5  -1   18.34    0.56
  -2   5  -2   43.24    1.21
  -2   5  -2   41.17    0.97
  -2   5  -2   41.96    1.01
   2  -5   2   40.67    1.02
  -2   5  -2   40.85    1.07
  -2   5  -3  166.17    3.16
  -2   5  -3  167.44    3.27
  -2   5  -3  165.45    3.07
  -2   5  -3  166.14    2.89
  -2   5  -3  161.62    2.93
  -2   5  -3  169.05    3.18
  -2   5  -4    0.69    0.33
  -2   5  -4    1.04    0.44
  -2   5  -4    0.81    0.41
  -2   5  -5  197.22    3.84
  -2   5  -5  205.89    3.52
   2  -5   5  193.03    3.50
  -2   5  -5  207.02    3.91
  -2   5  -5  200.69    3.85
  -2   5  -6  128.25    2.86
  -2   5  -6  131.87    2.51
  -2   5  -6  125.25    2.52
  -2   5  -6  127.50    2.74
  -2   5  -7   47.94    1.34
  -2   5  -7   47.36    1.60
  -2   5  -7   46.55    1.48
  -2   5  -8    6.84    0.55
  -2   5  -8    6.40    0.62
  -2   5  -8    6.89    0.77
  -2   5  -9   18.03    0.93
  -2   5  -9   19.22    0.91
  -2   5  -9   17.62    1.08
  -2   5 -10  102.59    2.34
  -2   5 -11    2.03    0.46
  -2   5 -11    2.30    0.61
  -2   5 -12    1.90    0.42
  -2   5 -12    1.41    0.55
  -2   5 -13   28.26    0.90
  -2   5 -13   30.36    0.97
  -2   5 -13   29.98    1.19
  -2   5 -14    4.06    0.32
  -2   5 -14    5.01    0.44
  -2   5 -14    4.31    0.50
  -2   5 -14    4.76    0.39
  -2   5 -15    1.18    0.21
   2  -4 -18    6.89    0.39
   2  -4 -18    6.64    0.52
  -2   4  17   35.64    1.05
   2  -4 -17   35.86    1.02
   2  -4 -17   35.82    1.26
  -2   4  17   32.84    1.04
   2  -4 -16    0.46    0.42
  -2   4  16    0.23    0.41
   2  -4 -16    0.04    0.51
  -2   4  16   -0.02    0.45
   2  -4 -15   52.50    1.82
   2  -4 -15   50.75    1.77
   2  -4 -14   61.13    1.68
  -2   4  14   59.40    1.67
  -2   4  14   56.40    1.69
   2  -4 -13   10.96    0.79
  -2   4  13   10.43    0.77
   2  -4 -13   10.84    0.97
  -2   4  13   10.90    0.79
   2  -4 -12  434.81    7.33
  -2   4  12  439.77    7.35
   2  -4 -12  444.87    7.94
  -2   4  12  427.34    7.33
  -2   4  11   28.66    1.07
   2  -4 -11   29.86    1.10
   2  -4 -11   31.65    1.38
  -2   4  11   28.85    1.11
  -2   4  10  166.48    3.16
   2  -4 -10  163.84    3.17
   2  -4 -10  167.38    3.60
  -2   4  10  159.29    3.14
   2  -4  -9   15.76    0.75
  -2   4   9   15.26    0.73
   2  -4  -9   15.12    0.94
  -2   4   9   15.71    0.77
  -2   4   8   45.11    1.20
   2  -4  -8   45.95    1.24
   2  -4  -8   47.00    1.51
  -2   4   8   45.45    1.21
   2  -4  -7    4.65    0.59
   2  -4  -6  116.67    2.19
  -2   4   6  113.60    2.17
   2  -4  -6  119.45    2.47
  -2   4   6  117.59    2.19
  -2   4   5  762.22   11.67
  -2   4   5  782.04   11.79
   2  -4  -5  783.09   12.05
   2  -4  -5  802.44   12.13
  -2   4   5  759.73   11.77
   2  -4  -5  769.14   11.80
   2  -4  -4  105.65    1.94
  -2   4   4  104.63    1.93
  -2   4   4  107.42    1.81
  -2   4   3  196.58    3.10
  -2   4   3  194.65    3.14
   2  -4  -3  202.01    3.26
   2  -4  -3  201.66    3.45
  -2   4   2   75.18    1.31
  -2   4   2   77.01    1.51
  -2   4   2   77.54    1.37
  -2   4   2   77.88    1.37
   2  -4  -2   77.69    1.45
   2  -4  -2   77.82    1.61
   2  -4  -1    0.17    0.31
  -2   4   1    0.48    0.26
  -2   4   1    0.22    0.19
  -2   4   1    0.41    0.22
  -2   4   1    0.15    0.29
  -2   4   1    0.35    0.24
   2  -4  -1    0.39    0.24
   2  -4  -1    0.41    0.25
  -2   4   1    0.31    0.26
  -2   4   0   21.28    0.66
  -2   4   0   20.66    0.68
   2  -4   0   19.95    0.69
   2  -4   0   21.09    0.62
  -2   4   0   21.09    0.58
  -2   4   0   21.79    0.69
   2  -4   0   19.62    0.56
  -2   4   0   22.72    0.61
  -2   4   0   19.81    0.50
  -2   4   0   20.98    0.53
  -2   4   0   20.40    0.54
  -2   4  -1   11.61    0.51
   2  -4   1   11.28    0.45
  -2   4  -1   10.43    0.46
  -2   4  -1   10.72    0.51
  -2   4  -1   10.89    0.44
   2  -4   1   11.59    0.42
  -2   4  -1   10.87    0.38
  -2   4  -1   11.08    0.36
  -2   4  -1   10.86    0.53
   2  -4   2   38.96    0.91
  -2   4  -2   38.87    0.83
  -2   4  -2   38.13    1.15
  -2   4  -2   39.30    0.98
  -2   4  -2   39.89    1.12
  -2   4  -2   39.47    0.99
  -2   4  -2   37.78    0.89
  -2   4  -2   39.72    0.94
  -2   4  -2   38.69    0.83
  -2   4  -2   39.10    0.80
  -2   4  -2   37.24    1.04
  -2   4  -3  140.47    2.75
  -2   4  -3  144.48    2.71
  -2   4  -3  136.16    2.55
  -2   4  -3  141.45    2.47
  -2   4  -3  143.36    2.47
  -2   4  -3  140.00    2.57
  -2   4  -3  141.71    2.37
  -2   4  -3  139.96    2.50
  -2   4  -3  135.03    2.68
  -2   4  -4    1.54    0.34
  -2   4  -4    1.64    0.25
  -2   4  -4    1.24    0.32
  -2   4  -4    0.94    0.30
   2  -4   4    1.81    0.32
  -2   4  -4    1.24    0.39
  -2   4  -4    1.64    0.47
  -2   4  -5  268.72    4.77
  -2   4  -5  261.16    4.30
  -2   4  -5  265.83    4.42
  -2   4  -5  263.61    4.64
  -2   4  -5  268.86    4.37
  -2   4  -5  269.97    4.40
   2  -4   5  260.87    4.37
  -2   4  -5  263.38    4.67
  -2   4  -5  266.49    4.47
  -2   4  -5  259.46    4.56
  -2   4  -6   15.26    0.66
  -2   4  -6   15.22    0.68
  -2   4  -6   15.43    0.78
  -2   4  -6   16.04    0.89
  -2   4  -7   10.75    0.77
  -2   4  -7    8.50    0.54
   2  -4   7    9.65    0.57
  -2   4  -7    9.42    0.67
  -2   4  -7    9.45    0.59
  -2   4  -8  132.73    2.84
  -2   4  -8  133.07    3.05
  -2   4  -8  130.69    2.58
  -2   4  -9    1.28    0.42
  -2   4  -9    1.59    0.57
  -2   4 -10    4.44    0.71
  -2   4 -10    5.68    0.60
  -2   4 -11   28.33    1.07
  -2   4 -12    0.96    0.58
  -2   4 -12    0.82    0.42
   2  -4  13    7.87    0.59
  -2   4 -13    8.70    0.57
  -2   4 -13    8.48    0.79
  -2   4 -14    1.66    0.39
  -2   4 -14    2.00    0.50
  -2   4 -15    2.34    0.34
  -2   4 -15    2.83    0.44
   2  -3 -18    8.81    0.57
  -2   3  18    8.77    0.48
   2  -3 -17    0.18    0.32
  -2   3  17    0.35    0.36
   2  -3 -17    0.50    0.44
  -2   3  17   -0.17    0.38
  -2   3  16    1.76    0.47
   2  -3 -16    1.02    0.43
   2  -3 -16    1.18    0.55
  -2   3  16    1.51    0.50
  -2   3  15   12.41    0.79
   2  -3 -15   13.61    0.78
   2  -3 -15   10.75    0.90
   2  -3 -15   12.77    0.96
  -2   3  15   12.38    0.79
  -2   3  14   19.81    0.97
   2  -3 -14   20.39    0.95
  -2   3  14   17.25    0.93
   2  -3 -13  415.60    6.94
  -2   3  13  393.85    6.89
   2  -3 -13  406.04    7.48
  -2   3  13  408.73    6.96
   2  -3 -12   90.73    2.13
  -2   3  12   84.74    2.09
   2  -3 -12   87.36    2.49
  -2   3  12   92.51    2.18
   2  -3 -11   65.44    1.69
   2  -3 -11   68.45    2.07
   2  -3 -11   65.47    2.05
  -2   3  11   65.26    1.71
   2  -3 -10    9.58    0.66
   2  -3 -10    8.39    0.84
   2  -3 -10    7.97    0.79
  -2   3  10    9.10    0.64
   2  -3  -9   76.03    1.74
   2  -3  -9   77.53    2.06
   2  -3  -9   79.27    2.07
  -2   3   9   77.50    1.75
   2  -3  -8    2.08    0.38
   2  -3  -8    2.37    0.53
   2  -3  -8    1.84    0.49
   2  -3  -7  244.02    4.36
   2  -3  -7  236.45    4.36
  -2   3   7  241.52    4.05
   2  -3  -6  262.33    4.39
   2  -3  -6  276.86    4.69
   2  -3  -6  276.36    4.69
  -2   3   6  269.21    4.40
   2  -3  -5   54.45    1.17
  -2   3   5   54.70    1.16
  -2   3   5   53.07    0.96
  -2   3   5   55.91    1.16
   2  -3  -4  164.29    2.92
  -2   3   4  160.84    2.71
  -2   3   4  164.50    2.64
  -2   3   4  164.42    2.54
   2  -3  -4  162.45    2.72
  -2   3   4  160.51    2.70
  -2   3   4  158.35    2.56
  -2   3   3    2.54    0.31
  -2   3   3    2.96    0.25
  -2   3   3    2.71    0.22
  -2   3   3    3.01    0.19
  -2   3   3    2.48    0.30
  -2   3   3    2.78    0.21
   2  -3  -3    2.67    0.30
   2  -3  -3    1.89    0.36
   2  -3  -3    2.68    0.37
   2  -3  -2   26.14    0.73
   2  -3  -2   25.75    0.75
  -2   3   2   24.63    0.54
  -2   3   2   25.93    0.59
  -2   3   2   24.19    0.55
  -2   3   2   24.33    0.61
   2  -3  -2   24.70    0.62
  -2   3   2   25.32    0.57
  -2   3   2   24.71    0.60
   2  -3  -1   94.42    1.71
  -2   3   1   93.27    1.54
  -2   3   1   90.52    1.69
  -2   3   1   89.63    1.57
  -2   3   1   93.16    1.73
  -2   3   1   91.63    1.58
   2  -3  -1   92.28    1.58
  -2   3   1   92.05    1.59
  -2   3   1   89.38    1.70
   2  -3   0   32.14    0.78
  -2   3   0   31.76    0.80
  -2   3   0   32.02    0.69
  -2   3   0   31.08    0.71
  -2   3   0   32.01    0.81
   2  -3   0   31.21    0.67
  -2   3   0   32.91    0.74
  -2   3   0   30.73    0.72
  -2   3   0   31.37    0.67
   2  -3   0   32.04    0.67
  -2   3   0   31.60    0.82
  -2   3   0   31.37    0.79
  -2   3  -1  304.25    4.88
   2  -3   1  302.73    4.81
  -2   3  -1  314.41    4.79
  -2   3  -1  300.84    4.83
  -2   3  -1  308.49    4.76
  -2   3  -1  303.39    4.94
   2  -3   1  312.74    4.77
  -2   3  -1  310.80    4.84
  -2   3  -1  310.49    4.71
  -2   3  -1  310.54    4.78
   2  -3   1  310.15    4.90
  -2   3  -1  315.70    4.99
  -2   3  -1  318.44    4.95
  -2   3  -1  316.54    4.97
   2  -3   2   21.22    0.56
  -2   3  -2   20.93    0.54
  -2   3  -2   19.76    0.60
  -2   3  -2   20.98    0.51
  -2   3  -2   19.99    0.77
  -2   3  -2   20.01    0.65
  -2   3  -2   21.04    0.76
  -2   3  -2   21.73    0.63
  -2   3  -2   20.89    0.60
  -2   3  -2   20.73    0.61
  -2   3  -2   20.29    0.63
  -2   3  -2   19.91    0.63
  -2   3  -2   21.31    0.72
  -2   3  -3   41.62    0.97
  -2   3  -3   42.35    0.90
  -2   3  -3   43.34    0.84
  -2   3  -3   42.28    1.14
  -2   3  -3   42.86    1.15
  -2   3  -3   42.29    1.04
  -2   3  -3   41.94    0.96
  -2   3  -3   41.04    0.96
  -2   3  -3   42.25    0.99
  -2   3  -3   42.81    0.99
  -2   3  -3   42.28    0.86
  -2   3  -4  281.12    4.44
  -2   3  -4  280.86    4.62
  -2   3  -4  276.74    4.55
  -2   3  -4  280.30    4.48
  -2   3  -4  280.47    4.36
  -2   3  -4  286.73    4.79
  -2   3  -4  286.61    4.65
  -2   3  -4  278.87    4.78
  -2   3  -4  287.19    4.54
  -2   3  -4  281.55    4.54
   2  -3   4  283.00    4.49
  -2   3  -4  276.12    4.57
  -2   3  -4  285.85    4.82
  -2   3  -5   18.87    0.84
  -2   3  -5   17.09    0.61
  -2   3  -5   16.65    0.57
  -2   3  -5   16.32    0.62
  -2   3  -5   15.95    0.72
  -2   3  -5   16.74    0.74
  -2   3  -5   15.94    0.65
  -2   3  -5   15.35    0.57
  -2   3  -5   15.97    0.59
   2  -3   5   15.73    0.57
  -2   3  -5   16.97    0.65
  -2   3  -5   17.67    0.74
  -2   3  -6  156.36    2.95
  -2   3  -6  155.26    2.75
  -2   3  -6  147.16    2.67
  -2   3  -6  151.77    2.75
  -2   3  -6  152.85    2.69
   2  -3   6  153.85    2.70
  -2   3  -6  154.09    3.09
  -2   3  -7    2.08    0.52
  -2   3  -7    2.37    0.37
  -2   3  -7    2.35    0.41
  -2   3  -8   47.58    1.21
  -2   3  -8   48.06    1.57
  -2   3  -8   47.88    1.23
  -2   3  -8   48.72    1.39
  -2   3  -9   45.43    1.38
  -2   3  -9   46.65    1.24
  -2   3  -9   46.31    1.61
  -2   3 -10    8.91    0.66
  -2   3 -10    8.03    0.81
  -2   3 -10    8.55    0.58
  -2   3 -11    1.01    0.39
  -2   3 -11    1.01    0.58
  -2   3 -11    0.20    0.42
   2  -3  12   14.25    0.80
  -2   3 -12   14.22    0.76
  -2   3 -13   13.67    0.97
  -2   3 -14   23.95    1.15
   2  -3  14   22.44    0.86
  -2   3 -15    4.59    0.44
  -2   3 -15    4.03    0.56
  -2   3 -16   13.63    0.53
  -2   3 -16   12.79    0.65
  -2   2  18    0.16    0.26
  -2   2  18    0.22    0.29
   2  -2 -18    0.24    0.25
   2  -2 -17   14.43    0.62
  -2   2  17   13.22    0.66
   2  -2 -17   14.44    0.83
  -2   2  17   14.59    0.70
  -2   2  16   24.39    0.95
   2  -2 -16   23.05    0.89
   2  -2 -16   24.69    1.15
   2  -2 -16   23.36    1.10
  -2   2  16   23.58    0.96
  -2   2  15    0.40    0.45
   2  -2 -15    0.21    0.54
  -2   2  15    0.74    0.50
   2  -2 -14   29.50    1.11
  -2   2  14   29.88    1.16
  -2   2  14   29.78    1.19
   2  -2 -13    2.67    0.53
   2  -2 -13    3.14    0.71
   2  -2 -13    2.73    0.65
  -2   2  13    2.42    0.58
   2  -2 -12  180.62    3.49
   2  -2 -12  180.22    3.93
   2  -2 -12  177.24    3.94
  -2   2  12  180.83    3.54
   2  -2 -11    1.63    0.48
   2  -2 -11    2.15    0.63
   2  -2 -11    1.69    0.58
  -2   2  11    0.98    0.48
   2  -2 -10   93.73    2.07
   2  -2 -10   97.48    2.45
   2  -2 -10   95.34    2.42
  -2   2  10   97.94    2.14
   2  -2  -9  168.56    3.08
   2  -2  -9  168.00    3.44
  -2   2   9  165.98    3.09
   2  -2  -8  510.98    8.43
   2  -2  -7   77.38    1.61
   2  -2  -7   80.07    1.85
  -2   2   7   78.65    1.62
   2  -2  -6  186.81    3.12
  -2   2   6  181.82    3.11
  -2   2   5    5.84    0.22
  -2   2   5    4.98    0.38
   2  -2  -5    6.03    0.40
   2  -2  -5    5.08    0.50
  -2   2   4    5.69    0.22
  -2   2   4    5.05    0.22
  -2   2   4    5.29    0.36
  -2   2   4    5.12    0.23
   2  -2  -4    4.97    0.35
   2  -2  -4    4.63    0.44
   2  -2  -3  167.77    2.86
   2  -2  -3  162.37    2.88
  -2   2   3  168.70    2.59
  -2   2   3  164.12    2.71
  -2   2   3  169.50    2.69
  -2   2   3  170.40    2.61
  -2   2   3  168.74    2.64
   2  -2  -3  166.30    2.73
  -2   2   3  173.00    2.69
  -2   2   3  169.56    2.69
  -2   2   2  501.02    7.56
   2  -2  -2  485.46    7.68
   2  -2  -2  496.46    7.65
  -2   2   2  503.93    7.48
  -2   2   2  505.09    7.53
  -2   2   2  507.33    7.49
   2  -2  -2  493.97    7.54
  -2   2   2  488.34    7.51
  -2   2   2  504.64    7.53
  -2   2   2  495.36    7.59
  -2   2   1    1.35    0.31
  -2   2   1    1.37    0.25
   2  -2  -1    1.62    0.26
   2  -2  -1    1.84    0.29
  -2   2   1    1.40    0.20
  -2   2   1    1.33    0.31
  -2   2   1    1.07    0.22
   2  -2  -1    1.42    0.23
  -2   2   1    2.08    0.24
  -2   2   1    1.37    0.22
  -2   2   1    0.97    0.21
  -2   2   1    1.19    0.22
  -2   2   0    0.62    0.27
  -2   2   0    1.12    0.29
  -2   2   0    0.98    0.29
  -2   2   0    0.85    0.30
   2  -2   0    1.14    0.24
  -2   2   0    1.10    0.23
  -2   2   0    0.53    0.22
  -2   2   0    0.44    0.22
  -2   2   0    0.78    0.27
  -2   2   0    0.64    0.24
   2  -2   0    1.16    0.18
   2  -2   0    0.69    0.19
  -2   2   0    1.08    0.23
  -2   2   0    0.94    0.26
  -2   2   0    1.05    0.23
  -2   2   0    0.90    0.22
  -2   2   0    1.00    0.22
  -2   2  -1  186.40    3.06
  -2   2  -1  184.56    3.02
  -2   2  -1  183.17    3.03
   2  -2   1  181.51    2.91
  -2   2  -1  182.13    2.90
   2  -2   1  179.13    2.86
  -2   2  -1  183.50    2.90
  -2   2  -1  185.79    2.92
  -2   2  -1  186.02    2.93
  -2   2  -1  183.00    2.89
  -2   2  -1  187.79    3.14
  -2   2  -1  180.28    3.13
  -2   2  -1  182.06    3.02
  -2   2  -1  179.23    2.93
   2  -2   1  180.31    2.82
  -2   2  -1  182.95    2.78
  -2   2  -1  184.18    2.92
  -2   2  -1  181.58    3.02
  -2   2  -1  184.36    2.91
  -2   2  -2  736.06   11.21
  -2   2  -2  753.82   11.14
  -2   2  -2  747.12   11.14
  -2   2  -2  727.95   11.02
   2  -2   2  715.80   10.96
  -2   2  -2  740.42   11.02
  -2   2  -2  733.95   11.03
  -2   2  -2  743.17   10.98
  -2   2  -2  741.01   11.00
  -2   2  -2  729.43   11.05
  -2   2  -2  736.54   11.28
  -2   2  -2  725.07   11.13
  -2   2  -2  716.27   11.27
  -2   2  -2  730.25   11.26
  -2   2  -2  738.53   11.07
  -2   2  -2  737.87   11.06
  -2   2  -2  721.22   11.04
  -2   2  -2  729.46   11.00
  -2   2  -3  503.95    7.69
  -2   2  -3  503.92    7.55
  -2   2  -3  503.87    7.65
  -2   2  -3  504.85    7.71
  -2   2  -3  501.13    7.59
  -2   2  -3  496.07    7.70
  -2   2  -3  493.71    7.61
  -2   2  -3  504.67    7.89
  -2   2  -3  511.04    7.93
  -2   2  -3  501.87    7.91
  -2   2  -3  499.81    7.79
  -2   2  -3  499.38    7.69
  -2   2  -3  500.02    7.69
  -2   2  -3  507.04    7.63
  -2   2  -3  507.68    7.85
  -2   2  -3  499.68    7.89
  -2   2  -4   81.82    1.44
  -2   2  -4   80.75    1.57
  -2   2  -4   80.90    1.57
  -2   2  -4   83.60    1.52
  -2   2  -4   80.40    1.46
  -2   2  -4   81.13    1.44
  -2   2  -4   81.46    1.64
  -2   2  -4   81.27    1.71
  -2   2  -4   80.76    1.73
  -2   2  -4   84.89    1.77
  -2   2  -4   79.92    1.54
  -2   2  -4   82.67    1.53
  -2   2  -4   80.75    1.56
   2  -2   4   84.03    1.48
  -2   2  -4   80.76    1.57
  -2   2  -4   85.36    1.70
  -2   2  -4   84.27    1.46
  -2   2  -5  778.77   12.03
  -2   2  -5  756.97   11.64
  -2   2  -5  759.20   11.80
  -2   2  -5  753.78   11.74
  -2   2  -5  765.80   11.67
  -2   2  -5  773.60   11.72
  -2   2  -5  758.35   11.60
  -2   2  -5  770.60   11.99
  -2   2  -5  785.40   11.98
  -2   2  -5  763.39   11.93
  -2   2  -5  764.37   11.68
  -2   2  -5  771.95   11.72
   2  -2   5  777.90   11.64
  -2   2  -5  786.32   11.58
  -2   2  -5  781.99   11.73
  -2   2  -6    0.85    0.44
   2  -2   6    1.08    0.36
  -2   2  -6    0.27    0.30
  -2   2  -6    0.43    0.30
  -2   2  -6    1.38    0.29
  -2   2  -6    0.61    0.23
   2  -2   6    1.38    0.28
  -2   2  -6    0.41    0.27
   2  -2   6    1.35    0.30
  -2   2  -6    0.59    0.19
  -2   2  -6    0.62    0.33
  -2   2  -7   22.55    0.97
   2  -2   7   23.06    0.86
  -2   2  -7   23.04    0.74
  -2   2  -7   22.97    0.66
  -2   2  -7   24.24    0.86
   2  -2   7   23.24    0.70
   2  -2   7   23.65    0.72
  -2   2  -7   24.02    0.76
  -2   2  -8   24.83    0.84
  -2   2  -8   23.96    1.07
   2  -2   8   23.10    0.93
  -2   2  -8   26.05    0.92
  -2   2  -9   65.33    1.56
  -2   2  -9   64.59    1.90
  -2   2 -10   29.50    1.03
  -2   2 -10   31.15    1.33
  -2   2 -10   29.31    1.00
  -2   2 -11    1.04    0.44
  -2   2 -11    0.60    0.57
  -2   2 -11    0.27    0.40
  -2   2 -12   28.92    1.03
  -2   2 -12   26.72    1.35
  -2   2 -12   27.01    0.99
   2  -2  12   29.08    1.09
  -2   2 -13    9.52    0.63
   2  -2  13    9.14    0.69
  -2   2 -14    1.42    0.57
   2  -2  14    1.93    0.47
  -2   2 -14    0.62    0.36
  -2   2 -15   31.65    1.27
   2  -2  15   32.15    1.00
  -2   2 -16    0.51    0.30
  -2   2 -16    0.57    0.41
  -2   2 -17    4.77    0.31
  -2   1  18   16.03    0.59
  -2   1  18   15.79    0.54
  -2   1  17   22.95    0.80
   2  -1 -17   20.52    0.70
  -2   1  17   21.64    0.83
   2  -1 -17   20.81    0.93
   2  -1 -16   28.25    0.96
  -2   1  16   29.73    1.04
  -2   1  16   28.54    1.06
   2  -1 -16   26.87    1.15
  -2   1  15   16.49    0.88
   2  -1 -15   17.63    1.05
   2  -1 -15   15.40    0.92
  -2   1  14   15.13    0.87
   2  -1 -14   15.14    0.82
  -2   1  13    6.35    0.69
   2  -1 -13    5.55    0.77
   2  -1 -13    6.17    0.79
   2  -1 -13    5.88    0.61
  -2   1  12    6.67    0.68
   2  -1 -12    8.26    0.85
   2  -1 -12    8.32    0.84
   2  -1 -12    7.08    0.65
  -2   1  11    8.93    0.71
   2  -1 -11    7.93    0.83
   2  -1 -11    8.18    0.65
  -2   1  10  369.32    6.15
  -2   1  10  369.15    6.56
   2  -1 -10  364.35    6.53
   2  -1 -10  359.80    6.08
  -2   1   9    4.41    0.49
   2  -1  -9    4.10    0.47
   2  -1  -9    4.33    0.59
  -2   1   9    3.96    0.60
  -2   1   8   66.66    1.76
   2  -1  -8   64.87    1.72
  -2   1   7  202.13    3.50
  -2   1   7  211.51    3.53
   2  -1  -7  206.39    3.52
  -2   1   7  210.76    3.80
   2  -1  -7  211.09    3.80
  -2   1   6  279.34    4.45
  -2   1   6  272.08    4.44
   2  -1  -5  242.09    4.14
  -2   1   5  245.18    4.12
  -2   1   5  248.67    3.93
  -2   1   5  242.27    3.92
  -2   1   4 1184.73   17.43
  -2   1   4 1177.72   17.44
  -2   1   4 1158.20   17.23
  -2   1   4 1185.44   17.63
   2  -1  -4 1192.00   17.63
  -2   1   3  442.87    6.61
  -2   1   3  442.39    6.69
  -2   1   3  424.93    6.62
  -2   1   3  440.47    6.64
  -2   1   3  450.47    6.59
  -2   1   3  441.25    6.84
   2  -1  -3  446.79    6.85
   2  -1  -2 1851.78   27.62
  -2   1   2 1862.74   27.50
  -2   1   2 1841.07   27.48
  -2   1   2 1846.68   27.51
  -2   1   2 1864.51   27.49
  -2   1   2 1885.49   27.49
  -2   1   2 1865.12   27.53
  -2   1   2 1878.11   27.48
   2  -1  -2 1835.86   27.53
  -2   1   2 1874.53   27.57
   2  -1  -1   30.93    0.66
  -2   1   1   30.93    0.64
  -2   1   1   30.32    0.62
  -2   1   1   31.71    0.64
  -2   1   1   31.31    0.64
  -2   1   1   31.43    0.58
  -2   1   1   31.26    0.62
  -2   1   1   29.51    0.65
  -2   1   1   30.85    0.67
  -2   1   1   31.26    0.74
  -2   1   1   30.94    0.62
   2  -1  -1   31.71    0.60
  -2   1   1   31.22    0.65
  -2   1   1   31.55    0.59
  -2   1   1   31.33    0.74
  -2   1   1   32.09    0.69
  -2   1   0 3230.66   47.01
  -2   1   0 3198.85   46.97
  -2   1   0 3195.08   47.01
  -2   1   0 3137.85   47.00
   2  -1   0 3198.65   46.87
   2  -1   0 3191.11   46.84
  -2   1   0 3175.52   46.89
  -2   1   0 3182.62   46.88
  -2   1   0 3149.41   46.90
  -2   1   0 3164.36   46.90
  -2   1   0 3174.57   46.91
  -2   1   0 3157.73   47.04
  -2   1   0 3185.00   46.98
  -2   1   0 3122.64   47.06
  -2   1   0 3169.54   47.00
  -2   1   0 3182.93   46.89
  -2   1   0 3155.37   46.90
   2  -1   0 3183.41   46.81
  -2   1   0 3206.19   46.89
  -2   1   0 3202.84   46.89
  -2   1   0 3183.58   46.91
  -2   1   0 3190.85   46.99
  -2   1   0 3162.61   46.90
  -2   1  -1 1906.76   28.62
  -2   1  -1 1934.16   28.60
  -2   1  -1 1954.66   28.61
  -2   1  -1 1925.02   28.64
  -2   1  -1 1926.93   28.42
   2  -1   1 1922.47   28.42
  -2   1  -1 1943.64   28.50
  -2   1  -1 1936.58   28.50
  -2   1  -1 1923.96   28.50
  -2   1  -1 1902.54   28.50
  -2   1  -1 1940.08   28.52
  -2   1  -1 1928.77   28.49
  -2   1  -1 1924.00   28.67
  -2   1  -1 1880.54   28.68
  -2   1  -1 1945.09   28.60
  -2   1  -1 1942.94   28.53
  -2   1  -1 1924.00   28.52
   2  -1   1 1930.48   28.38
  -2   1  -1 1924.62   28.51
  -2   1  -1 1923.60   28.53
  -2   1  -1 1928.74   28.60
  -2   1  -1 1913.47   28.61
  -2   1  -1 1922.59   28.50
  -2   1  -2   84.08    1.63
  -2   1  -2   84.18    1.59
  -2   1  -2   85.62    1.65
  -2   1  -2   83.45    1.40
  -2   1  -2   86.85    1.49
  -2   1  -2   85.31    1.52
  -2   1  -2   87.13    1.48
  -2   1  -2   87.24    1.47
  -2   1  -2   88.16    1.51
  -2   1  -2   86.89    1.47
  -2   1  -2   84.91    1.66
  -2   1  -2   86.92    1.65
  -2   1  -2   86.89    1.58
  -2   1  -2   83.91    1.65
  -2   1  -2   84.73    1.52
  -2   1  -2   86.66    1.52
  -2   1  -2   84.52    1.48
  -2   1  -2   87.04    1.51
  -2   1  -2   88.96    1.47
  -2   1  -2   87.54    1.59
  -2   1  -3  121.95    2.24
  -2   1  -3  121.91    2.23
  -2   1  -3  121.65    1.93
  -2   1  -3  123.10    2.04
  -2   1  -3  117.22    2.06
  -2   1  -3  125.68    2.11
  -2   1  -3  126.74    2.07
  -2   1  -3  124.12    2.09
  -2   1  -3  125.92    2.04
  -2   1  -3  124.30    2.04
  -2   1  -3  124.93    2.26
  -2   1  -3  118.76    2.24
  -2   1  -3  127.79    2.18
  -2   1  -3  125.35    2.28
  -2   1  -3  130.55    2.20
  -2   1  -3  121.18    2.08
  -2   1  -3  125.76    2.11
  -2   1  -3  122.27    2.10
   2  -1   3  124.14    1.98
  -2   1  -3  122.12    2.06
  -2   1  -3  127.23    2.04
  -2   1  -3  123.94    2.09
  -2   1  -4    1.44    0.39
  -2   1  -4    2.13    0.41
  -2   1  -4    2.06    0.37
  -2   1  -4    1.44    0.25
  -2   1  -4    1.68    0.21
  -2   1  -4    1.95    0.30
  -2   1  -4    2.13    0.25
  -2   1  -4    1.69    0.32
  -2   1  -4    1.85    0.29
  -2   1  -4    1.75    0.26
  -2   1  -4    1.49    0.36
  -2   1  -4    1.19    0.36
  -2   1  -4    1.63    0.33
  -2   1  -4    1.54    0.30
  -2   1  -4    1.42    0.31
  -2   1  -4    1.62    0.29
  -2   1  -4    1.71    0.31
   2  -1   4    2.20    0.23
  -2   1  -4    2.36    0.31
  -2   1  -4    1.55    0.20
  -2   1  -5  226.23    3.81
   2  -1   5  219.50    3.66
  -2   1  -5  220.40    3.57
  -2   1  -5  220.39    3.63
  -2   1  -5  216.63    3.67
  -2   1  -5  222.43    3.57
  -2   1  -5  222.51    3.75
  -2   1  -5  221.36    3.88
  -2   1  -5  234.72    3.84
  -2   1  -5  222.07    3.65
   2  -1   5  225.19    3.52
  -2   1  -5  215.32    3.59
   2  -1   5  228.36    3.54
  -2   1  -5  220.63    3.61
  -2   1  -5  227.03    3.52
  -2   1  -6   25.54    0.92
   2  -1   6   26.23    0.80
  -2   1  -6   25.58    0.71
  -2   1  -6   26.23    0.73
  -2   1  -6   24.48    0.77
  -2   1  -6   27.01    0.70
  -2   1  -6   26.82    0.81
  -2   1  -6   26.81    0.86
   2  -1   6   25.90    0.67
   2  -1   6   26.31    0.68
  -2   1  -6   25.91    0.61
  -2   1  -6   26.87    0.72
  -2   1  -7  475.55    7.55
  -2   1  -7  484.85    7.49
  -2   1  -7  474.81    7.43
   2  -1   7  476.89    7.41
  -2   1  -7  475.03    7.89
  -2   1  -7  478.44    7.73
  -2   1  -7  485.04    7.47
   2  -1   8    9.14    0.60
  -2   1  -8    9.69    0.51
  -2   1  -8    9.06    0.46
   2  -1   8    9.39    0.48
  -2   1  -8    8.98    0.46
  -2   1  -8    8.64    0.58
  -2   1  -8    8.41    0.70
  -2   1  -8    9.45    0.55
  -2   1  -9   31.75    1.26
   2  -1   9   31.74    1.12
  -2   1  -9   31.54    0.98
   2  -1   9   30.75    0.91
  -2   1 -10   12.87    0.90
   2  -1  10   12.56    0.79
  -2   1 -10   12.15    0.64
  -2   1 -11  122.98    2.51
  -2   1 -11  123.22    2.98
  -2   1 -11  125.94    2.57
  -2   1 -12    1.42    0.63
   2  -1  12    1.31    0.51
  -2   1 -12    1.34    0.42
  -2   1 -13    1.88    0.66
   2  -1  13    1.79    0.51
  -2   1 -13    2.25    0.45
  -2   1 -14   43.07    1.61
  -2   1 -14   42.16    1.26
   2  -1  14   41.92    1.33
  -2   1 -15   23.77    1.15
  -2   1 -15   22.09    0.83
   2  -1  15   21.20    0.87
  -2   1 -16   45.15    1.12
  -2   1 -16   47.78    1.24
   2  -1  16   46.91    1.19
  -2   1 -17   16.94    0.60
  -2   1 -17   18.75    0.77
  -2   0  18   20.51    0.57
  -2   0  18   21.25    0.63
  -2   0  17    2.83    0.40
   2   0 -17    2.76    0.46
  -2   0  17    2.32    0.41
   2   0 -17    2.85    0.33
   2   0 -16   27.07    1.11
  -2   0  16   30.78    1.05
   2   0 -16   28.65    0.92
  -2   0  16   29.57    1.01
   2   0 -15    3.95    0.66
  -2   0  14   62.25    1.74
   2   0 -14   58.77    1.60
  -2   0  13   30.57    1.22
   2   0 -13   28.19    1.35
   2   0 -13   31.31    1.43
   2   0 -13   32.24    1.14
  -2   0  12   40.88    1.37
   2   0 -12   41.39    1.60
  -2   0  12   41.87    1.68
   2   0 -12   42.16    1.31
  -2   0  11   57.46    1.60
   2   0 -11   57.39    1.53
  -2   0  11   61.05    1.93
   2   0 -11   61.49    1.92
   2   0 -10    7.51    0.56
  -2   0  10    8.33    0.63
  -2   0  10    7.43    0.76
   2   0 -10    7.98    0.77
  -2   0   9   93.89    2.00
  -2   0   9   96.28    2.33
   2   0  -9   93.00    2.26
  -2   0   8  355.19    6.12
   2   0  -8  356.06    6.13
  -2   0   7   78.31    1.62
  -2   0   7   81.41    1.87
   2   0  -7   79.51    1.85
  -2   0   6   83.80    1.61
  -2   0   5   80.96    1.54
  -2   0   5   82.38    1.72
   2   0  -5   84.21    1.73
  -2   0   5   83.30    1.36
  -2   0   4    6.94    0.39
  -2   0   4    6.79    0.46
   2   0  -4    7.69    0.47
  -2   0   4    7.87    0.21
  -2   0   3  328.60    5.00
  -2   0   3  332.58    5.14
   2   0  -3  319.01    5.13
  -2   0   3  324.19    4.98
  -2   0   2   48.08    0.80
  -2   0   2   47.24    0.84
  -2   0   2   47.82    0.93
  -2   0   2   48.97    0.88
  -2   0   2   51.49    0.89
  -2   0   2   48.38    0.88
  -2   0   2   48.08    0.83
  -2   0   2   50.12    0.85
  -2   0   2   47.24    0.97
   2   0  -2   48.40    0.99
  -2   0   1 1874.48   27.79
  -2   0   1 1896.92   27.79
  -2   0   1 1872.04   27.79
   2   0  -1 1865.57   27.74
  -2   0   1 1876.07   27.72
  -2   0   1 1880.66   27.65
  -2   0   1 1837.81   27.68
  -2   0   1 1885.40   27.70
  -2   0   1 1897.52   27.73
  -2   0   1 1894.98   27.79
  -2   0   1 1879.81   27.65
  -2   0   1 1887.05   27.69
  -2   0   1 1877.87   27.71
  -2   0   1 1878.73   27.71
  -2   0   1 1855.95   27.69
  -2   0   1 1857.35   27.68
  -2   0   1 1883.51   27.71
  -2   0   0    9.12    0.38
  -2   0   0    8.59    0.35
  -2   0   0    9.10    0.35
  -2   0   0    7.55    0.35
  -2   0   0    8.50    0.22
  -2   0   0    8.33    0.21
   2   0   0    8.55    0.25
  -2   0   0    8.43    0.30
  -2   0   0    8.48    0.27
  -2   0   0    7.89    0.28
  -2   0   0   10.88    0.32
  -2   0   0    8.46    0.30
  -2   0   0    7.54    0.36
  -2   0   0    7.75    0.33
  -2   0   0    8.02    0.33
  -2   0   0    8.10    0.30
  -2   0   0    7.91    0.29
  -2   0   0    8.18    0.28
  -2   0   0    8.31    0.37
  -2   0   0    8.20    0.29
  -2   0   0    9.42    0.31
  -2   0   0    8.27    0.30
  -2   0  -1  569.25    8.53
  -2   0  -1  571.82    8.55
  -2   0  -1  562.28    8.54
  -2   0  -1  564.51    8.54
  -2   0  -1  564.12    8.55
  -2   0  -1  567.71    8.67
  -2   0  -1  566.80    8.62
  -2   0  -1  566.15    8.61
  -2   0  -1  586.29    8.70
  -2   0  -1  580.20    8.55
  -2   0  -1  587.33    8.58
  -2   0  -1  570.91    8.56
  -2   0  -1  567.36    8.56
  -2   0  -1  568.69    8.65
  -2   0  -1  569.18    8.54
  -2   0  -1  569.38    8.62
  -2   0  -1  564.46    8.56
  -2   0  -1  570.02    8.54
  -2   0  -1  577.18    8.55
  -2   0  -1  575.47    8.65
  -2   0  -1  567.86    8.62
  -2   0  -1  569.67    8.67
  -2   0  -1  573.65    8.63
  -2   0  -2 2171.52   31.87
  -2   0  -2 2159.52   31.86
  -2   0  -2 2134.00   31.84
   2   0   2 2152.73   31.62
   2   0   2 2111.95   31.62
  -2   0  -2 2154.17   31.73
  -2   0  -2 2158.57   31.72
  -2   0  -2 2148.27   31.76
  -2   0  -2 2154.47   31.74
  -2   0  -2 2143.16   31.73
  -2   0  -2 2170.44   31.72
  -2   0  -2 2134.89   31.90
  -2   0  -2 2118.15   31.82
  -2   0  -2 2152.54   31.83
  -2   0  -2 2159.44   31.88
  -2   0  -2 2173.52   31.74
  -2   0  -2 2152.62   31.76
  -2   0  -2 2176.49   31.75
  -2   0  -2 2127.41   31.76
  -2   0  -2 2160.55   31.72
   2   0   2 2143.20   31.59
  -2   0  -2 2147.87   31.87
  -2   0  -3  324.23    5.15
  -2   0  -3  323.80    5.10
  -2   0  -3  322.72    5.14
   2   0   3  324.38    4.94
  -2   0  -3  318.44    4.84
  -2   0  -3  325.59    5.03
  -2   0  -3  312.64    5.01
  -2   0  -3  332.90    5.00
  -2   0  -3  321.23    4.97
  -2   0  -3  330.37    4.95
  -2   0  -3  331.99    4.99
  -2   0  -3  328.58    5.00
  -2   0  -3  328.11    5.08
  -2   0  -3  326.23    5.19
  -2   0  -3  321.56    5.09
   2   0   3  329.09    4.87
  -2   0  -3  332.95    5.00
  -2   0  -3  321.09    4.99
  -2   0  -3  331.12    5.02
  -2   0  -3  327.44    5.03
   2   0   3  326.47    4.86
  -2   0  -3  323.67    4.81
  -2   0  -3  317.13    4.96
  -2   0  -3  325.97    5.13
  -2   0  -3  308.89    4.98
  -2   0  -4   53.83    1.22
  -2   0  -4   53.94    1.23
  -2   0  -4   53.90    1.00
   2   0   4   53.25    1.05
  -2   0  -4   52.90    1.06
  -2   0  -4   54.11    1.10
  -2   0  -4   52.43    1.02
  -2   0  -4   52.80    1.06
  -2   0  -4   54.76    0.99
  -2   0  -4   54.62    1.04
  -2   0  -4   52.62    1.26
  -2   0  -4   54.10    1.12
  -2   0  -4   54.79    1.15
  -2   0  -4   52.82    1.10
   2   0   4   54.71    0.95
  -2   0  -4   51.80    1.09
  -2   0  -4   54.17    1.07
  -2   0  -4   54.89    1.02
  -2   0  -4   53.61    0.90
  -2   0  -4   52.84    1.03
  -2   0  -4   54.19    1.17
  -2   0  -5   70.02    1.53
  -2   0  -5   71.40    1.51
   2   0   5   70.95    1.37
  -2   0  -5   70.10    1.32
  -2   0  -5   68.24    1.33
  -2   0  -5   69.76    1.27
  -2   0  -5   66.58    1.38
  -2   0  -5   69.04    1.23
  -2   0  -5   70.51    1.39
   2   0   5   69.07    1.24
  -2   0  -5   69.62    1.18
  -2   0  -5   70.15    1.30
  -2   0  -6  150.52    2.59
  -2   0  -6  153.57    2.66
   2   0   6  154.51    2.69
  -2   0  -6  151.10    2.63
   2   0   6  153.62    2.52
  -2   0  -6  152.39    2.45
  -2   0  -6  152.37    2.56
  -2   0  -6  145.63    2.48
  -2   0  -7  148.46    2.80
  -2   0  -7  149.35    2.56
  -2   0  -7  152.27    2.73
  -2   0  -7  147.75    2.62
  -2   0  -7  142.68    2.63
   2   0   7  146.07    2.70
   2   0   7  143.88    2.49
  -2   0  -7  146.90    2.57
  -2   0  -7  142.15    2.41
  -2   0  -7  148.44    2.50
  -2   0  -7  144.27    2.41
   2   0   8  172.12    3.18
  -2   0  -8  163.00    3.09
  -2   0  -8  168.90    3.01
  -2   0  -8  170.54    2.95
  -2   0  -8  171.48    3.33
  -2   0  -8  176.31    3.23
  -2   0  -8  165.71    2.86
  -2   0  -8  173.06    2.99
   2   0   8  169.51    2.91
  -2   0  -9   55.83    1.64
  -2   0  -9   57.95    1.54
   2   0   9   57.40    1.53
  -2   0 -10    2.83    0.40
   2   0  10    4.11    0.55
  -2   0 -10    3.29    0.64
  -2   0 -10    2.75    0.48
  -2   0 -10    2.97    0.39
  -2   0 -11   65.58    1.96
   2   0  11   67.66    1.70
  -2   0 -12    5.45    0.75
   2   0  12    7.76    0.67
  -2   0 -13   39.26    1.57
   2   0  13   41.78    1.34
  -2   0 -13   39.97    1.29
   2   0  14   -0.47    0.47
  -2   0 -14    0.30    0.38
  -2   0 -15  120.79    2.90
   2   0  16   54.54    1.37
  -2   0 -16   51.52    1.59
  -2   0 -16   52.14    1.34
  -2   0 -16   53.44    1.33
   2   0  17    4.32    0.39
  -2   0 -17    4.83    0.36
  -2   0 -17    4.45    0.37
  -2   0 -17    4.67    0.49
  -2  -1  17   30.35    0.86
  -2  -1  17   32.08    0.93
   2   1 -17   32.16    1.03
  -2  -1  16    2.69    0.45
   2   1 -16    2.36    0.36
  -2  -1  16    3.00    0.49
   2   1 -16    2.53    0.50
   2   1 -15   25.72    0.93
   2   1 -15   25.09    1.14
   2   1 -15   27.49    1.20
  -2  -1  14  135.25    2.90
   2   1 -14  132.33    3.22
   2   1 -14  134.97    3.17
   2   1 -14  140.23    2.80
  -2  -1  13   10.66    0.79
   2   1 -13   11.27    0.95
   2   1 -13   10.33    0.87
   2   1 -13    9.54    0.68
  -2  -1  12    0.87    0.54
   2   1 -12    0.83    0.46
   2   1 -12    0.17    0.56
  -2  -1  12    0.69    0.64
   2   1 -11   62.20    1.62
   2   1 -11   65.22    1.97
  -2  -1  11   65.69    2.07
  -2  -1  11   66.01    1.72
  -2  -1  10   19.68    1.10
   2   1 -10   19.41    1.06
  -2  -1  10   21.31    0.89
  -2  -1   9   95.14    2.37
   2   1  -9   92.01    2.28
  -2  -1   9   95.65    2.02
  -2  -1   8  110.61    2.51
   2   1  -8  114.13    2.48
  -2  -1   8  111.64    2.20
  -2  -1   7   98.35    2.17
   2   1  -7   98.25    2.14
  -2  -1   7   96.91    1.90
  -2  -1   6   47.90    1.28
  -2  -1   6   45.87    1.07
   2   1  -5  294.11    4.91
   2   1  -5  296.39    4.93
  -2  -1   5  297.18    4.70
  -2  -1   4   32.16    0.57
  -2  -1   4   33.40    0.79
   2   1  -4   34.13    0.91
   2   1  -4   33.32    0.90
   2   1  -3  327.82    5.05
   2   1  -3  326.62    5.05
  -2  -1   3  317.28    4.75
  -2  -1   3  332.94    4.91
  -2  -1   3  335.38    4.74
  -2  -1   2 2166.88   31.90
   2   1  -2 2218.35   32.03
   2   1  -2 2166.26   32.03
  -2  -1   2 2127.67   31.78
  -2  -1   2 2164.04   31.83
  -2  -1   2 2180.95   31.86
  -2  -1   2 2154.69   31.81
  -2  -1   2 2138.13   31.91
  -2  -1   2 2181.59   31.82
  -2  -1   2 2161.11   31.86
  -2  -1   1  119.31    1.94
  -2  -1   1  116.33    1.95
   2   1  -1  121.64    1.98
  -2  -1   1  120.80    1.87
  -2  -1   1  119.88    1.88
  -2  -1   1  117.21    1.90
  -2  -1   1  120.67    1.93
  -2  -1   1  122.24    1.87
  -2  -1   1  123.09    1.90
   2   1  -1  119.92    1.90
  -2  -1   1  119.66    1.91
  -2  -1   0  453.78    6.96
  -2  -1   0  460.65    7.00
  -2  -1   0  467.70    6.98
   2   1   0  455.40    6.88
  -2  -1   0  448.38    6.88
  -2  -1   0  459.28    6.88
  -2  -1   0  463.33    6.88
  -2  -1   0  452.67    6.88
  -2  -1   0  459.66    6.92
  -2  -1   0  460.39    6.95
  -2  -1   0  468.91    6.90
  -2  -1   0  472.72    6.88
  -2  -1   0  447.18    6.88
   2   1   0  460.34    6.85
  -2  -1   0  459.55    6.83
  -2  -1   0  456.85    6.89
  -2  -1   0  469.12    6.90
   2   1   1   19.36    0.38
  -2  -1  -1   18.39    0.45
  -2  -1  -1   19.17    0.46
  -2  -1  -1   17.73    0.46
  -2  -1  -1   19.43    0.44
  -2  -1  -1   18.84    0.45
  -2  -1  -1   18.67    0.45
  -2  -1  -1   19.17    0.48
  -2  -1  -1   18.80    0.50
  -2  -1  -1   19.79    0.55
  -2  -1  -1   18.10    0.46
  -2  -1  -1   18.91    0.45
  -2  -1  -1   21.21    0.46
  -2  -1  -1   19.99    0.46
  -2  -1  -1   19.35    0.35
  -2  -1  -1   19.38    0.44
  -2  -1  -1   18.58    0.45
  -2  -1  -1   18.56    0.46
  -2  -1  -1   19.29    0.48
  -2  -1  -1   19.48    0.51
  -2  -1  -1   19.58    0.38
  -2  -1  -1   18.33    0.55
  -2  -1  -1   19.24    0.50
  -2  -1  -1   19.81    0.53
  -2  -1  -2  537.83    8.20
  -2  -1  -2  536.67    8.22
  -2  -1  -2  553.46    8.25
  -2  -1  -2  544.01    8.06
  -2  -1  -2  533.14    8.14
  -2  -1  -2  541.18    8.11
  -2  -1  -2  538.77    8.12
  -2  -1  -2  543.16    8.14
   2   1   2  539.17    8.04
  -2  -1  -2  542.46    8.11
  -2  -1  -2  547.06    8.11
  -2  -1  -2  542.89    8.20
  -2  -1  -2  542.27    8.27
  -2  -1  -2  548.72    8.20
  -2  -1  -2  540.23    8.13
  -2  -1  -2  536.92    8.15
  -2  -1  -2  534.09    8.11
   2   1   2  536.55    8.02
  -2  -1  -2  542.78    8.10
  -2  -1  -2  542.19    8.11
  -2  -1  -2  550.20    8.13
  -2  -1  -3   31.91    0.77
  -2  -1  -3   30.23    0.74
  -2  -1  -3   31.04    0.65
  -2  -1  -3   29.91    0.69
  -2  -1  -3   30.55    0.70
  -2  -1  -3   30.52    0.66
   2   1   3   29.24    0.61
  -2  -1  -3   29.43    0.64
  -2  -1  -3   30.28    0.83
  -2  -1  -3   31.70    0.76
  -2  -1  -3   32.26    0.73
  -2  -1  -3   31.93    0.69
  -2  -1  -3   30.77    0.72
  -2  -1  -3   32.21    0.66
  -2  -1  -3   31.99    0.63
  -2  -1  -3   31.50    0.56
  -2  -1  -3   30.89    0.67
  -2  -1  -3   31.94    0.79
  -2  -1  -4   35.43    0.89
  -2  -1  -4   36.01    0.83
  -2  -1  -4   36.02    0.74
  -2  -1  -4   35.21    0.81
  -2  -1  -4   34.36    0.79
  -2  -1  -4   34.29    0.73
  -2  -1  -4   35.00    0.75
   2   1   4   34.55    0.68
  -2  -1  -4   36.11    0.82
  -2  -1  -4   34.13    0.74
  -2  -1  -4   35.59    0.66
  -2  -1  -4   36.09    0.70
  -2  -1  -4   33.35    0.86
  -2  -1  -4   35.93    0.75
  -2  -1  -5    7.37    0.48
   2   1   5    9.00    0.43
  -2  -1  -5    7.74    0.37
  -2  -1  -5    7.90    0.40
  -2  -1  -5    8.14    0.34
  -2  -1  -5    7.60    0.40
  -2  -1  -5    7.93    0.32
  -2  -1  -5    7.73    0.29
  -2  -1  -5    8.10    0.41
  -2  -1  -5    8.13    0.37
  -2  -1  -5    8.11    0.32
  -2  -1  -5    7.86    0.30
  -2  -1  -5    8.27    0.37
  -2  -1  -5    7.57    0.44
  -2  -1  -6    8.55    0.56
  -2  -1  -6    8.73    0.46
   2   1   6    9.12    0.48
  -2  -1  -6    9.56    0.43
  -2  -1  -6    8.69    0.34
  -2  -1  -6    8.58    0.43
  -2  -1  -6    8.55    0.31
  -2  -1  -6    9.49    0.43
  -2  -1  -6    9.41    0.41
  -2  -1  -6    9.34    0.35
  -2  -1  -6    9.61    0.40
  -2  -1  -6    9.51    0.49
  -2  -1  -7   21.12    0.82
  -2  -1  -7   18.60    0.77
  -2  -1  -7   18.45    0.62
  -2  -1  -7   19.20    0.62
  -2  -1  -7   20.23    0.71
  -2  -1  -7   19.27    0.57
  -2  -1  -7   20.00    0.60
  -2  -1  -7   20.18    0.56
   2   1   7   20.94    0.75
  -2  -1  -7   20.70    0.67
  -2  -1  -7   20.44    0.72
  -2  -1  -8    8.57    0.51
  -2  -1  -8    8.17    0.51
  -2  -1  -8    9.19    0.45
  -2  -1  -8    8.79    0.41
  -2  -1  -8    9.03    0.41
  -2  -1  -8   10.18    0.65
  -2  -1  -8    9.87    0.63
  -2  -1  -8    9.33    0.46
  -2  -1  -9    5.12    0.40
  -2  -1  -9    4.98    0.51
  -2  -1  -9    5.58    0.63
  -2  -1  -9    6.20    0.58
  -2  -1 -10  635.67   10.50
  -2  -1 -10  639.35   10.41
   2   1  10  647.93   10.15
  -2  -1 -11  116.39    2.61
  -2  -1 -11  112.65    2.71
   2   1  11  112.98    2.41
  -2  -1 -12  146.80    3.34
  -2  -1 -12  150.49    2.86
   2   1  12  147.40    3.00
   2   1  13   66.06    1.67
  -2  -1 -13   69.73    2.09
   2   1  13   70.34    1.81
  -2  -1 -14   29.43    1.09
   2   1  14   30.00    1.13
  -2  -1 -15    8.76    0.80
  -2  -1 -15    8.45    0.64
  -2  -1 -16    9.64    0.61
  -2  -1 -16    9.13    0.74
  -2  -1 -16   10.00    0.59
   2   1  16    9.62    0.63
  -2  -1 -17   25.93    0.82
  -2  -1 -17   24.29    0.77
   2   1  17   27.53    0.84
  -2  -1 -17   22.22    0.93
  -2  -1 -18    0.18    0.22
  -2  -2  17    7.16    0.37
  -2  -2  17    6.91    0.44
  -2  -2  16    2.27    0.39
  -2  -2  16    1.72    0.43
   2   2 -16    2.53    0.48
  -2  -2  15   27.41    1.03
   2   2 -15   25.32    0.87
   2   2 -15   25.76    1.08
   2   2 -15   27.39    1.20
   2   2 -14    0.23    0.47
   2   2 -14    0.04    0.51
  -2  -2  14   -0.17    0.51
   2   2 -13    3.00    0.49
  -2  -2  13    2.58    0.59
   2   2 -12   13.06    0.76
  -2  -2  12   15.26    1.10
   2   2 -12   13.48    0.99
  -2  -2  12   13.32    0.85
   2   2 -11   67.72    1.72
  -2  -2  11   69.67    2.15
   2   2 -11   68.88    2.08
  -2  -2  11   68.87    1.78
   2   2 -10   11.24    0.85
  -2  -2  10    8.97    0.88
  -2  -2  10   10.31    0.71
  -2  -2   9   13.99    0.91
   2   2  -9   12.77    0.86
  -2  -2   9   12.36    0.70
  -2  -2   8   79.32    2.03
   2   2  -8   76.16    1.97
  -2  -2   8   79.41    1.73
  -2  -2   7  351.59    6.01
   2   2  -7  344.01    5.92
   2   2  -6  808.83   12.51
   2   2  -6  790.67   12.54
  -2  -2   6  802.95   12.26
  -2  -2   5  402.19    6.32
   2   2  -4  485.15    7.59
   2   2  -4  468.75    7.53
  -2  -2   4  481.22    7.37
  -2  -2   3  172.53    2.60
  -2  -2   3  177.95    2.84
   2   2  -3  176.95    2.98
  -2  -2   2  110.67    1.87
   2   2  -2  113.42    1.87
   2   2  -2  110.50    1.99
   2   2  -1  824.92   12.21
  -2  -2   1  809.09   11.97
  -2  -2   1  813.72   12.03
  -2  -2   1  806.54   12.05
  -2  -2   1  810.47   12.03
  -2  -2   1  803.86   12.00
  -2  -2   1  821.51   12.10
   2   2  -1  824.10   12.11
  -2  -2   1  806.68   12.07
  -2  -2   1  816.14   12.04
   2   2   0    2.73    0.26
  -2  -2   0    2.95    0.17
  -2  -2   0    2.58    0.18
  -2  -2   0    2.74    0.18
  -2  -2   0    3.07    0.23
  -2  -2   0    2.86    0.18
  -2  -2   0    2.62    0.23
  -2  -2   0    2.07    0.18
  -2  -2   0    3.21    0.24
  -2  -2  -1  813.75   12.25
  -2  -2  -1  837.81   12.19
  -2  -2  -1  813.16   12.18
  -2  -2  -1  825.71   12.17
  -2  -2  -1  817.59   12.21
  -2  -2  -1  802.46   12.22
  -2  -2  -1  822.86   12.29
  -2  -2  -1  819.99   12.22
  -2  -2  -1  823.99   12.18
  -2  -2  -1  813.74   12.17
  -2  -2  -1  825.01   12.20
  -2  -2  -1  827.43   12.24
  -2  -2  -1  816.18   12.20
  -2  -2  -1  821.79   12.19
  -2  -2  -2 9732.11  142.51
  -2  -2  -2 9647.43  142.49
  -2  -2  -2 9883.93  142.48
  -2  -2  -2 9673.69  142.40
  -2  -2  -2 9492.99  142.46
  -2  -2  -2 9747.04  142.50
  -2  -2  -2 9999.00  142.48
   2   2   2 9676.99  142.43
  -2  -2  -2 9605.23  142.43
  -2  -2  -2 9747.71  142.46
  -2  -2  -2 9447.44  142.45
  -2  -2  -2 9774.90  142.50
  -2  -2  -2 9694.13  142.45
  -2  -2  -2 9677.10  142.54
  -2  -2  -2 9543.24  142.53
  -2  -2  -2 9747.11  142.57
  -2  -2  -3   38.76    0.86
  -2  -2  -3   39.44    0.83
  -2  -2  -3   39.13    0.86
  -2  -2  -3   39.24    0.81
  -2  -2  -3   37.87    0.83
  -2  -2  -3   39.46    0.78
   2   2   3   39.87    0.76
  -2  -2  -3   38.50    0.73
  -2  -2  -3   38.69    0.77
  -2  -2  -3   38.82    0.85
  -2  -2  -3   40.74    0.79
  -2  -2  -3   39.74    0.77
   2   2   3   39.50    0.74
  -2  -2  -3   40.48    0.74
  -2  -2  -3   39.45    0.80
  -2  -2  -3   39.44    0.73
  -2  -2  -4    7.89    0.38
  -2  -2  -4    8.44    0.43
  -2  -2  -4    8.17    0.33
  -2  -2  -4    7.69    0.32
  -2  -2  -4    7.44    0.30
   2   2   4    7.97    0.36
   2   2   4    7.73    0.38
  -2  -2  -4    7.01    0.37
  -2  -2  -4    7.87    0.33
   2   2   4    8.42    0.32
  -2  -2  -4    8.02    0.27
  -2  -2  -4    8.12    0.31
  -2  -2  -4    7.51    0.35
  -2  -2  -5  175.29    2.98
  -2  -2  -5  176.79    2.91
  -2  -2  -5  178.42    2.80
   2   2   5  173.80    2.84
  -2  -2  -5  176.68    2.89
   2   2   5  172.12    2.87
  -2  -2  -5  173.84    2.79
  -2  -2  -5  175.15    2.73
  -2  -2  -5  174.84    2.78
  -2  -2  -5  167.41    2.81
  -2  -2  -6   96.41    1.96
  -2  -2  -6  103.68    1.92
  -2  -2  -6  101.72    1.70
  -2  -2  -6  100.47    1.72
   2   2   6  101.18    1.83
  -2  -2  -6   99.03    1.82
  -2  -2  -6  100.03    1.74
  -2  -2  -6  100.39    1.74
  -2  -2  -6  101.81    1.76
  -2  -2  -6  104.36    1.97
  -2  -2  -7   33.72    0.92
  -2  -2  -7   33.79    0.74
  -2  -2  -7   34.07    0.71
  -2  -2  -7   31.85    0.65
   2   2   7   31.80    0.85
  -2  -2  -7   32.79    0.81
  -2  -2  -7   32.78    0.76
  -2  -2  -7   32.42    0.77
  -2  -2  -7   31.18    0.91
  -2  -2  -7   31.68    0.76
  -2  -2  -8  117.90    2.28
   2   2   8  118.67    2.22
  -2  -2  -8  117.00    2.11
  -2  -2  -8  121.11    2.43
  -2  -2  -8  117.86    2.07
  -2  -2  -9  530.09    8.55
  -2  -2  -9  528.69    8.27
  -2  -2  -9  537.97    8.68
  -2  -2 -10   21.57    0.93
  -2  -2 -10   21.28    0.97
  -2  -2 -10   20.73    0.97
   2   2  10   20.87    0.85
  -2  -2 -11  565.54    9.36
  -2  -2 -11  556.41    9.33
   2   2  11  558.23    9.02
   2   2  12  132.70    2.64
  -2  -2 -12  127.57    2.95
  -2  -2 -12  132.58    3.03
   2   2  12  134.12    2.76
   2   2  13   25.56    0.97
  -2  -2 -13   25.91    1.23
   2   2  13   25.02    1.05
  -2  -2 -13   26.89    0.97
   2   2  14   75.69    1.81
  -2  -2 -14   73.58    2.17
   2   2  14   77.91    1.95
  -2  -2 -15    0.52    0.50
   2   2  15    1.34    0.50
  -2  -2 -15    0.75    0.44
  -2  -2 -16    6.37    0.55
  -2  -2 -16    5.02    0.48
  -2  -2 -16    4.57    0.59
   2   2  16    6.62    0.60
   2   2  17    2.39    0.42
  -2  -2 -17    2.15    0.39
  -2  -2 -18    0.23    0.26
   2   2  18    0.52    0.28
  -2  -3  17    3.90    0.30
  -2  -3  16    6.75    0.50
   2   3 -16    6.74    0.56
  -2  -3  16    6.53    0.43
  -2  -3  15    2.85    0.50
   2   3 -15    4.39    0.59
   2   3 -14    0.20    0.50
   2   3 -14    0.41    0.43
   2   3 -14    0.62    0.36
   2   3 -13    3.72    0.65
  -2  -3  13    4.21    0.73
   2   3 -13    4.29    0.50
  -2  -3  13    4.62    0.62
  -2  -3  12   18.06    0.89
  -2  -3  12   14.69    1.06
   2   3 -12   16.41    1.04
   2   3 -12   15.83    0.80
  -2  -3  11   53.32    1.90
   2   3 -11   53.19    1.80
  -2  -3  11   53.75    1.57
  -2  -3  10   23.69    1.21
   2   3 -10   25.54    1.20
  -2  -3  10   23.05    0.97
  -2  -3   9  110.94    2.71
   2   3  -9  107.81    2.63
  -2  -3   9  110.25    2.33
  -2  -3   8   43.53    1.49
   2   3  -8   41.84    1.41
  -2  -3   8   41.41    1.20
  -2  -3   7 1100.74   16.87
   2   3  -7 1118.55   17.20
   2   3  -7 1097.08   17.21
   2   3  -6  727.95   11.50
   2   3  -6  720.53   11.44
  -2  -3   5  128.09    2.35
   2   3  -5  128.39    2.58
   2   3  -5  131.74    2.54
  -2  -3   4  938.30   14.18
  -2  -3   3   51.61    1.08
   2   3  -3   51.87    1.09
   2   3  -3   54.21    1.26
   2   3  -2  224.19    3.58
  -2  -3   2  224.61    3.57
   2   3  -2  221.69    3.72
  -2  -3   1    1.96    0.15
   2   3  -1    1.46    0.36
   2   3  -1    1.70    0.28
  -2  -3   1    1.84    0.16
  -2  -3   1    1.75    0.14
  -2  -3   0   90.94    1.53
   2   3   0   91.20    1.65
  -2  -3   0   87.25    1.42
  -2  -3   0   89.36    1.67
  -2  -3  -1   27.73    0.62
  -2  -3  -1   29.04    0.50
  -2  -3  -1   27.57    0.53
  -2  -3  -1   27.91    0.61
  -2  -3  -1   27.91    0.52
  -2  -3  -1   28.07    0.72
  -2  -3  -2  554.44    8.29
  -2  -3  -2  552.64    8.26
  -2  -3  -2  553.22    8.42
  -2  -3  -2  548.50    8.25
  -2  -3  -2  555.14    8.27
  -2  -3  -3 3894.70   57.97
  -2  -3  -3 3917.15   57.96
   2   3   3 3916.29   57.95
  -2  -3  -3 3871.61   57.85
  -2  -3  -3 3978.65   57.92
  -2  -3  -3 3910.70   58.06
  -2  -3  -3 3993.83   57.95
  -2  -3  -3 3974.90   57.89
  -2  -3  -4    3.09    0.29
  -2  -3  -4    2.45    0.24
  -2  -3  -4    2.12    0.30
  -2  -3  -4    2.74    0.33
  -2  -3  -4    2.41    0.26
  -2  -3  -4    3.17    0.24
   2   3   4    3.67    0.32
  -2  -3  -4    2.55    0.23
  -2  -3  -4    2.59    0.28
   2   3   4    2.25    0.28
  -2  -3  -4    3.16    0.19
  -2  -3  -4    2.75    0.23
  -2  -3  -5  553.36    8.36
  -2  -3  -5  543.50    8.32
  -2  -3  -5  549.47    8.39
   2   3   5  546.92    8.34
  -2  -3  -5  545.19    8.23
   2   3   5  541.34    8.45
  -2  -3  -5  546.65    8.23
  -2  -3  -5  551.92    8.16
   2   3   5  542.73    8.30
  -2  -3  -5  546.59    8.30
  -2  -3  -5  537.50    8.46
  -2  -3  -6  139.73    2.56
  -2  -3  -6  144.22    2.35
   2   3   6  141.17    2.44
   2   3   6  139.73    2.53
  -2  -3  -6  143.04    2.30
   2   3   6  139.76    2.41
  -2  -3  -6  142.44    2.22
  -2  -3  -6  139.41    2.38
  -2  -3  -6  144.87    2.44
  -2  -3  -6  142.57    2.52
  -2  -3  -7   61.26    1.17
  -2  -3  -7   62.94    1.12
   2   3   7   62.24    1.32
  -2  -3  -7   65.03    1.44
  -2  -3  -7   58.67    1.13
   2   3   7   62.24    1.27
  -2  -3  -7   61.02    1.25
  -2  -3  -7   61.75    1.28
  -2  -3  -7   62.51    1.39
   2   3   8  357.52    5.83
  -2  -3  -8  364.70    5.61
  -2  -3  -8  365.82    5.75
   2   3   8  351.62    5.77
  -2  -3  -8  368.31    5.95
  -2  -3  -9    4.53    0.50
  -2  -3  -9    4.72    0.41
  -2  -3  -9    4.83    0.51
  -2  -3 -10  406.02    6.80
   2   3  10  406.82    6.58
   2   3  10  394.12    6.48
  -2  -3 -10  395.50    6.77
  -2  -3 -11  162.29    3.38
   2   3  11  167.32    3.20
  -2  -3 -11  173.26    3.44
  -2  -3 -11  168.63    3.07
   2   3  11  165.84    3.11
  -2  -3 -12    2.76    0.57
  -2  -3 -12    2.50    0.58
   2   3  12    3.69    0.49
   2   3  13  152.31    3.09
   2   3  13  151.09    2.97
  -2  -3 -13  160.35    3.38
   2   3  14   66.69    1.69
  -2  -3 -14   67.47    2.03
   2   3  14   69.41    1.82
   2   3  15   28.25    1.10
  -2  -3 -15   24.90    0.94
   2   3  16   31.79    1.12
  -2  -3 -17    1.78    0.41
   2   3  17    1.49    0.42
  -2  -3 -18    5.41    0.42
   2   3  18    5.49    0.41
  -2  -3 -19    0.49    0.19
  -2  -4  16    0.46    0.27
  -2  -4  16    0.24    0.22
   2   4 -15   48.09    1.45
  -2  -4  15   47.01    1.26
   2   4 -14   17.11    0.89
   2   4 -14   20.53    1.03
  -2  -4  14   19.47    0.90
  -2  -4  13   62.26    1.98
   2   4 -13   58.93    1.82
  -2  -4  12   23.49    1.02
   2   4 -12   22.16    0.91
  -2  -4  11   96.35    2.66
   2   4 -11   97.08    2.56
  -2  -4  11   95.68    2.24
  -2  -4  10  130.31    3.19
   2   4 -10  131.34    3.10
  -2  -4  10  132.27    2.77
  -2  -4   9  178.53    3.84
   2   4  -9  173.74    3.71
  -2  -4   9  174.81    3.38
  -2  -4   8  324.25    5.60
   2   4  -8  332.72    6.02
   2   4  -8  327.77    5.92
  -2  -4   7  261.15    4.57
   2   4  -7  266.01    4.92
   2   4  -7  265.88    4.84
  -2  -4   6   27.91    0.92
   2   4  -6   29.49    1.10
   2   4  -6   26.61    1.02
   2   4  -5   85.05    1.92
   2   4  -5   85.81    1.98
  -2  -4   4   65.30    1.40
   2   4  -4   64.97    1.38
   2   4  -4   65.96    1.60
  -2  -4   3  678.32   10.26
   2   4  -3  663.27   10.27
   2   4  -2  816.59   12.32
   2   4  -2  810.73   12.52
  -2  -4   1    1.98    0.32
   2   4  -1    2.87    0.42
   2   4  -1    3.09    0.32
  -2  -4   1    2.61    0.13
  -2  -4   0   21.06    0.60
  -2  -4   0   21.62    0.60
  -2  -4   0   21.22    0.74
   2   4   0   23.31    0.71
  -2  -4  -1   25.37    0.62
  -2  -4  -1   25.11    0.63
  -2  -4  -1   25.50    0.75
  -2  -4  -1   25.73    0.42
  -2  -4  -2    2.98    0.30
  -2  -4  -2    3.00    0.38
  -2  -4  -2    3.56    0.19
  -2  -4  -2    3.05    0.30
  -2  -4  -3  225.37    3.39
  -2  -4  -3  230.06    3.45
  -2  -4  -3  225.78    3.76
  -2  -4  -3  227.67    3.61
  -2  -4  -3  224.60    3.43
  -2  -4  -4  752.30   11.27
  -2  -4  -4  744.71   11.32
   2   4   4  748.69   11.35
  -2  -4  -4  755.72   11.52
  -2  -4  -4  757.38   11.35
  -2  -4  -4  754.04   11.19
  -2  -4  -5  321.57    4.83
  -2  -4  -5  303.89    4.88
  -2  -4  -5  312.86    4.88
  -2  -4  -5  318.68    4.82
   2   4   5  316.16    4.95
  -2  -4  -5  311.45    5.11
   2   4   5  314.74    5.12
  -2  -4  -5  312.47    4.92
   2   4   5  315.23    4.93
  -2  -4  -5  310.57    4.78
  -2  -4  -5  309.93    4.71
  -2  -4  -6  478.41    7.73
  -2  -4  -6  494.53    7.36
   2   4   6  484.80    7.55
  -2  -4  -6  477.93    7.44
   2   4   6  487.33    7.73
   2   4   6  486.57    7.52
  -2  -4  -6  486.04    7.52
  -2  -4  -6  491.94    7.53
   2   4   7  545.40    8.45
  -2  -4  -7  540.26    8.28
   2   4   7  538.36    8.61
   2   4   7  540.30    8.40
  -2  -4  -7  545.01    8.39
  -2  -4  -7  547.35    8.44
  -2  -4  -8   94.45    1.67
  -2  -4  -8   94.67    2.06
   2   4   8   88.32    1.86
  -2  -4  -8   92.79    1.81
   2   4   8   92.42    1.82
  -2  -4  -8   91.57    1.88
  -2  -4  -9  375.62    6.39
   2   4   9  384.37    6.18
  -2  -4  -9  371.48    6.22
  -2  -4 -10    3.01    0.54
   2   4  10    3.15    0.50
   2   4  10    3.44    0.44
  -2  -4 -10    2.46    0.42
  -2  -4 -10    3.08    0.47
  -2  -4 -11   43.58    1.21
   2   4  11   45.07    1.25
  -2  -4 -11   44.98    1.49
   2   4  11   44.95    1.30
  -2  -4 -12  116.80    2.39
   2   4  12  116.84    2.43
  -2  -4 -12  113.39    2.77
   2   4  12  116.00    2.51
  -2  -4 -13    2.23    0.61
   2   4  13    1.50    0.56
   2   4  13    1.74    0.47
  -2  -4 -13    1.17    0.56
  -2  -4 -14   47.76    1.70
   2   4  14   48.30    1.50
   2   4  14   51.66    1.43
  -2  -4 -14   46.01    1.67
   2   4  15    9.06    0.64
   2   4  15    7.86    0.70
  -2  -4 -15    7.63    0.76
  -2  -4 -16    6.06    0.50
   2   4  17    6.14    0.55
  -2  -4 -17    6.21    0.53
  -2  -4 -18    7.99    0.48
  -2  -4 -19   44.43    0.95
   2   5 -15    1.54    0.40
  -2  -5  15    1.86    0.36
   2   5 -14    2.73    0.54
  -2  -5  14    3.03    0.48
  -2  -5  13    0.11    0.54
   2   5 -13    0.07    0.52
  -2  -5  12    1.87    0.51
  -2  -5  12    2.68    0.66
   2   5 -12    2.04    0.55
  -2  -5  11  126.12    2.69
  -2  -5  10  190.71    3.69
  -2  -5  10  191.38    4.17
   2   5 -10  189.50    4.03
  -2  -5   9  267.52    4.75
  -2  -5   9  262.20    5.23
   2   5  -9  260.35    5.07
  -2  -5   8   10.76    0.74
   2   5  -8    9.61    0.82
   2   5  -8   10.33    0.79
  -2  -5   7    2.20    0.47
   2   5  -7    3.28    0.59
   2   5  -7    2.40    0.52
   2   5  -6  105.01    2.47
   2   5  -6  107.98    2.41
  -2  -5   5   20.62    0.78
   2   5  -5   19.96    0.93
   2   5  -4  268.33    4.76
  -2  -5   3  447.65    7.18
   2   5  -3  455.61    7.17
   2   5  -3  469.55    7.47
   2   5  -2  623.24    9.59
   2   5  -1   15.08    0.55
  -2  -5   1   13.55    0.56
  -2  -5   0   59.45    1.23
   2   5   0   62.15    1.41
  -2  -5   0   61.13    1.25
  -2  -5   0   63.07    1.44
  -2  -5  -1  206.71    3.38
  -2  -5  -1  206.35    3.58
  -2  -5  -1  208.23    3.39
  -2  -5  -2  732.11   10.74
  -2  -5  -2  735.60   10.96
  -2  -5  -2  698.93   10.45
  -2  -5  -2  704.75   10.47
  -2  -5  -2  740.57   10.74
  -2  -5  -3   44.56    0.98
  -2  -5  -3   44.27    0.80
  -2  -5  -3   43.74    0.96
  -2  -5  -3   43.33    1.14
  -2  -5  -4  914.50   13.99
  -2  -5  -4  921.43   13.78
  -2  -5  -4  907.06   13.62
  -2  -5  -5    7.31    0.27
   2   5   5    8.89    0.48
  -2  -5  -5    8.19    0.45
  -2  -5  -5    6.85    0.23
  -2  -5  -5    7.49    0.39
  -2  -5  -6 1428.41   21.35
   2   5   6 1404.27   21.36
  -2  -5  -6 1432.32   21.25
   2   5   6 1412.23   21.37
  -2  -5  -6 1429.87   21.16
  -2  -5  -7   25.13    0.67
   2   5   7   24.16    0.79
  -2  -5  -7   24.28    0.77
  -2  -5  -7   25.15    0.93
   2   5   7   25.48    0.81
  -2  -5  -8   77.22    1.47
  -2  -5  -8   77.37    1.87
  -2  -5  -9    8.85    0.57
   2   5   9    9.57    0.58
  -2  -5  -9    8.19    0.67
   2   5   9    9.06    0.61
  -2  -5 -10   88.28    1.90
   2   5  10   87.56    1.91
  -2  -5 -10   89.30    2.21
   2   5  10   86.68    1.96
   2   5  11   34.10    1.09
  -2  -5 -11   35.74    1.11
  -2  -5 -11   33.68    1.33
   2   5  11   33.21    1.15
   2   5  12    8.92    0.66
  -2  -5 -12    9.21    0.65
  -2  -5 -12    9.71    0.83
   2   5  12    9.89    0.72
   2   5  13  128.24    2.70
  -2  -5 -13  131.33    2.69
  -2  -5 -13  134.55    3.15
   2   5  13  131.75    2.82
   2   5  14    2.26    0.50
  -2  -5 -14    1.39    0.59
   2   5  14    2.32    0.58
  -2  -5 -15    4.19    0.66
   2   5  15    5.33    0.58
  -2  -5 -15    5.47    0.70
   2   5  15    5.05    0.63
  -2  -5 -16   22.41    1.08
  -2  -5 -16   19.85    0.83
  -2  -5 -17    3.15    0.39
   2   5  17    3.60    0.49
  -2  -5 -17    4.14    0.47
  -2  -5 -18   46.38    1.14
  -2  -5 -19    0.32    0.20
  -2  -6  15    6.44    0.36
   2   6 -14    9.76    0.64
  -2  -6  14    9.21    0.54
   2   6 -13    7.40    0.69
  -2  -6  13    6.59    0.57
  -2  -6  13    5.85    0.64
  -2  -6  12   49.98    1.39
   2   6 -12   47.43    1.64
  -2  -6  12   50.36    1.70
  -2  -6  11  196.65    4.19
   2   6 -11  187.79    3.95
  -2  -6  11  198.01    3.71
   2   6 -10   59.51    1.90
  -2  -6  10   61.50    2.02
  -2  -6  10   63.33    1.68
  -2  -6   9   25.76    1.09
  -2  -6   9   29.45    1.39
   2   6  -9   26.63    1.26
  -2  -6   9   28.85    1.10
  -2  -6   8    7.76    0.68
   2   6  -8    7.32    0.82
   2   6  -8    7.48    0.72
  -2  -6   7   15.27    0.85
   2   6  -7   16.68    0.94
   2   6  -7   15.01    0.99
  -2  -6   6   11.34    0.72
   2   6  -6   11.19    0.84
   2   6  -6   12.14    0.81
  -2  -6   5  157.39    3.02
   2   6  -5  162.81    3.35
  -2  -6   4    7.53    0.58
   2   6  -4    7.92    0.53
   2   6  -4    7.30    0.65
   2   6  -3    0.32    0.40
   2   6  -2   47.25    1.15
   2   6  -2   47.87    1.36
   2   6  -1   31.53    0.87
   2   6  -1   31.36    1.04
  -2  -6   1   29.00    0.87
  -2  -6   0    1.35    0.34
  -2  -6   0    1.25    0.35
   2   6   0    1.96    0.35
   2   6   0    1.92    0.42
  -2  -6   0    1.35    0.43
  -2  -6  -1  306.37    5.07
  -2  -6  -1  322.68    5.07
  -2  -6  -2  100.81    1.89
  -2  -6  -2   99.66    1.88
  -2  -6  -3  594.42    9.12
  -2  -6  -3  588.24    9.12
  -2  -6  -4   22.21    0.87
  -2  -6  -4   23.19    0.70
  -2  -6  -5  666.73   10.32
  -2  -6  -5  673.02   10.59
  -2  -6  -6   33.98    0.76
  -2  -6  -6   33.77    0.86
  -2  -6  -6   31.27    0.91
   2   6   6   34.74    1.13
  -2  -6  -6   32.29    1.08
   2   6   7  143.60    2.92
  -2  -6  -7  140.91    2.50
  -2  -6  -7  149.90    2.94
   2   6   8  110.53    2.46
  -2  -6  -8  107.77    2.18
  -2  -6  -8  112.35    2.50
   2   6   8  111.27    2.24
  -2  -6  -9   77.42    1.74
   2   6   9   79.70    1.76
  -2  -6  -9   76.80    2.00
   2   6   9   77.83    1.80
   2   6  10  336.22    5.55
  -2  -6 -10  319.28    5.50
  -2  -6 -10  323.85    5.91
   2   6  10  323.73    5.57
  -2  -6 -11   55.62    1.49
   2   6  11   54.88    1.51
  -2  -6 -11   57.38    1.82
   2   6  11   56.56    1.55
   2   6  12   81.08    1.96
  -2  -6 -12   84.50    1.97
  -2  -6 -12   80.49    2.31
   2   6  12   83.73    2.03
   2   6  13   64.16    1.72
  -2  -6 -13   66.60    1.70
  -2  -6 -13   66.92    2.08
   2   6  13   64.26    1.77
  -2  -6 -14  150.84    3.04
  -2  -6 -14  152.79    3.54
   2   6  14  155.49    3.18
  -2  -6 -15   87.41    2.45
   2   6  15   92.74    2.18
  -2  -6 -15   89.85    2.46
  -2  -6 -16    1.89    0.57
  -2  -6 -16    2.10    0.45
   2   6  16    1.87    0.49
  -2  -6 -16    2.06    0.54
  -2  -6 -17    5.67    0.50
  -2  -6 -17    5.39    0.46
  -2  -6 -17    5.55    0.57
  -2  -6 -18    5.80    0.42
  -2  -6 -19   11.36    0.40
  -2  -7  14    5.96    0.37
  -2  -7  13    6.70    0.49
   2   7 -13    6.41    0.38
   2   7 -13    6.80    0.58
  -2  -7  12    6.32    0.53
   2   7 -12    6.39    0.64
  -2  -7  12    5.74    0.67
  -2  -7  11   -0.18    0.41
   2   7 -11   -0.36    0.51
  -2  -7  11    0.82    0.54
  -2  -7  10   37.23    1.25
  -2  -7  10   37.18    1.54
  -2  -7   9    1.30    0.49
  -2  -7   9    0.94    0.67
  -2  -7   8    2.77    0.58
   2   7  -8    2.47    0.65
   2   7  -8    4.09    0.63
  -2  -7   7  267.96    4.88
   2   7  -7  270.80    5.31
   2   7  -7  269.63    5.15
  -2  -7   6   24.82    1.02
   2   7  -6   26.78    1.27
   2   7  -6   24.28    1.12
  -2  -7   5   22.81    0.94
   2   7  -5   22.70    1.13
  -2  -7   4   27.62    1.00
   2   7  -4   26.16    0.94
   2   7  -4   29.67    1.21
  -2  -7   3   90.96    1.96
   2   7  -3   90.23    1.95
   2   7  -3   93.15    2.26
   2   7  -2   23.05    0.82
   2   7  -2   22.81    1.01
   2   7  -1  260.37    4.72
   2   7   0   38.93    1.25
  -2  -7  -1  215.47    4.00
  -2  -7  -2    5.06    0.45
  -2  -7  -2    4.97    0.56
  -2  -7  -3   25.06    0.79
  -2  -7  -3   26.48    1.01
  -2  -7  -4  577.71    9.16
  -2  -7  -4  606.14    9.52
  -2  -7  -5  173.79    3.43
   2   7   5  180.88    3.48
   2   7   6  790.50   12.57
  -2  -7  -6  792.12   12.53
  -2  -7  -6  783.98   12.19
   2   7   7  129.62    2.80
  -2  -7  -7  125.88    2.77
  -2  -7  -7  126.49    2.49
   2   7   8    6.63    0.68
  -2  -7  -8    7.16    0.58
  -2  -7  -8    6.86    0.68
  -2  -7  -9  334.46    5.69
  -2  -7  -9  339.74    6.10
  -2  -7 -10    1.85    0.46
  -2  -7 -10    1.85    0.58
   2   7  10    2.08    0.52
  -2  -7 -11   37.31    1.23
  -2  -7 -11   36.81    1.47
   2   7  11   36.81    1.25
  -2  -7 -12    8.88    0.69
  -2  -7 -12    7.29    0.80
   2   7  12    7.76    0.69
  -2  -7 -13   31.54    1.15
  -2  -7 -13   29.70    1.39
   2   7  13   29.52    1.16
  -2  -7 -14   89.71    2.11
  -2  -7 -15    2.29    0.62
  -2  -7 -15    2.34    0.62
  -2  -7 -16   17.23    0.98
  -2  -7 -16   15.56    0.94
  -2  -7 -16   16.83    0.76
  -2  -7 -17   14.09    0.64
  -2  -7 -17   14.67    0.66
  -2  -7 -17   14.63    0.80
  -2  -7 -18    0.11    0.26
  -2  -7 -18    0.01    0.23
  -2  -8  13    1.62    0.30
   2   8 -12   21.31    0.87
  -2  -8  12   21.63    0.89
  -2  -8  11   23.63    0.86
   2   8 -11   26.23    1.06
  -2  -8  11   25.28    1.10
  -2  -8  10   15.80    0.77
   2   8 -10   15.64    0.92
  -2  -8  10   16.23    1.00
  -2  -8   9   73.15    1.81
  -2  -8   9   72.71    2.16
   2   8  -9   68.62    2.02
  -2  -8   8    0.37    0.47
  -2  -8   7   75.30    1.96
   2   8  -7   74.70    2.13
   2   8  -7   81.22    2.33
  -2  -8   6   15.63    0.87
   2   8  -6   16.93    1.08
   2   8  -6   17.23    0.99
  -2  -8   5   14.40    0.81
   2   8  -5   14.91    0.92
   2   8  -5   13.30    0.94
  -2  -8   4  197.60    3.75
   2   8  -4  199.40    4.12
   2   8  -3    1.31    0.45
  -2  -8   3    1.19    0.47
   2   8  -3    1.43    0.55
   2   8  -2   48.29    1.31
   2   8  -2   48.05    1.56
   2   8  -1  184.58    3.37
   2   8  -1  183.79    3.73
   2   8   0  816.45   12.57
  -2  -8   0  808.02   12.59
   2   8   0  804.11   12.98
   2   8   1  487.62    8.08
  -2  -8  -1  481.57    7.71
  -2  -8  -1  469.56    7.72
   2   8   1  479.84    7.68
  -2  -8  -1  487.21    8.11
  -2  -8  -2   83.65    1.79
  -2  -8  -2   80.89    1.78
  -2  -8  -2   78.29    2.05
  -2  -8  -3  373.54    6.11
  -2  -8  -3  368.54    6.47
  -2  -8  -3  373.50    6.10
  -2  -8  -4    1.02    0.40
  -2  -8  -4    0.89    0.38
  -2  -8  -4    1.03    0.50
  -2  -8  -5   61.02    1.47
  -2  -8  -5   61.89    1.47
   2   8   5   59.49    1.75
  -2  -8  -5   60.39    1.73
  -2  -8  -6  101.19    2.11
   2   8   6   98.82    2.42
  -2  -8  -6   97.51    1.98
  -2  -8  -6  102.33    2.10
  -2  -8  -6  100.98    2.42
   2   8   7   71.01    1.99
  -2  -8  -7   67.75    1.52
  -2  -8  -7   70.11    1.68
  -2  -8  -7   70.87    1.96
   2   8   8  213.38    4.27
  -2  -8  -8  212.51    3.87
  -2  -8  -8  212.90    4.24
  -2  -8  -8  207.33    3.63
  -2  -8  -9  262.28    4.68
  -2  -8  -9  264.66    5.09
  -2  -8 -10   16.13    0.84
  -2  -8 -10   16.31    1.03
  -2  -8 -11   12.66    0.79
  -2  -8 -11   11.36    0.95
  -2  -8 -12   22.75    1.00
  -2  -8 -12   20.54    1.17
  -2  -8 -13    3.07    0.55
  -2  -8 -13    3.73    0.71
  -2  -8 -14    2.06    0.52
  -2  -8 -14    2.66    0.65
  -2  -8 -15   29.65    1.02
  -2  -8 -15   30.58    1.33
  -2  -8 -16   51.32    1.31
  -2  -8 -16   52.95    1.67
  -2  -8 -16   53.21    1.66
  -2  -8 -17    0.02    0.36
  -2  -8 -17    0.03    0.30
  -2  -8 -17    0.36    0.39
  -2  -8 -17    0.24    0.29
  -2  -8 -17    0.31    0.32
  -2  -8 -18   32.01    0.78
  -2  -8 -18   26.88    0.70
   2   9 -12   10.00    0.39
  -2  -9  12   11.03    0.47
  -2  -9  11   18.58    0.64
   2   9 -11   20.00    0.68
  -2  -9  11   18.72    0.80
  -2  -9  10   53.79    1.32
  -2  -9  10   53.14    1.58
  -2  -9   9    1.29    0.42
  -2  -9   9    2.66    0.59
   2   9  -8  105.08    2.67
  -2  -9   7   21.27    0.99
  -2  -9   6    0.79    0.53
   2   9  -6    0.92    0.56
   2   9  -6    1.17    0.51
  -2  -9   5   46.81    1.48
   2   9  -5   48.69    1.63
   2   9  -5   46.60    1.74
  -2  -9   4   16.95    0.90
   2   9  -4   16.61    1.02
  -2  -9   3   82.57    2.03
   2   9  -3   86.14    1.98
   2   9  -3   84.81    2.35
   2   9  -2  185.09    3.48
  -2  -9   2  181.95    3.53
   2   9  -2  181.24    3.88
   2   9  -1    2.68    0.47
   2   9  -1    2.48    0.64
   2   9   0  558.56    8.99
   2   9   0  562.67    9.47
   2   9   1   19.59    0.81
  -2  -9  -1   19.62    0.86
   2   9   1   20.33    1.05
   2   9   2   94.00    2.38
  -2  -9  -2   95.71    2.09
   2   9   2   96.15    2.08
  -2  -9  -2   96.68    2.45
  -2  -9  -2   94.03    2.10
  -2  -9  -3    1.39    0.45
  -2  -9  -3    1.51    0.43
  -2  -9  -3    1.08    0.53
  -2  -9  -4  139.10    2.75
  -2  -9  -4  141.21    2.77
   2   9   4  139.99    3.15
  -2  -9  -4  138.80    3.13
  -2  -9  -5   22.52    0.91
   2   9   5   23.03    1.13
  -2  -9  -5   22.63    1.15
  -2  -9  -5   22.69    0.90
   2   9   6    5.03    0.71
  -2  -9  -6    3.86    0.51
  -2  -9  -6    4.53    0.55
  -2  -9  -6    5.10    0.71
  -2  -9  -7   10.12    0.69
  -2  -9  -7    9.63    0.66
  -2  -9  -7   10.63    0.59
   2   9   7   10.94    0.90
  -2  -9  -7   10.82    0.88
  -2  -9  -8   80.19    1.94
  -2  -9  -8   79.71    1.91
  -2  -9  -8   81.81    1.76
   2   9   8   79.29    2.29
  -2  -9  -8   79.32    2.28
  -2  -9  -9   27.68    1.07
  -2  -9  -9   29.45    1.08
  -2  -9  -9   28.74    1.34
  -2  -9 -10   20.31    0.93
  -2  -9 -10   19.54    1.15
  -2  -9 -11    0.32    0.58
  -2  -9 -11   -0.03    0.51
  -2  -9 -12    3.44    0.72
  -2  -9 -12    3.76    0.60
  -2  -9 -13    0.55    0.42
  -2  -9 -14    3.25    0.67
  -2  -9 -15    6.85    0.57
  -2  -9 -15    7.26    0.73
  -2  -9 -16   28.92    0.95
  -2  -9 -16   28.58    1.15
  -2  -9 -16   28.63    1.19
  -2  -9 -17   23.06    0.72
  -2  -9 -17   21.34    0.88
  -2  -9 -17   22.02    0.87
  -2  -9 -17   21.25    0.74
  -2  -9 -18    4.60    0.32
   2  10 -11   21.20    0.58
  -2 -10  11   20.46    0.61
  -2 -10  10    0.61    0.26
   2  10 -10    0.71    0.30
  -2 -10   9    1.88    0.46
  -2 -10   9    1.79    0.36
  -2 -10   8   42.36    1.47
  -2 -10   8   42.68    1.21
   2  10  -7    5.46    0.55
   2  10  -7    5.36    0.66
   2  10  -6    0.45    0.50
  -2 -10   6    0.11    0.46
  -2 -10   5   29.30    1.15
   2  10  -4   57.39    1.81
   2  10  -4   56.93    1.93
  -2 -10   4   58.84    1.69
   2  10  -3    6.71    0.76
  -2 -10   3    7.03    0.68
   2  10  -2   36.06    1.48
  -2 -10   2   36.99    1.28
   2  10  -2   35.41    1.18
   2  10  -1  133.38    3.19
   2  10  -1  138.52    2.82
   2  10   0   62.00    1.98
   2  10   0   59.50    1.59
  -2 -10  -1  324.06    5.68
   2  10   1  333.92    5.67
   2  10   1  324.40    6.11
   2  10   2   18.17    1.06
  -2 -10  -2   17.04    0.87
  -2 -10  -2   17.57    0.86
   2  10   2   16.77    0.80
   2  10   2   17.30    1.06
   2  10   3   22.39    1.15
   2  10   3   22.79    1.18
  -2 -10  -3   23.01    0.99
  -2 -10  -3   21.25    0.93
   2  10   3   24.15    0.95
  -2 -10  -3   22.78    1.19
  -2 -10  -4   38.09    1.24
  -2 -10  -4   34.63    1.19
   2  10   4   36.95    1.49
  -2 -10  -4   39.65    1.57
  -2 -10  -5   88.63    2.08
  -2 -10  -5   88.26    2.09
  -2 -10  -5   88.35    2.45
   2  10   5   92.40    2.46
  -2 -10  -6   37.87    1.24
   2  10   6   37.29    1.54
  -2 -10  -6   38.43    1.54
  -2 -10  -6   38.43    1.25
   2  10   7    0.66    0.62
  -2 -10  -7    0.39    0.39
  -2 -10  -7    0.67    0.44
  -2 -10  -7    0.96    0.48
  -2 -10  -7    0.13    0.58
  -2 -10  -8  119.32    2.57
   2  10   8  120.39    2.99
  -2 -10  -8  115.24    2.97
  -2 -10  -8  113.14    2.34
  -2 -10  -8  113.22    2.53
  -2 -10  -9    4.40    0.58
  -2 -10  -9    4.89    0.60
  -2 -10  -9    5.89    0.79
  -2 -10 -10  123.83    2.68
  -2 -10 -10  125.60    2.68
  -2 -10 -10  118.80    3.08
  -2 -10 -11   55.77    1.61
  -2 -10 -11   57.72    1.60
  -2 -10 -11   57.02    1.97
  -2 -10 -12   20.20    0.93
  -2 -10 -12   18.20    0.87
  -2 -10 -13  107.88    2.40
  -2 -10 -13  106.77    2.78
  -2 -10 -14   28.74    1.03
  -2 -10 -14   29.49    1.29
  -2 -10 -14   27.62    0.96
  -2 -10 -15    2.12    0.42
  -2 -10 -15    1.61    0.51
  -2 -10 -16   34.76    0.99
  -2 -10 -16   37.60    1.28
  -2 -10 -16   36.07    1.22
  -2 -10 -17   30.32    0.82
  -2 -10 -17   29.45    0.77
   2  11  -9    0.44    0.27
  -2 -11   8    2.66    0.46
  -2 -11   8    2.86    0.37
  -2 -11   7   31.66    0.97
  -2 -11   7   31.54    1.03
  -2 -11   7   31.08    1.20
   2  11  -6    1.40    0.43
  -2 -11   6    1.89    0.49
   2  11  -6    1.71    0.38
   2  11  -6    1.11    0.48
   2  11  -5   57.76    1.83
   2  11  -4   70.78    2.10
  -2 -11   4   68.22    1.82
  -2 -11   3    1.91    0.54
   2  11  -2    7.49    0.81
  -2 -11   2    7.73    0.72
   2  11  -1    5.05    0.70
   2  11  -1    5.06    0.64
  -2 -11   1    4.79    0.63
   2  11  -1    5.45    0.59
   2  11   0   37.53    1.55
   2  11   0   36.50    1.47
   2  11   0   38.33    1.25
   2  11   1  208.31    4.42
   2  11   1  206.25    3.91
   2  11   1  211.43    4.36
  -2 -11  -2  210.95    4.08
   2  11   2  218.35    4.53
   2  11   2  212.66    4.00
   2  11   2  222.37    4.52
   2  11   3   63.15    2.00
  -2 -11  -3   64.78    1.77
  -2 -11  -3   61.48    1.70
   2  11   3   62.80    1.67
   2  11   3   61.18    1.99
   2  11   4  105.47    2.76
   2  11   4  109.01    2.81
  -2 -11  -4  105.03    2.43
  -2 -11  -4  104.74    2.40
   2  11   4  108.35    2.39
  -2 -11  -4  104.51    2.81
  -2 -11  -5   16.44    0.88
  -2 -11  -5   15.82    0.90
  -2 -11  -5   16.77    1.10
   2  11   5   16.64    1.09
   2  11   6    4.39    0.74
  -2 -11  -6    2.92    0.49
  -2 -11  -6    3.58    0.59
  -2 -11  -6    3.64    0.59
  -2 -11  -6    3.89    0.73
  -2 -11  -7  124.47    2.70
   2  11   7  125.39    3.15
  -2 -11  -7  121.71    3.11
  -2 -11  -7  124.03    2.57
  -2 -11  -7  125.36    2.71
  -2 -11  -8    1.07    0.39
  -2 -11  -8    0.69    0.50
  -2 -11  -8    0.69    0.49
  -2 -11  -8    1.62    0.65
  -2 -11  -9   19.84    1.21
  -2 -11  -9   21.36    0.98
  -2 -11  -9   20.38    0.98
  -2 -11 -10   82.57    2.03
  -2 -11 -10   82.51    2.04
  -2 -11 -11   16.54    1.08
  -2 -11 -11   17.21    0.87
  -2 -11 -11   17.23    0.86
  -2 -11 -12   16.15    1.04
  -2 -11 -13   69.13    2.05
  -2 -11 -13   66.17    1.64
  -2 -11 -13   69.37    1.72
  -2 -11 -14   12.62    0.87
  -2 -11 -14   11.05    0.61
  -2 -11 -14   13.21    0.69
  -2 -11 -15   46.27    1.44
  -2 -11 -15   46.48    1.21
  -2 -11 -16   23.92    0.95
  -2 -11 -16   24.63    0.92
  -2 -11 -16   24.79    0.74
  -2 -11 -17    4.39    0.31
   2  12  -8   14.31    0.49
   2  12  -7    0.19    0.29
  -2 -12   7    0.65    0.26
  -2 -12   6    8.80    0.50
  -2 -12   6    9.47    0.56
  -2 -12   6    8.27    0.44
  -2 -12   6    9.65    0.64
  -2 -12   5   63.43    1.55
   2  12  -5   59.81    1.59
   2  12  -5   58.95    1.40
   2  12  -5   58.71    1.68
   2  12  -4    2.78    0.56
  -2 -12   4    2.86    0.50
   2  12  -3   10.64    0.83
   2  12  -2   22.80    1.17
  -2 -12   2   23.62    1.02
   2  12  -1   18.86    1.10
  -2 -12   1   18.30    0.93
  -2 -12   0    0.12    0.50
   2  12   0    0.88    0.40
   2  12   1   -0.04    0.50
   2  12   1    0.93    0.43
   2  12   2    8.26    0.83
   2  12   2    8.94    0.81
   2  12   2    8.46    0.62
   2  12   3    1.28    0.57
   2  12   3    2.29    0.48
   2  12   3    1.34    0.56
  -2 -12  -4    6.57    0.68
   2  12   4    6.65    0.62
   2  12   4    6.18    0.77
   2  12   4    5.86    0.78
   2  12   5    3.09    0.67
  -2 -12  -5    2.69    0.55
   2  12   5    3.18    0.52
  -2 -12  -5    2.68    0.56
   2  12   5    2.90    0.68
   2  12   6   84.95    2.49
   2  12   6   87.64    2.52
  -2 -12  -6   88.09    2.17
  -2 -12  -6   88.56    2.06
  -2 -12  -6   90.35    2.18
  -2 -12  -6   86.78    2.55
   2  12   6   90.82    2.13
  -2 -12  -7    5.09    0.64
  -2 -12  -7    5.70    0.63
  -2 -12  -7    5.42    0.55
  -2 -12  -8    3.97    0.58
  -2 -12  -8    3.31    0.55
  -2 -12  -9   17.06    0.86
  -2 -12  -9   17.60    1.14
  -2 -12  -9   16.48    0.86
  -2 -12 -10   74.20    2.22
  -2 -12 -10   71.11    1.82
  -2 -12 -10   71.49    1.84
  -2 -12 -11   36.63    1.50
  -2 -12 -12   22.94    1.16
  -2 -12 -12   22.78    0.89
  -2 -12 -12   23.04    0.91
  -2 -12 -13   22.58    1.08
  -2 -12 -13   23.15    0.83
  -2 -12 -13   24.77    0.90
  -2 -12 -14    8.28    0.68
  -2 -12 -14    7.90    0.52
  -2 -12 -15    5.63    0.55
  -2 -12 -15    5.23    0.51
  -2 -12 -15    4.84    0.40
  -2 -12 -16    3.07    0.27
  -2 -12 -16    3.36    0.27
   2  13  -6    8.40    0.38
  -2 -13   5    1.51    0.27
   2  13  -5    2.14    0.31
  -2 -13   5    1.62    0.29
   2  13  -5    1.99    0.29
  -2 -13   5    2.15    0.36
   2  13  -5    1.31    0.26
  -2 -13   4   38.39    1.04
   2  13  -4   41.40    1.24
  -2 -13   4   45.93    1.16
   2  13  -4   41.22    1.20
   2  13  -4   38.13    1.04
   2  13  -4   43.56    1.06
   2  13  -3    5.81    0.58
   2  13  -3    5.84    0.55
  -2 -13   3    6.72    0.55
  -2 -13   2   10.04    0.65
   2  13  -2    9.47    0.73
  -2 -13   1   13.30    0.77
   2  13  -1   12.45    0.84
   2  13   0    6.30    0.71
   2  13   1   20.72    1.10
   2  13   2    3.64    0.57
   2  13   2    4.05    0.65
   2  13   3    1.00    0.52
   2  13   3    0.08    0.51
   2  13   4    0.92    0.52
  -2 -13  -4    1.78    0.46
   2  13   4    0.57    0.41
   2  13   4    0.65    0.57
  -2 -13  -5    3.92    0.55
  -2 -13  -5    5.71    0.57
   2  13   5    5.97    0.55
   2  13   5    6.17    0.76
  -2 -13  -6   32.42    1.16
   2  13   6   30.56    1.37
   2  13   7   25.32    1.24
   2  13   8    7.88    0.79
  -2 -13  -8    9.02    0.86
  -2 -13  -9    2.31    0.49
  -2 -13  -9    2.79    0.52
   2  13   9    2.25    0.44
   2  13   9    3.07    0.63
  -2 -13  -9    2.62    0.64
  -2 -13 -10   30.64    1.06
  -2 -13 -10   27.01    0.99
  -2 -13 -10   27.56    1.26
  -2 -13 -11   44.77    1.26
  -2 -13 -11   46.77    1.56
  -2 -13 -12    0.98    0.38
  -2 -13 -12    1.75    0.52
  -2 -13 -12    1.24    0.35
  -2 -13 -13    1.18    0.34
  -2 -13 -13    1.06    0.44
  -2 -13 -13    1.57    0.30
  -2 -13 -14    3.15    0.44
   2  13  14    3.19    0.42
  -2 -13 -14    3.17    0.35
  -2 -13 -14    2.62    0.28
   2  13  15   -0.03    0.19
  -2 -13 -15    0.56    0.21
  -2 -14   4    4.50    0.30
  -2 -14   3   14.94    0.55
   2  14  -3   15.80    0.64
   2  14  -3   14.90    0.53
  -2 -14   2   11.27    0.54
  -2 -14   2   12.86    0.59
   2  14  -2   10.58    0.53
   2  14  -2   12.80    0.64
   2  14  -2   10.68    0.61
  -2 -14   1    5.15    0.45
  -2 -14   1    5.84    0.49
   2  14  -1    5.22    0.51
   2  14  -1    4.85    0.51
  -2 -14   0    2.25    0.44
  -2 -14   0    1.99    0.39
   2  14   0    2.13    0.47
  -2 -14  -1   17.19    0.79
  -2 -14  -1   16.74    0.73
   2  14   1   17.67    0.91
  -2 -14  -2   15.56    0.77
  -2 -14  -2   15.94    0.74
   2  14   2   14.75    0.87
   2  14   3   11.82    0.77
   2  14   3   12.34    0.83
  -2 -14  -3   13.25    0.69
  -2 -14  -3   13.09    0.72
   2  14   3   14.38    0.65
   2  14   4   19.55    1.01
  -2 -14  -4   21.03    0.82
   2  14   5   42.70    1.49
  -2 -14  -5   43.25    1.20
   2  14   5   42.67    1.19
   2  14   6   35.00    1.34
  -2 -14  -6   35.12    1.02
   2  14   6   31.70    1.01
   2  14   7   14.48    0.68
  -2 -14  -7   13.29    0.60
   2  14   8   43.49    1.17
  -2 -14  -8   41.67    1.21
   2  14   8   41.19    1.44
  -2 -14  -9    1.15    0.40
   2  14   9    1.10    0.34
   2  14   9    1.07    0.47
   2  14  10    0.18    0.30
  -2 -14 -10    0.42    0.35
   2  14  10   -0.15    0.43
   2  14  11    8.60    0.49
  -2 -14 -11    9.27    0.53
   2  14  11    7.88    0.62
   2  14  12   15.94    0.59
   2  14  12   17.28    0.77
   2  14  13   13.19    0.47
  -2 -14 -13   13.63    0.51
  -2 -15   1    9.26    0.40
  -2 -15   1    8.98    0.42
   2  15  -1    9.17    0.39
  -2 -15   0    1.69    0.29
  -2 -15   0    1.61    0.32
   2  15   0    2.10    0.30
   2  15   0    1.49    0.30
  -2 -15  -1    0.60    0.28
   2  15   1    0.78    0.31
  -2 -15  -1    1.08    0.30
   2  15   1    0.63    0.29
  -2 -15  -2    8.10    0.46
   2  15   2    7.02    0.52
  -2 -15  -2    8.73    0.50
   2  15   2    7.31    0.49
   2  15   3    2.07    0.39
   2  15   3    1.20    0.34
  -2 -15  -3    1.78    0.37
  -2 -15  -3    1.64    0.33
  -2 -15  -4   36.37    0.94
   2  15   4   35.19    1.14
   2  15   4   32.40    1.02
  -2 -15  -4   36.30    1.01
   2  15   4   34.60    1.02
   2  15   5    0.46    0.35
   2  15   5    0.59    0.28
  -2 -15  -5    0.18    0.34
  -2 -15  -5    0.38    0.26
   2  15   5    0.30    0.36
   2  15   6   50.87    1.40
  -2 -15  -6   52.43    1.24
  -2 -15  -6   48.26    1.09
   2  15   6   46.91    1.39
   2  15   7   13.08    0.73
   2  15   7   13.81    0.73
   2  15   8   34.78    1.12
   2  15   8   34.80    0.86
   2  15   9   20.64    0.83
   2  15   9   19.50    0.59
   2  15  10    7.82    0.36
   2  15  11   12.74    0.60
  -2 -16  -5   28.88    0.71
  -3  13   9   11.25    0.44
  -3  13   8   25.56    0.89
  -3  13   8   27.12    0.75
  -3  13   7    0.37    0.35
  -3  13   7   -0.03    0.27
  -3  13   6    1.58    0.41
  -3  13   6    1.57    0.32
  -3  13   5   40.19    1.01
  -3  13   5   40.01    1.21
   3 -13  -5   36.98    0.89
  -3  13   4   21.06    0.70
  -3  13   4   21.15    0.87
  -3  13   3    2.60    0.32
  -3  13   3    1.96    0.40
  -3  13   2    1.31    0.27
  -3  13   2    0.87    0.25
  -3  13   2    1.09    0.33
  -3  13   1    4.88    0.37
  -3  13   1    4.23    0.33
  -3  13   1    4.24    0.30
  -3  13   0    3.33    0.29
  -3  13   0    2.71    0.27
   3 -12 -12   34.48    0.83
   3 -12 -11   20.46    0.67
  -3  12  11   20.77    0.75
  -3  12  10    2.16    0.39
   3 -12 -10    2.27    0.36
  -3  12  10    2.43    0.38
  -3  12   9    0.03    0.38
  -3  12   9    0.13    0.32
   3 -12  -9    0.08    0.32
  -3  12   8    1.07    0.31
  -3  12   8    0.85    0.41
  -3  12   8    2.16    0.40
   3 -12  -8    2.06    0.40
  -3  12   8    1.77    0.49
  -3  12   7    3.02    0.42
   3 -12  -7    3.00    0.41
  -3  12   7    4.19    0.57
  -3  12   6   21.51    0.86
  -3  12   6   28.47    1.16
  -3  12   5   -0.14    0.47
  -3  12   5    0.41    0.31
  -3  12   4   45.72    1.53
  -3  12   3    1.45    0.35
  -3  12   3    1.25    0.48
  -3  12   3    1.69    0.37
  -3  12   2    3.37    0.40
  -3  12   2    3.96    0.45
  -3  12   2    4.02    0.57
  -3  12   2    3.56    0.45
  -3  12   1    5.45    0.48
  -3  12   1    6.54    0.48
  -3  12   1    6.22    0.53
  -3  12   1    5.00    0.59
  -3  12   0  106.32    2.09
  -3  12   0  110.35    2.27
  -3  12  -1   12.69    0.51
  -3  12  -1   12.73    0.59
  -3  12  -1   12.52    0.60
  -3  12  -2    0.34    0.32
  -3  12  -2    0.37    0.31
  -3  12  -2    0.14    0.27
  -3  12  -3   23.94    0.80
  -3  12  -3   23.49    0.71
  -3  12  -4    1.08    0.24
   3 -11 -14    1.50    0.23
   3 -11 -13    1.15    0.29
   3 -11 -12   47.57    1.09
  -3  11  12   49.71    1.25
  -3  11  12   51.85    1.36
   3 -11 -12   53.49    1.25
   3 -11 -11   15.68    0.63
  -3  11  11   16.09    0.77
  -3  11  11   17.10    0.73
   3 -11 -11   14.46    0.76
  -3  11  11   17.07    0.80
   3 -11 -11   17.74    0.74
   3 -11 -10   17.18    0.67
  -3  11  10   16.84    0.84
   3 -11 -10   16.74    0.76
  -3  11  10   14.74    0.71
  -3  11  10   17.62    0.90
  -3  11   9   -0.03    0.41
   3 -11  -9    0.65    0.41
  -3  11   9    0.35    0.48
  -3  11   9   -0.26    0.24
  -3  11   8   10.25    0.73
   3 -11  -8   11.68    0.70
  -3  11   8   11.30    0.88
  -3  11   7    2.74    0.48
   3 -11  -7    2.13    0.48
  -3  11   7    2.04    0.60
  -3  11   6    6.22    0.63
   3 -11  -6    5.68    0.57
  -3  11   6    6.70    0.77
  -3  11   5   22.13    1.19
  -3  11   5   21.69    0.99
  -3  11   4   41.98    1.62
  -3  11   4   40.01    1.18
  -3  11   4   38.21    1.30
  -3  11   3    3.40    0.51
  -3  11   3    4.18    0.69
  -3  11   2    5.61    0.61
  -3  11   2    6.29    0.75
  -3  11   1    0.98    0.45
  -3  11   1    1.65    0.49
  -3  11   1    0.59    0.56
  -3  11   0   71.41    1.74
  -3  11   0   66.77    1.65
  -3  11   0   68.41    1.88
  -3  11   0   68.37    1.98
  -3  11  -1    1.82    0.43
  -3  11  -1    1.98    0.39
  -3  11  -1    2.06    0.50
  -3  11  -1    1.51    0.46
  -3  11  -2    0.31    0.30
  -3  11  -2    0.49    0.39
  -3  11  -2    0.54    0.42
  -3  11  -2    0.95    0.40
  -3  11  -2    0.53    0.36
  -3  11  -3    1.23    0.40
  -3  11  -3    0.36    0.36
  -3  11  -3    0.02    0.33
  -3  11  -4   29.77    1.03
  -3  11  -4   31.55    0.92
  -3  11  -5   30.70    0.97
  -3  11  -5   31.47    0.87
  -3  11  -6    5.68    0.32
   3 -10 -15    5.97    0.35
  -3  10  14    3.40    0.38
   3 -10 -14    3.24    0.32
   3 -10 -14    3.31    0.37
  -3  10  14    3.01    0.37
  -3  10  13   11.72    0.65
   3 -10 -13   11.58    0.69
   3 -10 -13   10.78    0.54
   3 -10 -13   12.64    0.63
  -3  10  13   12.96    0.69
   3 -10 -12   -0.15    0.38
  -3  10  12    0.26    0.37
   3 -10 -12   -0.53    0.47
   3 -10 -12    0.12    0.33
  -3  10  12   -0.03    0.40
  -3  10  11   10.14    0.73
  -3  10  11   11.05    0.71
   3 -10 -11   10.29    0.78
   3 -10 -11   11.31    0.63
   3 -10 -11   10.93    0.69
  -3  10  11   12.09    0.77
  -3  10  10    0.99    0.49
  -3  10  10    0.51    0.41
   3 -10 -10    0.46    0.46
   3 -10 -10    0.78    0.51
   3 -10 -10    0.60    0.37
  -3  10  10    0.34    0.45
   3 -10  -9    4.22    0.62
  -3  10   9    3.66    0.58
   3 -10  -9    3.50    0.48
  -3  10   9    3.61    0.63
  -3  10   9    3.11    0.52
   3 -10  -8   31.78    1.33
  -3  10   8   33.17    1.30
   3 -10  -8   31.16    1.16
  -3  10   8   31.25    1.21
  -3  10   7    4.57    0.62
   3 -10  -7    3.99    0.55
  -3  10   7    3.15    0.51
  -3  10   7    4.14    0.76
  -3  10   6   25.60    1.15
   3 -10  -6   22.78    0.99
  -3  10   6   23.37    1.28
  -3  10   5   22.36    1.08
   3 -10  -5   23.76    1.00
  -3  10   5   20.99    1.23
   3 -10  -4   55.74    1.55
  -3  10   4   51.74    1.64
  -3  10   4   53.06    1.47
  -3  10   4   54.57    1.95
   3 -10  -3   11.55    0.74
  -3  10   3   11.80    0.97
  -3  10   3   10.90    0.70
  -3  10   3   11.78    0.80
  -3  10   2    1.08    0.45
  -3  10   2    1.65    0.63
  -3  10   1   28.60    1.08
  -3  10   1   28.97    1.39
  -3  10   0    4.18    0.55
  -3  10   0    3.37    0.68
  -3  10  -1   51.88    1.49
  -3  10  -1   52.22    1.46
  -3  10  -1   48.89    1.62
  -3  10  -2   48.92    1.60
  -3  10  -2   46.10    1.62
  -3  10  -3    9.34    0.59
  -3  10  -3   10.00    0.75
  -3  10  -4   25.42    0.89
  -3  10  -4   24.71    1.06
  -3  10  -4   24.34    0.89
  -3  10  -4   25.67    0.96
  -3  10  -5    2.21    0.39
  -3  10  -5    1.66    0.45
  -3  10  -5    1.82    0.42
  -3  10  -6   14.37    0.62
  -3  10  -6   14.85    0.64
  -3  10  -7   11.56    0.52
  -3  10  -7   11.42    0.59
  -3  10  -7   11.69    0.50
  -3  10  -8   20.38    0.60
  -3  10  -8   19.77    0.73
   3  -9 -16    2.33    0.27
   3  -9 -15    0.83    0.35
  -3   9  15    1.07    0.34
   3  -9 -15    1.32    0.28
   3  -9 -15    0.94    0.33
   3  -9 -14    0.37    0.35
  -3   9  14    0.36    0.36
   3  -9 -14    0.11    0.41
   3  -9 -14    0.55    0.32
  -3   9  14    0.46    0.33
  -3   9  13    5.65    0.55
   3  -9 -13    5.78    0.67
   3  -9 -13    4.96    0.48
   3  -9 -13    4.93    0.53
  -3   9  13    5.65    0.58
  -3   9  12    0.60    0.44
   3  -9 -12    0.38    0.38
   3  -9 -12    0.65    0.44
  -3   9  12    0.43    0.45
   3  -9 -12    0.98    0.53
  -3   9  11    5.90    0.66
   3  -9 -11    6.36    0.74
   3  -9 -10    1.88    0.61
   3  -9 -10    2.07    0.51
   3  -9 -10    1.77    0.47
  -3   9  10    3.37    0.59
  -3   9   9   44.24    1.66
   3  -9  -9   40.33    1.58
   3  -9  -9   41.53    1.30
   3  -9  -8   13.65    0.75
  -3   9   8   11.33    0.83
   3  -9  -8   12.62    0.81
   3  -9  -7   64.33    1.64
   3  -9  -7   62.59    1.96
  -3   9   7   64.22    1.88
   3  -9  -7   66.30    1.78
  -3   9   6   23.01    1.08
   3  -9  -6   21.84    1.13
   3  -9  -6   20.84    0.89
  -3   9   6   23.32    1.13
   3  -9  -6   22.20    0.99
  -3   9   5  217.33    4.38
  -3   9   5  222.90    4.67
   3  -9  -5  223.17    4.11
  -3   9   4   42.07    1.67
  -3   9   4   41.26    1.38
  -3   9   4   39.12    1.35
  -3   9   4   40.21    1.45
  -3   9   4   41.73    1.27
   3  -9  -4   40.20    1.31
  -3   9   3  132.95    3.32
  -3   9   3  137.90    3.00
  -3   9   3  133.91    3.02
  -3   9   3  130.21    2.76
   3  -9  -3  134.74    2.81
  -3   9   2  422.76    7.72
  -3   9   2  423.29    7.34
  -3   9   2  406.36    7.48
  -3   9   2  404.22    7.25
  -3   9   2  422.08    7.06
   3  -9  -2  431.02    7.07
  -3   9   1   41.48    1.67
  -3   9   1   44.45    1.52
  -3   9   1   40.97    1.35
   3  -9  -1   39.27    1.27
  -3   9   0  224.64    4.39
  -3   9   0  226.31    4.65
  -3   9   0  220.43    4.12
  -3   9  -1   85.42    2.05
  -3   9  -1   81.68    1.90
  -3   9  -1   82.59    2.24
  -3   9  -1   85.32    2.42
  -3   9  -2    0.69    0.48
  -3   9  -2    0.35    0.40
  -3   9  -2   -0.08    0.38
  -3   9  -2    0.30    0.50
  -3   9  -2    0.17    0.50
  -3   9  -3    7.51    0.67
  -3   9  -3    6.97    0.58
  -3   9  -3    7.15    0.59
  -3   9  -3    7.78    0.77
  -3   9  -4    9.63    0.65
  -3   9  -4   10.60    0.73
  -3   9  -4   10.07    0.68
  -3   9  -5   39.40    1.20
  -3   9  -5   38.89    1.41
  -3   9  -6    3.85    0.54
  -3   9  -6    4.97    0.51
  -3   9  -6    4.70    0.52
  -3   9  -7   38.03    1.25
  -3   9  -7   38.79    1.12
  -3   9  -7   41.23    1.15
  -3   9  -8   33.57    1.05
  -3   9  -8   32.47    0.91
  -3   9  -9   18.88    0.64
  -3   9 -10   59.84    1.17
   3  -8 -16    0.57    0.26
  -3   8  16    0.86    0.31
  -3   8  15    4.89    0.51
   3  -8 -15    5.27    0.48
  -3   8  15    3.38    0.40
   3  -8 -15    3.61    0.52
  -3   8  14    1.81    0.47
   3  -8 -14    1.14    0.44
  -3   8  14    1.10    0.40
   3  -8 -14    1.65    0.53
   3  -8 -13   25.53    1.20
  -3   8  13   25.45    1.10
   3  -8 -13   25.13    1.02
  -3   8  12   67.93    1.94
   3  -8 -12   63.88    2.02
   3  -8 -11    9.63    0.85
   3  -8 -11    8.65    0.71
  -3   8  10   81.81    2.26
   3  -8 -10   83.51    2.06
   3  -8  -9  178.70    3.94
   3  -8  -9  180.62    3.56
  -3   8   9  181.35    3.82
   3  -8  -8  470.43    7.85
   3  -8  -8  476.65    8.37
   3  -8  -8  469.92    7.90
  -3   8   8  490.66    8.25
   3  -8  -7   21.59    0.92
   3  -8  -7   21.50    1.16
   3  -8  -7   21.74    0.96
  -3   8   7   21.48    1.08
  -3   8   6  113.50    2.64
   3  -8  -6  105.83    2.66
   3  -8  -6  108.07    2.31
   3  -8  -5  435.63    7.13
   3  -8  -5  432.24    7.57
  -3   8   5  446.62    7.51
   3  -8  -5  423.74    7.26
   3  -8  -4   12.87    0.77
  -3   8   4   13.82    0.83
  -3   8   4   12.82    0.77
   3  -8  -4   14.13    0.88
   3  -8  -4   12.32    0.67
  -3   8   4   11.66    0.84
  -3   8   4   12.57    0.70
  -3   8   3  239.40    4.45
  -3   8   3  234.31    4.55
  -3   8   3  228.92    4.46
   3  -8  -3  241.44    4.31
  -3   8   2    9.99    0.68
  -3   8   2    9.68    0.90
  -3   8   2    7.83    0.68
  -3   8   2    9.85    0.75
   3  -8  -2    9.33    0.65
  -3   8   1  732.77   12.09
   3  -8  -1  712.74   11.38
  -3   8   1  713.74   11.64
  -3   8   1  721.56   11.74
  -3   8   0  198.18    4.18
   3  -8   0  193.31    3.57
  -3   8   0  186.47    3.48
  -3   8   0  190.29    3.73
  -3   8   0  189.89    3.91
  -3   8   0  190.18    3.65
  -3   8  -1  161.31    3.12
  -3   8  -1  165.98    3.18
  -3   8  -1  161.49    3.67
  -3   8  -1  162.01    3.51
  -3   8  -1  159.86    3.23
  -3   8  -2  199.71    4.27
  -3   8  -2  205.80    4.16
  -3   8  -2  200.52    3.87
  -3   8  -2  204.32    3.78
  -3   8  -3   84.51    2.36
  -3   8  -3   85.17    2.27
  -3   8  -3   82.32    2.05
  -3   8  -3   82.73    1.98
  -3   8  -3   81.73    1.95
  -3   8  -4   67.09    2.01
  -3   8  -4   69.64    2.06
  -3   8  -4   69.41    1.83
  -3   8  -4   68.39    1.70
  -3   8  -4   70.42    1.79
  -3   8  -5    4.07    0.56
  -3   8  -5    4.28    0.54
  -3   8  -5    3.76    0.55
  -3   8  -5    3.23    0.61
  -3   8  -6   55.63    1.54
  -3   8  -6   57.11    1.57
  -3   8  -7  152.19    3.24
  -3   8  -8    2.00    0.43
  -3   8  -8    1.74    0.41
  -3   8  -8    1.84    0.45
  -3   8  -9   27.53    0.79
  -3   8  -9   30.70    0.93
  -3   8 -10   46.87    1.15
  -3   8 -11   11.92    0.61
  -3   8 -11   11.54    0.46
   3  -7 -17   13.71    0.53
   3  -7 -17   12.75    0.49
   3  -7 -16   12.08    0.60
  -3   7  16   12.01    0.64
   3  -7 -16   11.37    0.69
   3  -7 -15    0.14    0.40
  -3   7  15    0.55    0.41
   3  -7 -15    0.10    0.46
   3  -7 -14   87.12    2.02
  -3   7  14   84.13    2.08
   3  -7 -14   87.35    2.31
   3  -7 -13   79.62    2.28
   3  -7 -12   14.18    1.01
   3  -7 -12   14.53    0.86
   3  -7 -11    8.86    0.87
   3  -7 -11    8.65    0.74
   3  -7 -10    8.29    0.83
   3  -7 -10    9.10    0.72
   3  -7  -9  434.08    7.72
   3  -7  -9  429.62    7.26
   3  -7  -8   58.59    1.85
   3  -7  -8   52.30    1.52
   3  -7  -7  247.20    4.74
  -3   7   7  241.04    4.64
   3  -7  -7  236.60    4.34
   3  -7  -6  169.36    3.58
  -3   7   6  172.30    3.51
   3  -7  -6  171.21    3.26
   3  -7  -5    1.65    0.52
   3  -7  -5    1.94    0.45
   3  -7  -5    1.56    0.39
  -3   7   5    1.29    0.45
   3  -7  -4  418.88    6.75
   3  -7  -4  415.56    7.13
  -3   7   4  427.45    7.13
  -3   7   4  401.41    6.96
   3  -7  -3   17.91    0.81
  -3   7   3   16.30    0.82
   3  -7  -3   17.17    0.87
   3  -7  -3   16.37    0.69
  -3   7   3   17.36    0.88
  -3   7   3   16.61    0.84
   3  -7  -2   90.84    1.98
  -3   7   2   89.70    2.20
  -3   7   2   89.79    2.19
  -3   7   2   92.16    2.13
   3  -7  -1   27.00    0.96
  -3   7   1   25.92    1.01
  -3   7   1   29.50    1.30
  -3   7   1   29.64    1.09
  -3   7   1   27.73    1.12
   3  -7   0   72.31    1.67
  -3   7   0   69.38    1.62
  -3   7   0   73.12    1.70
  -3   7   0   70.05    2.08
  -3   7   0   67.75    1.74
  -3   7   0   71.78    1.83
  -3   7   0   72.51    2.00
  -3   7   0   70.47    1.91
  -3   7  -1   54.65    1.43
  -3   7  -1   52.92    1.39
  -3   7  -1   50.90    1.35
  -3   7  -1   51.95    1.64
  -3   7  -1   53.34    1.79
  -3   7  -1   51.79    1.47
  -3   7  -1   56.77    1.67
  -3   7  -2   35.46    1.13
  -3   7  -2   33.90    1.41
  -3   7  -2   31.64    1.07
  -3   7  -2   35.43    1.17
  -3   7  -2   36.87    1.35
  -3   7  -3  150.66    2.95
  -3   7  -3  147.25    2.94
  -3   7  -3  142.85    3.32
  -3   7  -3  143.52    2.87
  -3   7  -3  148.81    3.00
  -3   7  -3  146.26    3.23
  -3   7  -4   59.72    1.65
  -3   7  -4   61.35    1.64
  -3   7  -4   59.19    1.56
  -3   7  -4   59.80    1.90
  -3   7  -4   58.68    1.82
  -3   7  -5   30.99    1.17
  -3   7  -5   31.10    1.05
  -3   7  -5   32.55    1.15
  -3   7  -5   31.15    1.31
  -3   7  -5   31.80    1.32
  -3   7  -6   44.89    1.39
  -3   7  -6   42.44    1.54
  -3   7  -6   43.59    1.37
  -3   7  -6   44.30    1.33
  -3   7  -7    6.91    0.59
  -3   7  -7    6.78    0.57
  -3   7  -7    6.72    0.63
  -3   7  -8  137.69    3.13
  -3   7  -8  139.20    3.07
  -3   7  -8  146.76    2.93
  -3   7  -9   20.80    0.95
  -3   7  -9   23.81    0.93
  -3   7  -9   22.04    1.05
  -3   7  -9   21.48    0.82
  -3   7  -9   21.61    0.82
  -3   7 -10    2.44    0.44
  -3   7 -10    1.40    0.36
  -3   7 -11   49.69    1.20
  -3   7 -11   46.27    1.09
  -3   7 -12   13.94    0.51
  -3   7 -12   14.13    0.65
   3  -6 -17   20.56    0.83
  -3   6  17   20.04    0.73
   3  -6 -17   22.38    0.71
   3  -6 -16   11.40    0.75
  -3   6  16   11.17    0.66
   3  -6 -16   10.80    0.61
   3  -6 -15   39.90    1.45
   3  -6 -15   39.18    1.22
   3  -6 -14    0.70    0.57
   3  -6 -13   25.98    1.31
   3  -6 -13   28.62    1.12
   3  -6 -12  150.70    3.10
  -3   6  12  145.41    3.04
   3  -6 -11    4.88    0.75
  -3   6  11    3.43    0.57
   3  -6 -11    4.28    0.62
   3  -6 -10   16.55    1.06
   3  -6 -10   16.51    0.90
  -3   6  10   16.64    0.87
   3  -6  -9  135.43    3.18
   3  -6  -9  138.70    2.85
   3  -6  -8   96.53    2.49
   3  -6  -8  101.91    2.22
   3  -6  -7   80.46    2.13
   3  -6  -7   80.71    1.86
   3  -6  -6  156.54    3.25
   3  -6  -6  153.69    2.94
   3  -6  -5  684.72   10.95
   3  -6  -5  679.41   10.62
  -3   6   5  667.73   10.89
  -3   6   4  131.60    2.77
   3  -6  -4  137.21    2.82
   3  -6  -4  137.75    2.54
   3  -6  -4  132.98    2.55
  -3   6   4  134.35    2.67
   3  -6  -3  129.62    2.68
  -3   6   3  133.75    2.71
  -3   6   3  128.11    2.52
  -3   6   3  128.25    2.64
  -3   6   2    1.10    0.40
  -3   6   2    1.37    0.40
  -3   6   2    1.06    0.40
   3  -6  -2    0.88    0.37
   3  -6  -2    0.99    0.39
  -3   6   1    2.08    0.43
  -3   6   1    1.52    0.38
  -3   6   1    1.91    0.53
  -3   6   1    1.79    0.44
   3  -6  -1    1.46    0.38
   3  -6   0  166.86    3.10
  -3   6   0  173.03    3.10
  -3   6   0  170.69    3.58
  -3   6   0  174.09    3.28
  -3   6   0  176.42    3.35
  -3   6   0  175.80    3.42
   3  -6   1   23.13    0.80
  -3   6  -1   23.91    0.84
  -3   6  -1   21.49    0.80
  -3   6  -1   24.03    1.11
  -3   6  -1   21.02    0.84
  -3   6  -1   22.32    1.03
  -3   6  -1   21.89    0.88
  -3   6  -1   19.95    0.85
  -3   6  -1   22.84    0.99
  -3   6  -2   70.17    1.66
  -3   6  -2   70.53    1.65
  -3   6  -2   71.45    1.61
  -3   6  -2   72.63    1.99
  -3   6  -2   65.52    1.67
  -3   6  -2   65.56    1.91
  -3   6  -2   73.37    1.80
  -3   6  -2   70.39    1.89
  -3   6  -3  360.50    5.94
  -3   6  -3  350.65    5.98
  -3   6  -3  351.86    6.24
  -3   6  -3  350.42    6.39
  -3   6  -3  366.10    6.20
  -3   6  -3  354.44    6.18
  -3   6  -3  351.79    5.81
  -3   6  -3  351.62    6.29
  -3   6  -3  350.07    6.01
  -3   6  -4   69.70    1.68
  -3   6  -4   69.34    1.67
  -3   6  -4   70.84    1.76
  -3   6  -4   71.70    2.01
  -3   6  -4   73.70    2.00
  -3   6  -4   71.68    1.95
  -3   6  -4   73.74    1.94
  -3   6  -4   68.56    1.76
  -3   6  -4   72.29    1.66
  -3   6  -5   58.07    1.57
  -3   6  -5   56.46    1.46
  -3   6  -5   54.81    1.75
  -3   6  -5   56.67    1.75
  -3   6  -5   57.25    1.77
  -3   6  -5   56.96    1.47
  -3   6  -5   57.55    1.56
  -3   6  -6   23.56    0.96
  -3   6  -6   21.66    0.97
  -3   6  -6   24.06    1.10
  -3   6  -6   23.30    1.16
  -3   6  -6   22.67    0.91
  -3   6  -6   22.90    0.95
  -3   6  -7   18.23    0.84
  -3   6  -7   16.83    0.88
  -3   6  -7   18.04    0.81
  -3   6  -7   18.26    0.86
  -3   6  -7   17.40    0.97
  -3   6  -7   18.22    1.04
  -3   6  -8    1.68    0.51
  -3   6  -8    2.42    0.47
  -3   6  -8    1.83    0.44
  -3   6  -8    2.26    0.50
  -3   6  -9   18.94    0.89
  -3   6  -9   18.44    0.85
  -3   6  -9   20.15    0.84
  -3   6  -9   19.41    1.09
  -3   6  -9   17.02    0.94
  -3   6 -10   38.42    1.45
  -3   6 -10   39.64    1.19
  -3   6 -11   22.45    0.86
  -3   6 -11   20.12    1.00
  -3   6 -11   20.76    0.96
  -3   6 -11   19.47    0.78
  -3   6 -12   12.87    0.59
  -3   6 -12   12.28    0.72
  -3   6 -12   12.16    0.56
  -3   6 -13    0.31    0.24
  -3   6 -13    0.08    0.22
  -3   6 -13    0.03    0.31
  -3   5  17    0.50    0.29
   3  -5 -17    0.43    0.38
   3  -5 -17    0.72    0.34
  -3   5  16   17.55    0.82
   3  -5 -16   16.87    0.94
   3  -5 -16   17.90    0.77
   3  -5 -15   11.08    0.87
   3  -5 -15   13.34    0.75
  -3   5  15   11.69    0.72
   3  -5 -14   25.61    1.29
  -3   5  14   27.77    1.08
   3  -5 -14   25.02    1.05
  -3   5  13   16.02    0.87
  -3   5  13   15.11    0.85
   3  -5 -13   15.93    0.87
  -3   5  12   21.23    0.98
   3  -5 -12   21.19    1.21
   3  -5 -12   22.04    1.22
   3  -5 -12   19.31    0.95
  -3   5  12   21.14    0.99
  -3   5  11  142.99    2.92
   3  -5 -11  142.15    3.36
   3  -5 -11  137.86    3.38
  -3   5  11  138.25    2.89
   3  -5 -11  142.96    2.97
  -3   5  10   37.83    1.24
   3  -5 -10   37.81    1.51
   3  -5 -10   36.81    1.53
   3  -5 -10   36.45    1.25
  -3   5  10   36.96    1.23
  -3   5   9  245.20    4.29
   3  -5  -9  238.80    4.71
   3  -5  -9  234.36    4.76
   3  -5  -9  240.74    4.33
  -3   5   9  231.60    4.25
  -3   5   8  703.90   11.05
   3  -5  -8  693.70   11.09
  -3   5   8  718.04   11.07
   3  -5  -8  698.84   11.48
   3  -5  -8  689.83   11.55
   3  -5  -7    8.34    0.60
  -3   5   7    9.27    0.57
   3  -5  -7    7.47    0.69
   3  -5  -7    8.30    0.74
   3  -5  -6  252.87    4.34
  -3   5   6  254.74    4.33
   3  -5  -6  263.29    4.68
   3  -5  -6  246.47    4.67
   3  -5  -5   47.71    1.39
  -3   5   4  161.03    3.09
  -3   5   4  156.19    2.94
   3  -5  -4  161.42    3.08
  -3   5   3   46.27    1.24
  -3   5   3   47.60    1.03
  -3   5   3   46.32    1.29
   3  -5  -3   49.68    1.14
   3  -5  -3   47.18    1.29
  -3   5   2  292.95    4.69
  -3   5   2  310.66    5.06
  -3   5   2  291.86    4.79
  -3   5   2  289.63    4.69
   3  -5  -2  287.41    4.72
   3  -5  -2  292.92    4.74
  -3   5   2  297.57    5.02
   3  -5  -1  190.33    3.33
  -3   5   1  198.56    3.26
  -3   5   1  196.36    3.53
   3  -5  -1  190.09    3.23
  -3   5   1  191.65    3.28
  -3   5   1  195.46    3.31
  -3   5   1  191.83    3.59
  -3   5   1  194.96    3.59
   3  -5   0   60.24    1.31
  -3   5   0   58.68    1.27
  -3   5   0   56.60    1.30
  -3   5   0   60.57    1.30
  -3   5   0   59.23    1.54
  -3   5   0   57.55    1.21
  -3   5   0   57.38    1.46
  -3   5   0   58.89    1.45
  -3   5   0   59.64    1.46
  -3   5   0   61.82    1.68
  -3   5  -1  121.02    2.43
  -3   5  -1  122.92    2.69
   3  -5   1  124.20    2.26
  -3   5  -1  123.42    2.26
  -3   5  -1  123.65    2.49
  -3   5  -1  117.52    2.60
  -3   5  -1  121.47    2.45
  -3   5  -1  122.63    2.58
  -3   5  -1  118.81    2.20
  -3   5  -2  104.64    2.38
  -3   5  -2  109.97    2.24
  -3   5  -2  104.01    2.50
  -3   5  -2  107.53    2.17
  -3   5  -2  107.40    2.15
  -3   5  -2  106.30    2.23
  -3   5  -2  106.77    2.31
  -3   5  -2  110.02    2.32
  -3   5  -2  105.70    2.36
  -3   5  -3  133.54    2.69
  -3   5  -3  138.00    2.91
  -3   5  -3  134.32    2.95
  -3   5  -3  136.53    2.63
  -3   5  -3  133.43    2.54
  -3   5  -3  139.29    2.59
  -3   5  -3  135.51    2.64
  -3   5  -3  138.63    2.85
  -3   5  -3  136.31    2.66
  -3   5  -3  141.97    2.57
  -3   5  -3  138.17    2.88
  -3   5  -4  548.35    9.31
  -3   5  -4  567.57    9.10
  -3   5  -4  574.51    9.45
  -3   5  -4  556.13    9.00
  -3   5  -4  575.84    9.01
  -3   5  -4  573.83    9.07
  -3   5  -4  556.16    8.94
  -3   5  -4  568.61    9.35
  -3   5  -4  569.32    8.96
  -3   5  -4  572.50    9.34
  -3   5  -4  570.18    9.07
  -3   5  -5    8.51    0.69
  -3   5  -5    9.17    0.77
  -3   5  -5    7.98    0.58
  -3   5  -5    9.59    0.64
  -3   5  -5    9.58    0.59
  -3   5  -5   10.49    0.77
  -3   5  -5    8.90    0.65
  -3   5  -6   32.75    1.24
  -3   5  -6   31.22    1.04
  -3   5  -6   36.81    1.14
  -3   5  -6   32.66    1.16
  -3   5  -6   33.37    1.04
  -3   5  -6   35.38    1.38
  -3   5  -6   33.13    1.13
  -3   5  -7   37.67    1.39
  -3   5  -7   38.49    1.21
  -3   5  -7   38.92    1.27
  -3   5  -7   38.78    1.23
  -3   5  -7   38.74    1.51
  -3   5  -8   11.11    0.77
  -3   5  -8   11.53    0.70
  -3   5  -8   11.10    0.80
  -3   5  -8   11.45    0.92
  -3   5  -9    5.14    0.58
  -3   5  -9    5.30    0.55
  -3   5  -9    5.66    0.63
  -3   5  -9    6.33    0.78
  -3   5 -10   53.55    1.51
  -3   5 -10   55.75    1.83
  -3   5 -10   54.71    1.55
  -3   5 -11   94.68    2.48
  -3   5 -12    0.20    0.35
  -3   5 -12    0.33    0.48
  -3   5 -12    0.34    0.37
  -3   5 -13    5.19    0.43
  -3   5 -13    5.37    0.57
  -3   5 -13    4.66    0.52
  -3   5 -13    4.82    0.40
  -3   5 -14    8.07    0.40
   3  -4 -18    9.28    0.40
  -3   4  17   13.20    0.58
   3  -4 -17   13.98    0.77
   3  -4 -17   15.04    0.63
  -3   4  16   11.94    0.67
   3  -4 -16   12.08    0.82
   3  -4 -16   11.13    0.65
  -3   4  16   11.29    0.66
  -3   4  15   16.35    0.82
   3  -4 -15   14.94    0.98
   3  -4 -15   16.59    0.82
  -3   4  14  181.02    3.56
   3  -4 -14  177.64    3.99
   3  -4 -14  186.07    4.03
  -3   4  14  190.15    3.59
   3  -4 -14  178.72    3.55
  -3   4  13   52.03    1.55
   3  -4 -13   49.30    1.85
   3  -4 -13   52.52    1.57
  -3   4  13   53.91    1.57
  -3   4  12  281.53    5.09
   3  -4 -12  286.42    5.61
   3  -4 -12  287.70    5.68
   3  -4 -12  289.41    5.15
  -3   4  12  277.51    5.07
  -3   4  11  166.59    3.36
   3  -4 -11  175.03    3.91
  -3   4  11  179.26    3.41
   3  -4 -11  169.17    3.39
  -3   4  10  193.79    3.68
   3  -4 -10  198.66    4.19
   3  -4 -10  201.59    3.74
  -3   4  10  192.71    3.67
  -3   4   9  106.24    2.25
   3  -4  -9  105.21    2.64
   3  -4  -9  107.80    2.27
  -3   4   9  103.10    2.23
  -3   4   8   15.97    0.74
   3  -4  -8   15.27    0.93
  -3   4   8   16.53    0.75
   3  -4  -8   15.38    0.74
  -3   4   7  139.96    2.62
   3  -4  -7  139.69    2.99
   3  -4  -7  139.93    2.92
  -3   4   7  137.14    2.61
   3  -4  -7  140.50    2.66
   3  -4  -6  167.38    3.21
   3  -4  -6  175.86    3.34
   3  -4  -5   57.98    1.30
  -3   4   5   58.80    1.29
   3  -4  -5   56.18    1.51
   3  -4  -5   58.11    1.49
  -3   4   4  244.18    3.95
  -3   4   4  240.84    3.93
  -3   4   4  243.15    4.04
   3  -4  -4  241.17    4.03
  -3   4   4  240.19    4.00
  -3   4   4  249.85    3.88
   3  -4  -4  248.27    4.30
  -3   4   3  133.12    2.45
  -3   4   3  132.36    2.28
  -3   4   3  130.77    2.54
  -3   4   3  129.19    2.20
  -3   4   3  137.83    2.26
   3  -4  -3  131.41    2.33
  -3   4   3  129.17    2.36
  -3   4   2  307.40    4.88
   3  -4  -2  307.68    5.07
  -3   4   2  304.82    4.86
  -3   4   2  316.63    4.89
   3  -4  -2  311.93    4.90
  -3   4   2  304.79    4.81
  -3   4   1    1.09    0.24
  -3   4   1    0.69    0.26
   3  -4  -1    1.33    0.33
  -3   4   1    1.07    0.27
  -3   4   1    1.30    0.30
   3  -4  -1    1.20    0.25
   3  -4  -1    0.76    0.24
  -3   4   1    0.67    0.34
   3  -4   0   24.03    0.74
  -3   4   0   23.08    0.83
  -3   4   0   23.51    0.83
   3  -4   0   24.61    0.70
  -3   4   0   23.36    0.69
   3  -4   0   25.36    0.63
  -3   4   0   22.61    0.70
  -3   4   0   24.21    0.72
  -3   4   0   23.40    0.64
  -3   4   0   22.98    0.64
  -3   4   0   24.52    0.86
  -3   4  -1   40.85    1.13
  -3   4  -1   38.17    1.10
  -3   4  -1   40.05    0.96
   3  -4   1   39.34    0.93
  -3   4  -1   39.94    0.98
  -3   4  -1   39.92    1.01
  -3   4  -1   40.04    0.98
  -3   4  -1   40.58    0.90
  -3   4  -1   41.81    0.95
  -3   4  -1   39.55    1.16
  -3   4  -2  292.73    5.01
  -3   4  -2  286.54    4.92
  -3   4  -2  291.66    5.19
  -3   4  -2  300.31    4.95
   3  -4   2  291.39    4.69
  -3   4  -2  297.50    4.83
  -3   4  -2  290.28    4.77
  -3   4  -2  293.80    4.69
  -3   4  -2  301.28    5.08
  -3   4  -2  291.62    4.75
  -3   4  -3  817.07   12.69
  -3   4  -3  789.18   12.50
  -3   4  -3  816.72   12.78
  -3   4  -3  816.26   12.24
  -3   4  -3  800.75   12.37
  -3   4  -3  823.83   12.36
  -3   4  -3  788.91   12.24
  -3   4  -3  791.47   12.43
  -3   4  -3  807.57   12.67
  -3   4  -4   49.07    1.47
  -3   4  -4   51.30    1.33
  -3   4  -4   50.51    1.49
  -3   4  -4   49.35    1.44
  -3   4  -4   47.86    1.44
  -3   4  -4   49.37    1.13
  -3   4  -4   50.09    1.24
  -3   4  -4   49.17    1.14
  -3   4  -4   51.29    1.30
  -3   4  -5  313.25    5.72
  -3   4  -5  319.45    5.70
  -3   4  -5  327.84    5.54
  -3   4  -5  333.13    5.81
  -3   4  -5  335.48    5.47
  -3   4  -5  318.82    5.39
  -3   4  -5  330.02    5.41
  -3   4  -5  332.75    5.83
  -3   4  -5  325.81    5.47
  -3   4  -6    5.90    0.61
  -3   4  -6    4.54    0.49
  -3   4  -6    4.92    0.49
  -3   4  -6    4.63    0.42
  -3   4  -6    4.61    0.45
  -3   4  -6    5.06    0.54
  -3   4  -6    3.70    0.61
  -3   4  -6    5.68    0.52
  -3   4  -7   71.89    1.96
  -3   4  -7   78.70    1.79
  -3   4  -7   77.00    1.77
  -3   4  -7   75.42    1.84
  -3   4  -7   74.18    2.09
  -3   4  -7   74.24    1.77
  -3   4  -8  150.30    3.21
  -3   4  -8  154.48    2.95
  -3   4  -8  147.86    3.05
  -3   4  -8  151.50    2.95
  -3   4  -8  147.18    3.41
  -3   4  -9   10.98    0.72
  -3   4  -9   11.84    0.79
  -3   4  -9   11.30    0.66
  -3   4  -9    9.90    0.89
  -3   4 -10   60.11    1.98
  -3   4 -10   60.33    1.65
  -3   4 -11   17.91    1.11
  -3   4 -11   17.77    0.87
  -3   4 -12    8.41    0.78
  -3   4 -13    5.55    0.51
  -3   4 -13    5.19    0.63
  -3   4 -13    4.89    0.44
  -3   4 -14    2.20    0.37
  -3   4 -14    2.32    0.40
  -3   4 -14    2.44    0.48
  -3   4 -14    2.17    0.30
  -3   4 -15    0.12    0.23
   3  -3 -18   18.94    0.55
   3  -3 -17   20.99    0.93
  -3   3  17   21.07    0.76
   3  -3 -17   21.39    0.75
  -3   3  17   22.03    0.77
   3  -3 -16    0.75    0.50
  -3   3  16    0.59    0.41
  -3   3  16    0.29    0.42
   3  -3 -16   -0.10    0.40
   3  -3 -15   38.38    1.50
   3  -3 -15   37.56    1.49
   3  -3 -14   32.21    1.46
  -3   3  14   30.07    1.15
   3  -3 -14   32.64    1.19
  -3   3  14   29.75    1.15
   3  -3 -13  113.18    2.95
  -3   3  13  104.21    2.44
   3  -3 -13  109.37    2.49
  -3   3  13  113.65    2.51
   3  -3 -12  434.36    7.84
  -3   3  12  434.75    7.27
   3  -3 -12  427.98    7.26
  -3   3  12  423.87    7.24
   3  -3 -11    1.26    0.61
   3  -3 -11    1.65    0.64
  -3   3  11    1.34    0.49
  -3   3  11    0.98    0.52
   3  -3 -11    1.38    0.52
   3  -3 -10  549.17    9.46
   3  -3 -10  545.09    9.44
  -3   3  10  555.36    8.93
   3  -3 -10  547.39    8.95
  -3   3  10  558.46    8.93
   3  -3  -9   25.08    1.17
   3  -3  -9   25.58    1.19
  -3   3   9   22.93    0.89
  -3   3   9   25.64    0.93
   3  -3  -9   22.57    0.91
   3  -3  -8   74.35    1.98
   3  -3  -8   76.14    2.01
  -3   3   8   77.66    1.71
  -3   3   8   77.91    1.71
   3  -3  -8   77.12    1.73
   3  -3  -7  105.74    2.38
   3  -3  -7  105.79    2.39
   3  -3  -7  107.02    2.11
   3  -3  -6  899.12   13.84
   3  -3  -6  886.28   13.81
  -3   3   6  889.74   13.46
  -3   3   6  865.33   13.47
   3  -3  -5  295.48    4.95
   3  -3  -5  289.34    4.91
  -3   3   5  282.45    4.63
   3  -3  -5  290.85    4.67
  -3   3   5  283.13    4.63
   3  -3  -4   18.23    0.72
  -3   3   4   18.66    0.54
  -3   3   4   18.82    0.60
  -3   3   4   18.14    0.51
  -3   3   4   17.97    0.60
   3  -3  -4   18.70    0.62
   3  -3  -3  389.71    6.13
   3  -3  -3  403.20    6.21
  -3   3   3  382.87    5.93
  -3   3   3  370.90    6.01
  -3   3   3  384.39    5.85
   3  -3  -3  388.53    5.96
  -3   3   3  375.67    5.89
  -3   3   3  384.23    5.93
  -3   3   3  381.78    6.00
  -3   3   3  372.84    5.96
   3  -3  -2   28.72    0.83
   3  -3  -2   28.52    0.79
  -3   3   2   28.14    0.66
  -3   3   2   27.89    0.74
  -3   3   2   29.22    0.83
  -3   3   2   29.24    0.72
  -3   3   2   28.89    0.86
  -3   3   2   28.36    0.80
  -3   3   2   27.97    0.67
  -3   3   2   29.64    0.69
   3  -3  -2   27.94    0.69
  -3   3   2   28.49    0.75
   3  -3  -1  232.10    3.81
  -3   3   1  233.95    3.92
  -3   3   1  237.86    3.72
  -3   3   1  235.70    3.94
  -3   3   1  232.34    3.77
  -3   3   1  235.80    3.97
  -3   3   1  229.76    3.74
  -3   3   1  233.72    3.74
  -3   3   1  231.62    3.75
   3  -3  -1  239.66    3.70
  -3   3   1  230.37    3.99
  -3   3   1  232.63    3.86
  -3   3   0   73.88    1.36
  -3   3   0   74.03    1.57
  -3   3   0   72.64    1.52
  -3   3   0   73.78    1.39
  -3   3   0   73.80    1.69
  -3   3   0   72.61    1.54
  -3   3   0   70.81    1.42
  -3   3   0   68.63    1.38
   3  -3   0   72.57    1.28
  -3   3   0   70.13    1.38
  -3   3   0   71.95    1.35
   3  -3   0   71.94    1.39
  -3   3  -1    3.90    0.42
  -3   3  -1    4.26    0.42
  -3   3  -1    5.32    0.30
   3  -3   1    4.13    0.29
  -3   3  -1    3.60    0.29
  -3   3  -1    3.46    0.32
  -3   3  -1    3.93    0.39
  -3   3  -1    3.86    0.48
  -3   3  -1    4.08    0.36
  -3   3  -1    4.27    0.34
   3  -3   1    4.02    0.24
  -3   3  -1    4.37    0.34
  -3   3  -1    4.57    0.31
  -3   3  -1    3.75    0.32
  -3   3  -2  380.57    6.17
  -3   3  -2  389.49    6.18
  -3   3  -2  377.99    5.93
   3  -3   2  389.25    5.91
  -3   3  -2  384.48    5.97
  -3   3  -2  378.31    6.03
  -3   3  -2  382.88    5.94
  -3   3  -2  387.82    6.38
  -3   3  -2  379.74    6.34
  -3   3  -2  380.34    6.07
  -3   3  -2  387.64    6.05
  -3   3  -2  383.20    6.07
  -3   3  -2  379.54    5.96
  -3   3  -2  382.87    6.01
  -3   3  -2  377.12    6.08
  -3   3  -3   82.92    1.58
  -3   3  -3   82.85    1.69
  -3   3  -3   81.66    1.51
  -3   3  -3   78.78    1.65
  -3   3  -3   86.17    1.92
  -3   3  -3   85.02    1.67
  -3   3  -3   78.70    1.62
  -3   3  -3   85.29    1.75
  -3   3  -3   84.44    1.87
  -3   3  -3   80.81    1.68
  -3   3  -3   86.09    1.84
  -3   3  -4  187.44    3.12
  -3   3  -4  199.69    3.33
  -3   3  -4  191.16    3.30
  -3   3  -4  187.65    3.30
  -3   3  -4  181.20    3.36
  -3   3  -4  193.18    3.59
  -3   3  -4  190.50    3.22
  -3   3  -4  188.26    3.32
  -3   3  -4  193.61    3.53
  -3   3  -4  200.26    3.45
  -3   3  -5  419.47    6.77
  -3   3  -5  423.96    7.21
  -3   3  -5  432.76    7.13
  -3   3  -5  437.90    7.02
  -3   3  -5  424.39    6.94
  -3   3  -5  434.85    7.24
  -3   3  -5  437.16    6.91
  -3   3  -6   77.36    1.72
  -3   3  -6   78.23    1.71
  -3   3  -6   75.27    1.74
  -3   3  -6   75.40    1.64
  -3   3  -6   77.59    1.88
  -3   3  -6   75.95    1.97
  -3   3  -6   75.61    1.70
  -3   3  -7  100.44    2.10
  -3   3  -7   97.63    2.09
  -3   3  -7   99.76    2.01
  -3   3  -7   96.45    2.13
  -3   3  -7   99.25    2.28
  -3   3  -7   98.44    2.44
  -3   3  -7   97.84    2.07
  -3   3  -8   26.94    0.90
  -3   3  -8   25.75    0.92
  -3   3  -8   26.02    1.00
  -3   3  -8   24.40    1.04
  -3   3  -8   25.61    1.19
  -3   3  -8   24.92    0.91
  -3   3  -9   28.79    0.97
  -3   3  -9   25.86    1.09
  -3   3  -9   25.56    1.02
  -3   3  -9   25.97    1.24
  -3   3  -9   28.40    0.99
  -3   3 -10    3.87    0.67
  -3   3 -10    3.96    0.55
  -3   3 -10    3.39    0.45
  -3   3 -11    0.89    0.58
  -3   3 -11    1.10    0.45
  -3   3 -12    1.00    0.64
  -3   3 -12    1.11    0.44
  -3   3 -13   26.48    1.24
  -3   3 -13   24.35    0.90
  -3   3 -14   51.92    1.35
  -3   3 -14   51.76    1.62
  -3   3 -15    0.46    0.31
  -3   3 -15   -0.12    0.39
  -3   3 -16    1.01    0.23
   3  -2 -18   15.27    0.51
  -3   2  17    3.83    0.43
   3  -2 -17    4.12    0.41
   3  -2 -17    4.05    0.54
  -3   2  17    3.81    0.43
  -3   2  16   35.90    1.13
   3  -2 -16   35.48    1.09
   3  -2 -16   35.10    1.31
   3  -2 -16   34.73    1.34
  -3   2  16   36.82    1.13
   3  -2 -15   23.22    1.20
  -3   2  14   48.42    1.46
   3  -2 -14   50.06    1.49
   3  -2 -14   47.10    1.78
  -3   2  14   48.15    1.48
  -3   2  13  123.13    2.74
   3  -2 -13  126.02    2.73
   3  -2 -13  129.89    3.19
   3  -2 -13  125.70    3.20
  -3   2  13  127.84    2.75
   3  -2 -12   10.76    0.75
   3  -2 -12    9.41    0.89
   3  -2 -12    9.34    0.92
  -3   2  12    9.24    0.74
   3  -2 -11   94.83    2.19
   3  -2 -11   92.80    2.54
   3  -2 -11   94.85    2.56
  -3   2  11   97.42    2.21
   3  -2 -10   23.46    0.97
   3  -2 -10   24.00    1.19
   3  -2 -10   25.07    1.22
  -3   2  10   24.48    0.98
   3  -2  -9  357.53    5.96
   3  -2  -9  347.18    6.34
   3  -2  -9  351.63    6.36
  -3   2   9  364.95    5.96
   3  -2  -8   40.27    1.11
   3  -2  -8   40.00    1.35
  -3   2   8   38.81    1.09
   3  -2  -7    6.49    0.62
  -3   2   7    5.23    0.46
   3  -2  -6   73.63    1.55
   3  -2  -6   74.20    1.77
  -3   2   6   74.73    1.52
  -3   2   5   36.84    0.76
  -3   2   5   36.40    0.88
   3  -2  -5   35.81    0.91
  -3   2   5   36.19    0.86
  -3   2   4  427.82    6.79
   3  -2  -4  435.55    6.99
   3  -2  -4  444.93    7.02
  -3   2   4  436.30    6.59
  -3   2   4  439.80    6.76
  -3   2   4  437.14    6.72
   3  -2  -4  442.47    6.80
  -3   2   4  448.15    6.66
  -3   2   4  436.96    6.69
  -3   2   3   73.86    1.42
  -3   2   3   76.21    1.43
   3  -2  -3   72.34    1.50
   3  -2  -3   73.19    1.54
  -3   2   3   74.52    1.27
  -3   2   3   74.62    1.34
  -3   2   3   73.28    1.39
  -3   2   3   75.43    1.30
  -3   2   3   74.74    1.33
   3  -2  -3   73.68    1.38
  -3   2   3   70.04    1.35
  -3   2   3   74.38    1.33
  -3   2   2  520.70    8.20
  -3   2   2  531.29    8.23
   3  -2  -2  538.03    8.20
   3  -2  -2  550.64    8.26
   3  -2  -2  533.30    8.22
  -3   2   2  542.85    8.06
  -3   2   2  521.48    8.31
  -3   2   2  531.87    8.21
  -3   2   2  531.46    8.09
   3  -2  -2  542.41    8.10
  -3   2   2  529.79    8.10
  -3   2   2  527.83    8.06
  -3   2   2  536.96    8.12
  -3   2   1  629.86    9.72
  -3   2   1  623.22    9.63
   3  -2  -1  626.29    9.53
   3  -2  -1  627.88    9.58
  -3   2   1  638.07    9.49
  -3   2   1  630.58    9.54
  -3   2   1  624.97    9.70
  -3   2   1  640.66    9.83
  -3   2   1  632.11    9.65
  -3   2   1  620.12    9.51
   3  -2  -1  618.00    9.45
  -3   2   1  639.71    9.53
  -3   2   1  636.93    9.52
  -3   2   1  625.01    9.54
  -3   2   1  632.44    9.68
  -3   2   1  635.60    9.54
  -3   2   1  625.97    9.51
  -3   2   0  152.03    2.63
  -3   2   0  144.00    2.56
  -3   2   0  144.94    2.63
  -3   2   0  145.38    2.62
   3  -2   0  145.67    2.38
  -3   2   0  151.24    2.43
  -3   2   0  143.24    2.44
  -3   2   0  150.26    2.45
  -3   2   0  144.19    2.59
  -3   2   0  147.14    2.68
  -3   2   0  144.70    2.71
  -3   2   0  149.02    2.60
  -3   2   0  147.11    2.44
  -3   2   0  145.63    2.48
   3  -2   0  141.72    2.30
  -3   2   0  151.27    2.45
  -3   2   0  150.34    2.44
   3  -2   0  147.61    2.31
  -3   2   0  143.85    2.48
  -3   2   0  146.60    2.43
  -3   2   0  146.58    2.58
  -3   2   0  147.34    2.44
  -3   2  -1  220.76    3.62
  -3   2  -1  206.04    3.62
  -3   2  -1  210.69    3.60
  -3   2  -1  216.60    3.63
  -3   2  -1  210.35    3.30
  -3   2  -1  218.80    3.43
   3  -2   1  217.29    3.33
  -3   2  -1  216.97    3.43
  -3   2  -1  210.95    3.46
  -3   2  -1  215.93    3.41
  -3   2  -1  213.08    3.60
  -3   2  -1  212.63    3.59
  -3   2  -1  218.63    3.74
  -3   2  -1  210.13    3.69
  -3   2  -1  208.97    3.45
   3  -2   1  205.33    3.24
  -3   2  -1  209.68    3.46
  -3   2  -1  217.35    3.42
  -3   2  -1  215.00    3.44
  -3   2  -1  215.05    3.44
  -3   2  -1  211.23    3.57
  -3   2  -1  212.94    3.48
  -3   2  -1  215.24    3.43
  -3   2  -2  154.84    2.79
  -3   2  -2  159.08    2.75
  -3   2  -2  152.44    2.44
  -3   2  -2  154.16    2.60
  -3   2  -2  150.05    2.57
   3  -2   2  151.46    2.45
  -3   2  -2  155.19    2.55
  -3   2  -2  152.75    2.60
  -3   2  -2  150.89    2.78
  -3   2  -2  158.59    2.89
  -3   2  -2  153.00    2.86
  -3   2  -2  153.01    2.74
  -3   2  -2  156.72    2.89
  -3   2  -2  155.92    2.64
  -3   2  -2  152.28    2.66
  -3   2  -2  159.43    2.64
  -3   2  -2  156.38    2.60
  -3   2  -2  154.86    2.60
  -3   2  -2  150.13    2.58
  -3   2  -2  153.49    2.64
  -3   2  -3    3.29    0.45
  -3   2  -3    3.17    0.38
  -3   2  -3    4.21    0.24
  -3   2  -3    2.54    0.31
  -3   2  -3    3.67    0.33
  -3   2  -3    3.32    0.38
  -3   2  -3    2.74    0.28
  -3   2  -3    2.51    0.33
  -3   2  -3    3.06    0.28
  -3   2  -3    3.04    0.46
  -3   2  -3    2.77    0.37
  -3   2  -3    3.35    0.38
  -3   2  -3    3.25    0.34
  -3   2  -3    2.80    0.34
  -3   2  -3    3.07    0.36
   3  -2   3    4.24    0.26
  -3   2  -3    3.18    0.39
  -3   2  -3    3.38    0.29
  -3   2  -3    2.46    0.31
  -3   2  -4   25.91    0.84
  -3   2  -4   25.46    0.94
  -3   2  -4   24.47    0.77
  -3   2  -4   25.35    0.72
  -3   2  -4   27.53    0.70
  -3   2  -4   26.08    0.66
  -3   2  -4   24.06    0.92
  -3   2  -4   24.68    0.92
  -3   2  -4   24.00    0.75
  -3   2  -4   23.98    0.78
  -3   2  -4   24.70    0.76
  -3   2  -4   25.39    0.76
   3  -2   4   27.34    0.62
  -3   2  -4   24.63    0.78
  -3   2  -4   25.33    0.68
  -3   2  -5   73.62    1.53
  -3   2  -5   77.21    1.60
  -3   2  -5   76.83    1.63
  -3   2  -5   77.18    1.45
  -3   2  -5   75.66    1.48
  -3   2  -5   79.78    1.85
  -3   2  -5   77.31    1.74
  -3   2  -5   76.75    1.69
  -3   2  -5   75.93    1.56
  -3   2  -5   76.58    1.59
  -3   2  -5   76.38    1.84
  -3   2  -5   73.35    1.59
  -3   2  -5   73.14    1.45
  -3   2  -6  303.55    4.90
  -3   2  -6  301.53    4.85
  -3   2  -6  310.53    5.09
  -3   2  -6  295.04    4.98
  -3   2  -6  308.85    5.35
  -3   2  -6  313.92    5.25
  -3   2  -6  305.24    5.40
  -3   2  -6  306.16    4.85
  -3   2  -7  136.29    2.54
  -3   2  -7  126.40    2.54
  -3   2  -7  131.77    2.47
  -3   2  -7  130.14    2.57
  -3   2  -7  136.73    2.73
  -3   2  -7  130.13    2.88
  -3   2  -7  131.50    2.52
  -3   2  -8   35.33    1.04
  -3   2  -8   35.68    1.05
  -3   2  -8   34.15    1.09
  -3   2  -8   35.05    1.18
  -3   2  -8   35.19    1.35
  -3   2  -8   35.29    1.05
  -3   2  -9    4.38    0.48
  -3   2  -9    4.81    0.46
  -3   2  -9    5.06    0.52
  -3   2  -9    5.43    0.56
  -3   2  -9    5.48    0.70
  -3   2  -9    5.66    0.50
  -3   2 -10   22.59    0.94
  -3   2 -10   25.83    1.25
  -3   2 -10   23.46    0.91
  -3   2 -11    0.92    0.44
  -3   2 -11    0.75    0.58
  -3   2 -11    0.52    0.39
   3  -2  11    0.64    0.45
  -3   2 -12   10.77    0.66
  -3   2 -12   12.06    0.71
  -3   2 -13   69.75    2.13
  -3   2 -14   11.99    0.61
  -3   2 -14   12.85    0.72
  -3   2 -14   12.84    0.90
  -3   2 -15   35.65    1.05
  -3   2 -15   33.51    1.26
  -3   2 -16    0.54    0.27
  -3   2 -16    0.63    0.37
  -3   1  18    1.45    0.26
  -3   1  18    1.61    0.25
  -3   1  17   54.98    1.31
   3  -1 -17   57.43    1.54
   3  -1 -17   53.42    1.24
  -3   1  17   55.04    1.30
  -3   1  16    2.15    0.47
   3  -1 -16    2.08    0.54
  -3   1  16    1.31    0.44
   3  -1 -16    2.30    0.43
   3  -1 -15   16.19    1.02
  -3   1  14    9.26    0.74
   3  -1 -14    8.99    0.87
   3  -1 -14   10.00    0.93
   3  -1 -14    8.51    0.68
  -3   1  13   31.33    1.19
   3  -1 -13   30.25    1.43
   3  -1 -13   31.50    1.42
   3  -1 -13   29.48    1.13
  -3   1  12   37.74    1.32
   3  -1 -12   36.70    1.56
   3  -1 -12   38.01    1.57
   3  -1 -12   40.54    1.31
  -3   1  11    7.70    0.66
   3  -1 -11    8.51    0.87
   3  -1 -11    8.85    0.69
  -3   1  10   64.94    1.64
   3  -1 -10   64.27    1.94
   3  -1 -10   63.18    1.61
  -3   1   9  115.27    2.39
  -3   1   9  123.61    2.77
   3  -1  -9  120.91    2.78
   3  -1  -9  119.59    2.41
  -3   1   8  100.14    2.04
   3  -1  -8   99.98    2.35
   3  -1  -8   98.55    2.04
  -3   1   7    4.66    0.44
  -3   1   7    4.49    0.57
   3  -1  -7    5.01    0.56
  -3   1   6  852.21   12.69
  -3   1   6  860.46   12.73
   3  -1  -6  835.06   12.75
  -3   1   6  873.24   13.06
   3  -1  -6  865.14   13.06
  -3   1   5  162.87    2.67
  -3   1   5  166.99    2.82
  -3   1   5  163.03    2.75
  -3   1   4   18.01    0.45
  -3   1   4   16.76    0.59
  -3   1   4   17.31    0.43
  -3   1   4   15.99    0.51
  -3   1   4   16.24    0.48
  -3   1   4   17.49    0.41
  -3   1   4   16.30    0.66
   3  -1  -4   14.89    0.66
  -3   1   3  232.36    3.79
  -3   1   3  244.31    3.76
  -3   1   3  246.59    3.77
  -3   1   3  245.15    3.78
  -3   1   3  246.85    3.99
  -3   1   3  235.89    3.81
   3  -1  -3  246.42    3.84
   3  -1  -3  241.85    3.98
   3  -1  -2   19.05    0.58
  -3   1   2   18.24    0.49
  -3   1   2   17.72    0.50
  -3   1   2   18.14    0.50
  -3   1   2   17.96    0.48
  -3   1   2   17.68    0.64
  -3   1   2   18.48    0.55
  -3   1   2   18.55    0.61
  -3   1   2   18.51    0.49
   3  -1  -2   19.05    0.50
  -3   1   2   19.25    0.59
  -3   1   2   18.50    0.59
   3  -1  -1  333.89    5.20
  -3   1   1  337.42    5.21
  -3   1   1  336.91    5.21
  -3   1   1  336.71    5.20
  -3   1   1  339.44    5.21
  -3   1   1  338.30    5.20
  -3   1   1  341.28    5.23
  -3   1   1  341.74    5.38
  -3   1   1  341.34    5.43
  -3   1   1  332.50    5.35
  -3   1   1  340.14    5.29
  -3   1   1  338.59    5.20
  -3   1   1  333.86    5.10
   3  -1  -1  336.38    5.13
  -3   1   1  336.45    5.22
  -3   1   1  338.18    5.35
  -3   1   1  337.98    5.38
  -3   1   1  338.07    5.39
  -3   1   1  340.36    5.32
  -3   1   1  349.32    5.39
  -3   1   0  993.59   15.24
  -3   1   0  995.94   15.30
  -3   1   0 1002.96   15.29
  -3   1   0 1000.15   15.30
   3  -1   0 1019.00   15.00
   3  -1   0 1024.44   15.07
  -3   1   0 1020.80   15.11
  -3   1   0 1000.43   15.14
  -3   1   0 1001.92   15.13
  -3   1   0 1023.34   15.12
  -3   1   0 1008.05   15.38
  -3   1   0 1006.62   15.26
  -3   1   0 1015.62   15.32
  -3   1   0 1018.69   15.24
  -3   1   0 1024.50   15.13
  -3   1   0 1026.23   15.13
  -3   1   0 1015.41   15.13
   3  -1   0 1002.01   14.99
  -3   1   0 1005.74   15.15
  -3   1   0 1016.20   15.13
  -3   1   0 1019.88   15.13
  -3   1   0 1003.34   15.25
  -3   1  -1  624.50    9.78
  -3   1  -1  640.41    9.80
  -3   1  -1  639.29    9.81
  -3   1  -1  642.59    9.78
  -3   1  -1  633.86    9.77
  -3   1  -1  628.61    9.63
  -3   1  -1  640.08    9.60
  -3   1  -1  636.15    9.61
  -3   1  -1  650.85    9.62
  -3   1  -1  641.55    9.64
  -3   1  -1  609.81    9.87
  -3   1  -1  629.79    9.84
  -3   1  -1  634.70    9.75
  -3   1  -1  617.04    9.76
  -3   1  -1  642.57    9.66
  -3   1  -1  636.00    9.63
  -3   1  -1  635.93    9.62
  -3   1  -1  635.36    9.61
  -3   1  -1  645.61    9.61
  -3   1  -1  647.59    9.65
  -3   1  -1  630.20    9.62
  -3   1  -1  633.11    9.76
  -3   1  -2   52.61    1.20
  -3   1  -2   52.76    1.16
  -3   1  -2   52.12    1.17
  -3   1  -2   52.99    1.04
  -3   1  -2   50.40    1.03
  -3   1  -2   50.54    1.11
  -3   1  -2   51.98    1.03
  -3   1  -2   49.71    1.02
  -3   1  -2   51.16    1.05
  -3   1  -2   50.60    1.02
  -3   1  -2   50.14    1.15
  -3   1  -2   51.91    1.26
  -3   1  -2   51.61    1.26
  -3   1  -2   49.09    1.15
  -3   1  -2   49.14    1.23
  -3   1  -2   49.72    1.06
  -3   1  -2   52.20    1.09
  -3   1  -2   49.73    1.08
  -3   1  -2   52.85    1.07
  -3   1  -2   50.45    1.02
  -3   1  -2   51.74    1.02
  -3   1  -2   51.98    1.08
  -3   1  -2   51.38    1.04
  -3   1  -3   20.22    0.75
   3  -1   3   20.12    0.42
  -3   1  -3   19.07    0.57
  -3   1  -3   19.60    0.63
  -3   1  -3   20.79    0.60
  -3   1  -3   20.08    0.58
  -3   1  -3   20.12    0.55
  -3   1  -3   20.27    0.60
  -3   1  -3   20.39    0.58
  -3   1  -3   22.74    0.81
  -3   1  -3   19.34    0.68
  -3   1  -3   21.10    0.76
  -3   1  -3   19.99    0.76
  -3   1  -3   21.14    0.70
  -3   1  -3   20.63    0.62
  -3   1  -3   22.38    0.66
   3  -1   3   19.08    0.37
  -3   1  -3   19.88    0.63
  -3   1  -3   20.40    0.62
   3  -1   3   20.35    0.44
  -3   1  -3   19.76    0.59
  -3   1  -3   21.51    0.58
  -3   1  -3   22.08    0.65
   3  -1   4  145.63    2.42
  -3   1  -4  148.54    2.54
  -3   1  -4  150.76    2.61
  -3   1  -4  151.13    2.56
  -3   1  -4  146.87    2.61
  -3   1  -4  150.18    2.51
  -3   1  -4  149.98    2.59
  -3   1  -4  153.26    2.54
  -3   1  -4  148.13    2.80
  -3   1  -4  150.38    2.83
  -3   1  -4  145.00    2.84
  -3   1  -4  155.77    2.73
  -3   1  -4  149.83    2.72
  -3   1  -4  147.63    2.59
  -3   1  -4  148.98    2.60
  -3   1  -4  146.60    2.61
  -3   1  -4  149.70    2.59
   3  -1   4  149.07    2.37
  -3   1  -4  151.57    2.55
  -3   1  -4  147.68    2.59
  -3   1  -4  153.48    2.52
  -3   1  -5    0.45    0.35
  -3   1  -5    0.73    0.33
  -3   1  -5    0.54    0.27
  -3   1  -5    0.58    0.27
  -3   1  -5    0.89    0.30
  -3   1  -5    0.67    0.32
  -3   1  -5    0.19    0.32
  -3   1  -5    0.56    0.33
  -3   1  -5    0.48    0.28
  -3   1  -5    0.80    0.42
  -3   1  -5    0.45    0.39
  -3   1  -5    0.72    0.42
  -3   1  -5    0.47    0.33
  -3   1  -5    0.62    0.23
  -3   1  -6    5.60    0.42
  -3   1  -6    5.38    0.48
  -3   1  -6    5.49    0.44
  -3   1  -6    6.05    0.40
  -3   1  -6    5.85    0.54
  -3   1  -6    6.16    0.51
  -3   1  -6    5.06    0.43
  -3   1  -6    5.28    0.57
  -3   1  -6    7.02    0.56
  -3   1  -6    5.30    0.42
  -3   1  -6    5.71    0.34
  -3   1  -7    1.41    0.31
  -3   1  -7    1.11    0.38
  -3   1  -7    1.61    0.37
  -3   1  -7    1.52    0.44
  -3   1  -7    0.99    0.47
  -3   1  -7    1.55    0.41
  -3   1  -7    1.86    0.25
  -3   1  -8   36.74    1.05
  -3   1  -8   37.45    1.08
  -3   1  -8   39.98    1.19
  -3   1  -8   38.00    1.24
  -3   1  -8   37.42    1.09
  -3   1  -8   36.81    1.23
  -3   1  -8   35.79    1.32
  -3   1  -8   38.04    1.03
  -3   1  -9  146.32    2.78
  -3   1  -9  150.03    2.82
  -3   1  -9  137.45    2.67
  -3   1  -9  147.84    2.85
  -3   1  -9  148.06    2.95
  -3   1  -9  145.46    3.25
  -3   1  -9  143.89    3.05
  -3   1  -9  152.53    2.75
  -3   1 -10   22.14    0.89
  -3   1 -10   19.54    1.13
  -3   1 -10   20.90    0.87
  -3   1 -11   13.20    0.73
   3  -1  11   13.36    0.74
  -3   1 -11   12.50    0.96
  -3   1 -11   12.86    0.71
  -3   1 -12    6.70    0.58
  -3   1 -12    7.59    0.81
   3  -1  12    6.93    0.61
  -3   1 -12    6.40    0.59
  -3   1 -13    8.72    0.63
  -3   1 -14   25.51    1.24
  -3   1 -15   35.67    1.04
  -3   1 -15   40.33    1.17
  -3   1 -15   38.68    1.42
  -3   1 -16   43.16    1.10
  -3   1 -16   39.48    1.29
  -3   1 -17   44.67    0.97
   3   0 -17   11.84    0.50
  -3   0  17   12.47    0.58
   3   0 -17   12.27    0.69
  -3   0  17   13.24    0.59
   3   0 -16    1.91    0.43
  -3   0  16    2.64    0.47
   3   0 -16    2.34    0.51
   3   0 -16    2.66    0.41
  -3   0  16    2.49    0.45
  -3   0  15   14.24    0.80
   3   0 -15   14.27    0.93
   3   0 -15   14.30    0.75
  -3   0  15   14.70    0.80
  -3   0  14   25.76    1.07
   3   0 -14   25.58    1.27
   3   0 -14   24.81    1.28
   3   0 -14   26.97    1.04
  -3   0  13    1.13    0.52
   3   0 -13    1.15    0.61
   3   0 -13    1.21    0.59
   3   0 -13    1.70    0.50
  -3   0  12   19.76    0.97
   3   0 -12   20.22    1.17
   3   0 -12   19.97    0.92
  -3   0  11   79.65    1.94
  -3   0  11   74.57    2.24
   3   0 -11   78.35    2.25
   3   0 -11   75.18    1.87
  -3   0  10   11.30    0.72
   3   0 -10   10.47    0.69
  -3   0  10   13.31    0.98
   3   0 -10   11.59    0.89
  -3   0   9  119.58    2.44
  -3   0   9  120.26    2.45
  -3   0   9  123.45    2.83
   3   0  -9  121.73    2.79
   3   0  -9  122.37    2.45
  -3   0   8   11.07    0.75
   3   0  -8   11.58    0.79
  -3   0   8   10.70    0.59
  -3   0   7    2.27    0.50
   3   0  -7    2.45    0.49
  -3   0   6   27.52    0.99
   3   0  -6   29.12    0.99
  -3   0   6   28.40    0.81
  -3   0   5    1.69    0.34
  -3   0   5    1.44    0.19
  -3   0   5    1.86    0.16
  -3   0   5    1.48    0.18
  -3   0   4   10.84    0.45
  -3   0   4   11.20    0.40
  -3   0   4   11.71    0.56
  -3   0   4   10.91    0.34
  -3   0   4   10.94    0.32
  -3   0   3    4.97    0.26
  -3   0   3    4.59    0.33
  -3   0   3    4.82    0.28
  -3   0   3    4.77    0.31
  -3   0   3    3.90    0.25
  -3   0   3    4.64    0.24
  -3   0   3    4.50    0.39
   3   0  -3    3.58    0.39
  -3   0   2   18.67    0.55
   3   0  -2   21.03    0.61
  -3   0   2   17.75    0.42
  -3   0   2   18.19    0.49
  -3   0   2   19.26    0.44
  -3   0   2   17.05    0.46
  -3   0   2   17.08    0.49
  -3   0   2   19.00    0.58
  -3   0   2   18.07    0.54
  -3   0   2   18.24    0.52
  -3   0   2   17.95    0.46
  -3   0   2   18.64    0.47
  -3   0   2   17.63    0.50
  -3   0   2   18.70    0.48
  -3   0   2   20.25    0.61
  -3   0   1  315.13    4.95
  -3   0   1  295.17    4.95
  -3   0   1  316.15    4.94
  -3   0   1  313.94    4.79
   3   0  -1  313.50    4.83
  -3   0   1  313.11    4.75
  -3   0   1  308.15    4.66
  -3   0   1  310.07    4.81
  -3   0   1  316.56    4.78
  -3   0   1  312.36    4.87
  -3   0   1  318.26    4.94
  -3   0   1  315.83    4.95
  -3   0   1  312.78    4.92
  -3   0   1  312.78    4.71
  -3   0   1  312.12    4.80
  -3   0   1  304.44    4.82
  -3   0   1  307.62    4.82
  -3   0   1  311.41    4.80
  -3   0   1  314.37    4.82
  -3   0   1  316.55    4.80
  -3   0   0 3782.13   54.89
  -3   0   0 3711.90   54.91
  -3   0   0 3719.16   54.92
  -3   0   0 3761.55   54.90
  -3   0   0 3696.07   54.92
   3   0   0 3718.43   54.69
  -3   0   0 3694.45   54.64
  -3   0   0 3709.70   54.73
  -3   0   0 3739.86   54.75
  -3   0   0 3709.31   54.77
  -3   0   0 3715.87   54.88
  -3   0   0 3696.04   54.95
  -3   0   0 3679.86   54.87
  -3   0   0 3708.17   54.77
  -3   0   0 3658.57   54.79
  -3   0   0 3728.30   54.77
  -3   0   0 3733.29   54.77
  -3   0   0 3675.30   54.78
  -3   0   0 3706.93   54.76
  -3   0   0 3731.82   54.77
  -3   0  -1 3928.78   58.98
  -3   0  -1 4021.52   58.86
  -3   0  -1 3997.81   58.95
  -3   0  -1 3984.13   58.91
   3   0   1 3988.72   58.57
  -3   0  -1 3958.46   58.72
  -3   0  -1 4014.67   58.74
  -3   0  -1 3994.75   58.74
  -3   0  -1 4022.14   58.74
  -3   0  -1 4035.61   58.75
  -3   0  -1 4013.99   58.85
  -3   0  -1 4029.65   58.94
  -3   0  -1 3998.31   58.85
  -3   0  -1 3955.23   58.77
  -3   0  -1 4039.91   58.75
  -3   0  -1 3936.36   58.79
  -3   0  -1 4010.63   58.76
   3   0   1 3941.49   58.54
  -3   0  -1 3975.83   58.75
  -3   0  -1 4014.84   58.73
  -3   0  -1 4004.38   58.85
  -3   0  -1 3976.61   58.74
  -3   0  -1 3976.01   58.75
  -3   0  -1 3963.46   58.76
  -3   0  -2  338.30    5.35
  -3   0  -2  333.92    5.33
  -3   0  -2  334.15    5.28
  -3   0  -2  336.61    5.19
  -3   0  -2  328.81    5.16
  -3   0  -2  327.26    5.18
  -3   0  -2  341.88    5.14
  -3   0  -2  328.76    5.16
  -3   0  -2  340.50    5.16
  -3   0  -2  319.93    5.27
  -3   0  -2  329.01    5.27
  -3   0  -2  335.55    5.37
  -3   0  -2  331.90    5.38
  -3   0  -2  327.43    5.17
  -3   0  -2  334.68    5.20
  -3   0  -2  323.01    5.17
  -3   0  -2  332.62    5.17
  -3   0  -2  332.04    5.14
  -3   0  -2  335.28    5.18
  -3   0  -2  331.80    5.16
  -3   0  -2  334.16    5.27
  -3   0  -2  342.33    5.14
  -3   0  -2  328.76    5.34
  -3   0  -3  260.17    4.32
  -3   0  -3  262.07    4.31
  -3   0  -3  245.21    4.25
  -3   0  -3  260.77    4.16
  -3   0  -3  250.37    4.14
  -3   0  -3  255.06    4.11
  -3   0  -3  255.70    4.07
  -3   0  -3  264.74    4.10
  -3   0  -3  264.90    4.11
  -3   0  -3  256.72    4.07
  -3   0  -3  259.48    4.25
  -3   0  -3  258.33    4.23
  -3   0  -3  260.02    4.35
  -3   0  -3  259.61    4.14
  -3   0  -3  252.11    4.13
  -3   0  -3  260.17    4.14
  -3   0  -3  260.21    4.11
  -3   0  -3  263.35    4.08
  -3   0  -3  264.89    4.12
  -3   0  -3  262.23    4.08
  -3   0  -4  138.16    2.55
  -3   0  -4  132.28    2.30
  -3   0  -4  134.97    2.33
  -3   0  -4  134.00    2.36
  -3   0  -4  134.57    2.38
  -3   0  -4  136.63    2.28
  -3   0  -4  136.03    2.32
  -3   0  -4  136.56    2.33
  -3   0  -4  135.13    2.59
  -3   0  -4  137.54    2.48
  -3   0  -4  135.35    2.45
  -3   0  -4  137.08    2.35
  -3   0  -4  136.69    2.37
  -3   0  -4  132.11    2.34
  -3   0  -4  136.54    2.38
  -3   0  -4  134.93    2.29
  -3   0  -4  137.97    2.28
  -3   0  -4  141.44    2.35
  -3   0  -5    1.18    0.33
  -3   0  -5    1.23    0.34
  -3   0  -5    0.96    0.24
  -3   0  -5    1.51    0.30
  -3   0  -5    2.15    0.25
  -3   0  -5    1.26    0.30
  -3   0  -5    1.21    0.30
  -3   0  -5    0.90    0.33
  -3   0  -5    1.45    0.38
  -3   0  -5    1.09    0.33
  -3   0  -5    1.01    0.32
  -3   0  -5    1.19    0.34
  -3   0  -5    1.31    0.33
  -3   0  -5    1.56    0.43
  -3   0  -5    1.64    0.26
  -3   0  -5    1.32    0.33
  -3   0  -5    1.84    0.27
   3   0   6    5.08    0.36
  -3   0  -6    4.90    0.41
  -3   0  -6    4.36    0.44
  -3   0  -6    5.11    0.35
  -3   0  -6    4.78    0.39
  -3   0  -6    4.78    0.39
  -3   0  -6    5.00    0.36
  -3   0  -6    4.66    0.30
  -3   0  -6    5.12    0.55
  -3   0  -6    4.73    0.48
  -3   0  -6    4.13    0.39
  -3   0  -6    5.14    0.33
  -3   0  -7   39.62    1.04
  -3   0  -7   41.61    1.01
  -3   0  -7   39.71    1.03
  -3   0  -7   40.08    1.28
  -3   0  -7   40.19    1.23
  -3   0  -7   40.04    0.91
  -3   0  -7   39.02    0.99
  -3   0  -8   33.04    1.01
  -3   0  -8   32.05    1.09
  -3   0  -8   32.24    1.13
  -3   0  -8   32.65    1.20
  -3   0  -8   29.99    0.94
  -3   0  -9   30.99    0.92
  -3   0  -9   29.99    1.08
  -3   0  -9   28.42    0.98
  -3   0  -9   29.72    0.94
  -3   0  -9   32.40    1.27
  -3   0  -9   30.09    1.14
  -3   0  -9   29.53    0.97
  -3   0  -9   29.56    0.94
  -3   0 -10    7.56    0.56
   3   0  10    6.94    0.55
  -3   0 -10    8.86    0.53
  -3   0 -10    7.21    0.66
  -3   0 -10    7.21    0.75
  -3   0 -10    7.87    0.58
  -3   0 -11  135.15    2.63
  -3   0 -11  125.09    3.08
   3   0  11  128.77    2.64
  -3   0 -11  129.22    2.67
  -3   0 -12   14.70    0.99
   3   0  12   12.41    0.73
  -3   0 -12   13.72    0.77
  -3   0 -13   11.26    0.97
   3   0  13    9.39    0.67
  -3   0 -13   11.16    0.72
  -3   0 -14   41.04    1.58
  -3   0 -14   38.47    1.22
  -3   0 -15    2.35    0.61
  -3   0 -15    2.11    0.44
  -3   0 -15    2.32    0.45
  -3   0 -16   16.60    0.67
  -3   0 -16   16.50    0.69
  -3   0 -16   14.75    0.85
  -3   0 -17    1.40    0.26
  -3   0 -17    1.20    0.27
  -3   0 -17    1.12    0.35
  -3  -1  17   20.92    0.67
  -3  -1  17   20.92    0.69
   3   1 -17   19.78    0.80
  -3  -1  16    9.84    0.61
  -3  -1  16   11.05    0.61
   3   1 -16    9.67    0.53
   3   1 -16    9.72    0.67
   3   1 -16    8.24    0.65
   3   1 -15    0.18    0.51
   3   1 -15    0.51    0.51
  -3  -1  15    0.50    0.47
   3   1 -15    0.39    0.39
   3   1 -14   51.80    1.81
   3   1 -14   49.78    1.75
  -3  -1  14   53.77    1.57
   3   1 -14   53.15    1.49
  -3  -1  13    0.03    0.50
   3   1 -13    0.05    0.45
  -3  -1  12   34.06    1.53
   3   1 -12   34.18    1.47
   3   1 -12   33.07    1.18
  -3  -1  12   33.50    1.27
  -3  -1  11    2.74    0.58
   3   1 -11    2.37    0.63
  -3  -1  11    3.12    0.77
   3   1 -11    3.27    0.57
  -3  -1  11    2.02    0.54
  -3  -1  10   39.71    1.53
   3   1 -10   41.89    1.54
  -3  -1  10   41.82    1.27
  -3  -1   9   41.28    1.49
   3   1  -9   39.84    1.46
  -3  -1   9   40.60    1.21
  -3  -1   8   46.77    1.49
   3   1  -8   46.04    1.47
  -3  -1   8   44.63    1.22
  -3  -1   7  619.69    9.92
   3   1  -7  605.53    9.89
  -3  -1   6   12.83    0.74
   3   1  -6   12.84    0.70
  -3  -1   6   14.78    0.60
  -3  -1   5  139.06    2.34
  -3  -1   5  133.83    2.38
  -3  -1   4  224.10    3.45
  -3  -1   4  226.55    3.45
   3   1  -4  218.27    3.67
   3   1  -4  219.44    3.66
   3   1  -3    5.68    0.42
   3   1  -3    6.14    0.45
  -3  -1   3    5.53    0.19
  -3  -1   3    6.02    0.23
  -3  -1   3    6.57    0.26
  -3  -1   3    6.13    0.23
  -3  -1   3    6.23    0.33
  -3  -1   3    5.82    0.25
   3   1  -2   95.95    1.74
   3   1  -2   97.72    1.76
  -3  -1   2   96.79    1.54
  -3  -1   2   92.21    1.55
  -3  -1   2   91.06    1.61
  -3  -1   2   92.30    1.68
  -3  -1   2   97.67    1.57
  -3  -1   2   97.30    1.58
  -3  -1   2   96.69    1.64
  -3  -1   2   94.34    1.69
  -3  -1   1   41.55    0.92
  -3  -1   1   41.10    0.91
   3   1  -1   41.60    0.91
   3   1  -1   42.49    0.87
  -3  -1   1   43.12    0.80
  -3  -1   1   41.96    0.80
  -3  -1   1   41.84    0.84
  -3  -1   1   41.23    0.83
  -3  -1   1   43.96    0.86
  -3  -1   1   42.49    0.90
  -3  -1   1   42.44    0.90
  -3  -1   1   41.41    0.93
  -3  -1   1   44.01    0.82
  -3  -1   1   43.67    0.85
  -3  -1   1   39.96    0.81
  -3  -1   1   42.05    0.91
  -3  -1   1   42.16    0.84
  -3  -1   0    6.55    0.38
  -3  -1   0    7.79    0.43
  -3  -1   0    6.65    0.41
  -3  -1   0    7.25    0.45
   3   1   0    8.05    0.28
  -3  -1   0    6.86    0.33
  -3  -1   0    6.67    0.31
  -3  -1   0    6.97    0.33
  -3  -1   0    6.87    0.33
  -3  -1   0    6.08    0.32
  -3  -1   0    6.42    0.38
  -3  -1   0    5.94    0.36
  -3  -1   0    7.81    0.33
  -3  -1   0    6.96    0.34
  -3  -1   0    6.68    0.33
   3   1   0    8.39    0.25
  -3  -1   0    7.23    0.34
  -3  -1   0    6.95    0.40
  -3  -1   0    7.69    0.35
  -3  -1   0    7.33    0.35
  -3  -1  -1  581.73    9.03
  -3  -1  -1  585.08    8.99
  -3  -1  -1  587.92    9.00
  -3  -1  -1  578.88    9.02
   3   1   1  587.09    8.72
   3   1   1  586.40    8.71
  -3  -1  -1  574.89    8.88
  -3  -1  -1  588.13    8.88
  -3  -1  -1  589.71    8.86
  -3  -1  -1  606.75    8.86
  -3  -1  -1  568.37    8.87
  -3  -1  -1  605.48    8.87
  -3  -1  -1  594.17    9.04
  -3  -1  -1  591.96    8.97
  -3  -1  -1  595.96    8.95
  -3  -1  -1  587.91    8.88
  -3  -1  -1  591.06    8.89
  -3  -1  -1  581.90    8.88
  -3  -1  -1  594.22    8.88
   3   1   1  584.87    8.73
  -3  -1  -1  582.45    8.88
  -3  -1  -1  597.03    8.87
  -3  -1  -1  601.23    9.02
  -3  -1  -1  589.92    8.95
  -3  -1  -1  586.96    8.87
   3   1   2 2337.62   34.68
  -3  -1  -2 2350.38   34.86
  -3  -1  -2 2349.61   34.83
  -3  -1  -2 2367.29   34.85
  -3  -1  -2 2357.67   34.81
  -3  -1  -2 2368.95   34.81
  -3  -1  -2 2349.21   34.82
  -3  -1  -2 2392.60   34.83
  -3  -1  -2 2317.14   34.94
  -3  -1  -2 2366.54   34.94
  -3  -1  -2 2368.01   35.03
  -3  -1  -2 2364.51   34.85
  -3  -1  -2 2381.10   34.84
  -3  -1  -2 2375.14   34.85
  -3  -1  -2 2354.85   34.83
  -3  -1  -2 2362.58   34.82
  -3  -1  -2 2331.85   34.82
  -3  -1  -2 2347.41   34.91
  -3  -1  -2 2345.44   34.84
  -3  -1  -2 2351.11   35.00
  -3  -1  -2 2341.50   35.00
  -3  -1  -2 2334.47   34.95
  -3  -1  -2 2323.39   34.99
  -3  -1  -3  660.81   10.17
  -3  -1  -3  670.63   10.27
  -3  -1  -3  652.75   10.23
   3   1   3  652.53    9.88
  -3  -1  -3  662.60    9.87
  -3  -1  -3  648.27   10.09
  -3  -1  -3  663.24   10.03
  -3  -1  -3  663.34   10.08
  -3  -1  -3  680.35   10.06
  -3  -1  -3  668.18   10.04
   3   1   3  666.33    9.90
  -3  -1  -3  675.11   10.04
  -3  -1  -3  673.02   10.06
  -3  -1  -3  650.92   10.17
  -3  -1  -3  669.95   10.29
  -3  -1  -3  659.43   10.17
  -3  -1  -3  668.74   10.05
  -3  -1  -3  667.33   10.09
  -3  -1  -3  677.87   10.08
  -3  -1  -3  668.64   10.08
  -3  -1  -3  679.77   10.02
  -3  -1  -3  668.46   10.06
  -3  -1  -3  687.68   10.26
  -3  -1  -3  662.61   10.05
  -3  -1  -4   20.36    0.74
  -3  -1  -4   19.79    0.69
  -3  -1  -4   19.47    0.75
  -3  -1  -4   21.03    0.48
  -3  -1  -4   19.28    0.60
  -3  -1  -4   19.52    0.61
  -3  -1  -4   18.79    0.63
   3   1   4   20.51    0.50
  -3  -1  -4   20.82    0.59
  -3  -1  -4   20.09    0.60
  -3  -1  -4   19.81    0.79
   3   1   4   18.79    0.43
  -3  -1  -4   20.86    0.69
  -3  -1  -4   20.09    0.68
  -3  -1  -4   20.78    0.65
  -3  -1  -4   20.43    0.59
  -3  -1  -4   20.57    0.61
   3   1   4   19.99    0.43
  -3  -1  -4   20.14    0.54
  -3  -1  -4   20.25    0.71
  -3  -1  -4   19.29    0.60
  -3  -1  -5  122.44    2.42
  -3  -1  -5  129.37    2.17
  -3  -1  -5  129.03    2.24
  -3  -1  -5  123.52    2.28
  -3  -1  -5  127.12    2.17
  -3  -1  -5  125.94    2.25
  -3  -1  -5  128.99    2.21
   3   1   5  129.08    2.13
  -3  -1  -5  129.54    2.22
  -3  -1  -5  128.19    2.14
  -3  -1  -5  127.37    2.31
  -3  -1  -5  122.66    2.27
  -3  -1  -5  132.07    2.22
  -3  -1  -5  127.85    2.15
  -3  -1  -5  124.43    1.98
  -3  -1  -5  127.33    2.20
  -3  -1  -5  126.24    2.39
  -3  -1  -6    5.93    0.52
  -3  -1  -6    5.32    0.40
  -3  -1  -6    5.80    0.34
  -3  -1  -6    5.50    0.30
  -3  -1  -6    5.51    0.39
   3   1   6    5.06    0.34
  -3  -1  -6    4.94    0.41
  -3  -1  -6    6.17    0.39
  -3  -1  -6    5.38    0.33
  -3  -1  -6    4.91    0.38
  -3  -1  -6    5.32    0.47
  -3  -1  -7    4.58    0.43
  -3  -1  -7    4.08    0.32
  -3  -1  -7    4.47    0.28
  -3  -1  -7    4.28    0.38
   3   1   7    4.11    0.38
  -3  -1  -7    4.61    0.38
  -3  -1  -7    4.02    0.52
  -3  -1  -7    4.29    0.51
  -3  -1  -7    4.29    0.36
   3   1   8   46.18    1.13
  -3  -1  -8   49.14    1.35
  -3  -1  -8   45.93    1.13
  -3  -1  -8   47.81    1.44
  -3  -1  -8   48.61    1.42
  -3  -1  -8   49.03    1.11
  -3  -1  -8   46.23    1.04
  -3  -1  -9   42.48    1.11
  -3  -1  -9   41.23    1.26
   3   1   9   41.71    1.13
  -3  -1  -9   41.92    1.12
  -3  -1  -9   43.60    1.37
  -3  -1  -9   42.50    1.43
  -3  -1 -10   69.07    1.55
  -3  -1 -10   68.28    1.95
   3   1  10   67.68    1.59
  -3  -1 -10   68.42    1.58
  -3  -1 -11    2.25    0.53
  -3  -1 -11    2.28    0.60
   3   1  11    2.46    0.49
  -3  -1 -11    2.43    0.50
  -3  -1 -11    2.74    0.45
  -3  -1 -12  106.04    2.67
  -3  -1 -12  103.22    2.27
   3   1  12  104.32    2.26
  -3  -1 -13  103.44    2.74
  -3  -1 -13  110.32    2.41
   3   1  13  104.74    2.34
   3   1  14    0.44    0.46
  -3  -1 -14    0.77    0.44
  -3  -1 -15   11.91    0.87
   3   1  15   11.66    0.70
  -3  -1 -16    0.66    0.45
  -3  -1 -16    0.66    0.35
  -3  -1 -16    0.63    0.37
  -3  -1 -17    7.44    0.46
  -3  -1 -17    7.53    0.43
  -3  -1 -17    7.95    0.56
  -3  -2  17   24.81    0.70
  -3  -2  17   26.88    0.73
  -3  -2  16    6.51    0.51
   3   2 -16    6.46    0.42
  -3  -2  16    6.44    0.48
   3   2 -16    6.13    0.56
   3   2 -16    5.53    0.50
   3   2 -15   84.00    2.14
   3   2 -15   82.34    2.20
  -3  -2  15   88.37    1.99
   3   2 -15   87.72    1.87
   3   2 -14   29.42    1.31
   3   2 -14   31.48    1.32
  -3  -2  13   83.25    2.09
   3   2 -13   81.77    1.97
  -3  -2  12   83.30    2.48
   3   2 -12   81.09    2.40
   3   2 -12   82.83    2.00
  -3  -2  12   84.28    2.10
   3   2 -11  167.34    3.29
  -3  -2  11  166.88    3.31
  -3  -2  11  166.10    3.77
   3   2 -11  165.22    3.74
  -3  -2  10    0.57    0.49
   3   2 -10    0.44    0.59
  -3  -2  10    0.75    0.60
  -3  -2   9   46.09    1.33
  -3  -2   9   45.11    1.63
   3   2  -9   47.90    1.60
  -3  -2   8   37.61    1.09
  -3  -2   8   35.95    1.33
   3   2  -8   36.70    1.32
  -3  -2   7   33.90    1.00
  -3  -2   7   32.81    1.20
   3   2  -7   31.55    1.15
  -3  -2   6  176.04    3.09
   3   2  -6  179.39    3.40
   3   2  -6  176.86    3.36
  -3  -2   5    5.68    0.43
   3   2  -5    5.49    0.51
   3   2  -5    5.60    0.53
  -3  -2   4   77.17    1.51
   3   2  -4   78.84    1.70
  -3  -2   4   78.65    1.32
   3   2  -3   15.71    0.63
   3   2  -3   15.50    0.66
  -3  -2   3   18.66    0.44
  -3  -2   3   16.09    0.54
  -3  -2   3   17.78    0.39
  -3  -2   3   15.53    0.42
  -3  -2   2  132.88    2.14
  -3  -2   2  131.97    2.14
  -3  -2   2  135.43    2.19
  -3  -2   2  132.72    2.21
   3   2  -2  132.92    2.21
   3   2  -2  130.34    2.33
   3   2  -1    2.91    0.32
  -3  -2   1    2.93    0.21
  -3  -2   1    2.43    0.23
  -3  -2   1    3.00    0.25
  -3  -2   1    2.39    0.23
  -3  -2   1    2.42    0.22
   3   2  -1    2.67    0.25
  -3  -2   1    2.98    0.26
  -3  -2   1    2.62    0.27
  -3  -2   1    2.46    0.28
   3   2   0  360.84    5.54
  -3  -2   0  361.65    5.46
  -3  -2   0  355.87    5.49
  -3  -2   0  367.78    5.48
  -3  -2   0  358.26    5.47
  -3  -2   0  355.28    5.52
  -3  -2   0  360.47    5.59
  -3  -2   0  357.49    5.47
  -3  -2   0  364.56    5.48
   3   2   0  359.35    5.47
  -3  -2   0  354.39    5.43
  -3  -2   0  360.11    5.58
  -3  -2  -1  326.20    5.07
  -3  -2  -1  318.18    5.12
  -3  -2  -1  325.15    5.03
   3   2   1  323.08    4.93
  -3  -2  -1  320.04    4.91
  -3  -2  -1  319.94    4.96
  -3  -2  -1  325.46    4.93
  -3  -2  -1  321.02    4.94
  -3  -2  -1  308.85    4.93
  -3  -2  -1  317.49    4.96
  -3  -2  -1  321.79    4.99
  -3  -2  -1  318.10    5.07
  -3  -2  -1  320.64    4.92
  -3  -2  -1  318.78    4.96
  -3  -2  -1  319.76    4.93
  -3  -2  -1  329.02    4.85
  -3  -2  -1  317.21    4.81
  -3  -2  -1  325.45    4.92
  -3  -2  -1  317.34    4.94
  -3  -2  -1  323.48    4.96
  -3  -2  -1  323.49    4.98
  -3  -2  -2  835.07   12.40
  -3  -2  -2  813.99   12.48
  -3  -2  -2  835.67   12.44
  -3  -2  -2  831.61   12.45
  -3  -2  -2  845.93   12.47
  -3  -2  -2  834.31   12.43
  -3  -2  -2  822.73   12.46
  -3  -2  -2  820.03   12.45
  -3  -2  -2  835.31   12.56
  -3  -2  -2  834.63   12.63
  -3  -2  -2  835.94   12.53
  -3  -2  -2  825.64   12.47
  -3  -2  -2  835.96   12.45
  -3  -2  -2  836.74   12.33
  -3  -2  -2  827.19   12.44
  -3  -2  -2  835.10   12.54
  -3  -2  -2  828.92   12.56
  -3  -2  -2  826.34   12.61
  -3  -2  -2  835.60   12.61
  -3  -2  -2  824.58   12.44
  -3  -2  -2  835.58   12.47
  -3  -2  -2  826.76   12.49
  -3  -2  -2  824.91   12.44
  -3  -2  -3  255.99    3.90
  -3  -2  -3  252.41    3.99
  -3  -2  -3  242.46    3.99
  -3  -2  -3  256.28    3.95
  -3  -2  -3  250.93    3.94
   3   2   3  246.11    3.84
  -3  -2  -3  253.00    3.91
  -3  -2  -3  247.71    3.94
  -3  -2  -3  254.67    4.06
  -3  -2  -3  250.99    4.18
  -3  -2  -3  247.72    4.06
  -3  -2  -3  248.68    3.99
  -3  -2  -3  257.15    3.97
  -3  -2  -3  248.92    3.96
  -3  -2  -3  252.16    3.94
  -3  -2  -3  259.05    3.92
  -3  -2  -3  250.73    3.97
  -3  -2  -3  249.67    4.08
  -3  -2  -3  248.99    4.14
  -3  -2  -3  247.51    4.12
  -3  -2  -3  247.74    4.05
  -3  -2  -4  214.68    3.59
  -3  -2  -4  211.55    3.59
  -3  -2  -4  213.64    3.53
  -3  -2  -4  217.20    3.39
  -3  -2  -4  207.74    3.20
  -3  -2  -4  205.35    3.47
  -3  -2  -4  215.76    3.41
  -3  -2  -4  215.48    3.48
  -3  -2  -4  220.56    3.44
  -3  -2  -4  207.26    3.39
  -3  -2  -4  217.76    3.39
   3   2   4  213.42    3.33
  -3  -2  -4  215.92    3.53
  -3  -2  -4  221.00    3.42
  -3  -2  -4  212.58    3.44
  -3  -2  -4  210.98    3.35
   3   2   4  216.56    3.30
  -3  -2  -4  211.79    3.41
  -3  -2  -4  214.80    3.44
  -3  -2  -5   58.46    1.28
  -3  -2  -5   59.59    1.36
  -3  -2  -5   59.83    1.19
  -3  -2  -5   60.54    1.26
  -3  -2  -5   59.44    1.16
  -3  -2  -5   60.77    1.18
   3   2   5   61.58    1.15
   3   2   5   59.43    1.15
  -3  -2  -5   59.06    1.30
  -3  -2  -5   58.38    1.17
  -3  -2  -5   61.57    1.13
  -3  -2  -5   60.17    1.07
   3   2   5   61.14    1.10
  -3  -2  -5   59.57    1.21
  -3  -2  -5   60.93    1.40
  -3  -2  -6   90.29    1.97
  -3  -2  -6   91.51    1.78
  -3  -2  -6   95.35    1.68
  -3  -2  -6   90.36    1.64
   3   2   6   90.71    1.68
  -3  -2  -6   91.96    1.81
  -3  -2  -6   93.47    1.70
   3   2   6   94.20    1.63
  -3  -2  -6   92.70    1.62
  -3  -2  -6   94.19    1.59
  -3  -2  -6   93.77    1.93
  -3  -2  -6   88.01    1.69
  -3  -2  -7   56.67    1.50
  -3  -2  -7   58.43    1.45
  -3  -2  -7   55.35    1.13
  -3  -2  -7   55.98    1.10
   3   2   7   54.88    1.21
  -3  -2  -7   59.65    1.31
  -3  -2  -7   59.15    1.20
   3   2   7   57.20    1.15
  -3  -2  -7   56.56    1.09
  -3  -2  -7   53.95    1.20
  -3  -2  -8  179.77    3.50
  -3  -2  -8  186.97    3.49
   3   2   8  183.93    3.16
  -3  -2  -8  185.04    3.11
   3   2   8  183.02    3.08
  -3  -2  -8  181.35    3.11
  -3  -2  -8  178.50    3.03
   3   2   9  119.64    2.24
  -3  -2  -9  124.66    2.66
  -3  -2  -9  122.65    2.70
  -3  -2 -10  292.40    5.36
  -3  -2 -10  295.44    5.40
   3   2  10  288.66    4.93
  -3  -2 -11   91.79    2.37
  -3  -2 -11   91.59    2.36
  -3  -2 -11   95.58    2.04
   3   2  11   91.00    2.04
  -3  -2 -12   44.71    1.58
  -3  -2 -12   37.73    1.45
  -3  -2 -12   41.19    1.31
  -3  -2 -12   40.74    1.23
   3   2  12   42.46    1.29
  -3  -2 -13    1.86    0.61
  -3  -2 -13    1.84    0.42
  -3  -2 -13    1.44    0.50
   3   2  13    1.96    0.51
  -3  -2 -14   75.55    1.90
   3   2  14   75.36    1.87
  -3  -2 -15    1.10    0.52
  -3  -2 -15    1.14    0.44
  -3  -2 -16   35.28    1.11
  -3  -2 -16   31.99    1.25
  -3  -2 -16   33.95    1.03
   3   2  16   34.76    1.07
  -3  -2 -17   42.57    1.12
  -3  -2 -18    6.73    0.38
  -3  -3  16    0.60    0.30
   3   3 -16    1.02    0.36
  -3  -3  16    0.16    0.32
   3   3 -15    4.15    0.58
  -3  -3  15    4.33    0.51
   3   3 -15    3.28    0.53
   3   3 -15    3.28    0.47
   3   3 -15    3.69    0.40
  -3  -3  14    1.95    0.51
   3   3 -14    1.39    0.53
   3   3 -14    1.72    0.51
   3   3 -14    2.70    0.44
  -3  -3  13    9.43    0.74
  -3  -3  13   10.22    0.96
   3   3 -13    9.84    0.87
   3   3 -13   10.63    0.68
  -3  -3  12   26.59    1.09
  -3  -3  12   25.51    1.33
   3   3 -12   27.00    1.30
   3   3 -12   25.56    1.01
  -3  -3  11   25.47    1.32
   3   3 -11   25.01    1.25
  -3  -3  11   23.99    1.03
  -3  -3  10    7.20    0.85
   3   3 -10    7.99    0.82
  -3  -3  10    6.77    0.66
  -3  -3   9   22.91    1.20
   3   3  -9   22.85    1.16
  -3  -3   9   24.00    0.97
  -3  -3   8   49.63    1.63
   3   3  -8   53.56    1.65
  -3  -3   8   51.22    1.37
   3   3  -7   70.02    1.88
   3   3  -7   69.35    1.87
  -3  -3   7   73.07    1.63
   3   3  -6   80.38    1.94
   3   3  -6   78.10    1.91
  -3  -3   5  193.77    3.38
   3   3  -5  202.43    3.66
   3   3  -5  197.80    3.63
  -3  -3   4  181.38    3.08
  -3  -3   3   36.27    0.63
  -3  -3   3   37.02    0.67
  -3  -3   3   38.74    0.87
   3   3  -3   38.51    0.87
   3   3  -3   38.99    1.02
  -3  -3   2    0.43    0.14
  -3  -3   2    0.43    0.16
  -3  -3   2    0.67    0.14
  -3  -3   2    0.45    0.11
   3   3  -2    0.22    0.27
   3   3  -2    0.37    0.30
  -3  -3   1    9.57    0.36
  -3  -3   1    9.62    0.34
  -3  -3   1    9.58    0.30
  -3  -3   1    9.61    0.33
  -3  -3   1    9.56    0.27
   3   3  -1    7.81    0.40
  -3  -3   1    8.64    0.39
   3   3  -1    8.58    0.46
   3   3   0    9.39    0.46
  -3  -3   0    9.14    0.38
  -3  -3   0    9.58    0.32
  -3  -3   0    9.99    0.38
  -3  -3   0   10.20    0.33
  -3  -3   0   10.23    0.32
  -3  -3   0    9.46    0.36
  -3  -3   0    9.42    0.33
   3   3   0    8.47    0.38
  -3  -3   0    9.14    0.39
   3   3   1   22.19    0.62
  -3  -3  -1   20.95    0.56
  -3  -3  -1   21.06    0.51
  -3  -3  -1   20.68    0.52
  -3  -3  -1   22.05    0.62
  -3  -3  -1   22.32    0.55
  -3  -3  -1   21.86    0.50
  -3  -3  -1   21.38    0.52
  -3  -3  -1   21.55    0.53
  -3  -3  -1   21.90    0.51
  -3  -3  -1   21.26    0.62
  -3  -3  -1   22.29    0.63
  -3  -3  -2  509.54    7.72
  -3  -3  -2  514.05    7.63
  -3  -3  -2  509.21    7.68
  -3  -3  -2  503.56    7.72
  -3  -3  -2  508.19    7.77
  -3  -3  -2  504.52    7.65
  -3  -3  -2  503.90    7.66
  -3  -3  -2  511.49    7.75
  -3  -3  -2  510.40    7.70
  -3  -3  -2  504.85    7.69
  -3  -3  -3   97.13    1.67
  -3  -3  -3   96.82    1.69
  -3  -3  -3   97.82    1.58
  -3  -3  -3   94.02    1.69
  -3  -3  -3   95.66    1.62
  -3  -3  -3   98.75    1.73
  -3  -3  -3   98.36    1.66
  -3  -3  -3   96.49    1.67
  -3  -3  -3   95.67    1.65
  -3  -3  -3   98.90    1.66
  -3  -3  -3   95.91    1.83
  -3  -3  -3   93.77    1.76
  -3  -3  -4  842.04   12.95
  -3  -3  -4  867.38   13.00
  -3  -3  -4  821.95   13.01
  -3  -3  -4  866.41   12.87
  -3  -3  -4  869.78   12.73
  -3  -3  -4  876.21   12.87
  -3  -3  -4  840.26   12.80
  -3  -3  -4  860.80   12.85
   3   3   4  852.85   12.81
  -3  -3  -4  847.73   12.92
  -3  -3  -4  854.54   12.84
  -3  -3  -4  861.08   12.80
  -3  -3  -4  848.82   12.82
  -3  -3  -4  854.19   12.80
  -3  -3  -5    5.17    0.37
  -3  -3  -5    4.14    0.40
  -3  -3  -5    4.47    0.41
  -3  -3  -5    4.40    0.37
  -3  -3  -5    4.45    0.32
  -3  -3  -5    4.69    0.30
  -3  -3  -5    4.46    0.29
   3   3   5    4.44    0.33
  -3  -3  -5    4.14    0.32
  -3  -3  -5    4.59    0.26
  -3  -3  -5    4.77    0.30
   3   3   5    4.73    0.31
  -3  -3  -5    4.18    0.31
  -3  -3  -6  108.98    2.05
  -3  -3  -6  109.93    1.92
   3   3   6  108.49    1.94
   3   3   6  105.15    2.00
  -3  -3  -6  107.95    1.90
   3   3   6  110.41    1.89
  -3  -3  -6  109.57    1.88
  -3  -3  -6  108.31    1.82
  -3  -3  -6  107.95    2.08
  -3  -3  -6  107.12    2.03
  -3  -3  -6  108.18    2.13
  -3  -3  -7   53.71    1.09
  -3  -3  -7   53.64    1.13
   3   3   7   55.86    1.21
  -3  -3  -7   53.27    1.29
  -3  -3  -7   55.84    1.14
  -3  -3  -7   55.34    1.04
  -3  -3  -7   56.34    1.13
   3   3   7   56.46    1.16
  -3  -3  -7   56.57    1.32
  -3  -3  -8  513.94    8.16
  -3  -3  -8  502.62    8.01
   3   3   8  503.12    7.88
  -3  -3  -8  498.27    7.76
   3   3   8  509.21    7.82
  -3  -3  -8  500.22    7.77
  -3  -3  -8  479.55    8.10
  -3  -3  -8  501.32    7.71
  -3  -3  -8  507.48    7.76
  -3  -3  -9  179.53    3.43
  -3  -3  -9  172.32    3.33
   3   3  10   45.47    1.23
  -3  -3 -10   44.68    1.34
   3   3  10   45.47    1.17
  -3  -3 -10   46.42    1.54
  -3  -3 -10   45.58    1.45
  -3  -3 -11  539.78    9.01
   3   3  11  549.87    8.64
  -3  -3 -11  534.70    9.18
  -3  -3 -11  542.22    9.13
   3   3  11  541.48    8.74
  -3  -3 -12   13.28    0.91
  -3  -3 -12   11.99    0.87
   3   3  12   14.22    0.77
  -3  -3 -13   55.08    1.79
  -3  -3 -13   53.75    1.79
  -3  -3 -13   55.50    1.57
   3   3  13   52.93    1.50
  -3  -3 -13   51.59    1.46
  -3  -3 -14   11.74    0.76
  -3  -3 -14   12.59    0.70
  -3  -3 -14   11.58    0.71
   3   3  14   12.30    0.77
   3   3  15    2.37    0.50
  -3  -3 -15    1.67    0.46
  -3  -3 -16   50.19    1.37
   3   3  16   46.56    1.32
  -3  -3 -17    2.19    0.39
   3   3  17    2.39    0.39
  -3  -3 -18   11.74    0.52
  -3  -4  16    2.13    0.31
  -3  -4  16    2.47    0.29
  -3  -4  15   12.66    0.65
   3   4 -15   14.54    0.79
   3   4 -14    7.03    0.65
   3   4 -14    6.63    0.63
  -3  -4  14    7.42    0.62
   3   4 -14    7.12    0.51
   3   4 -13    6.38    0.72
  -3  -4  13    6.36    0.77
  -3  -4  12    0.71    0.53
   3   4 -12    1.09    0.45
  -3  -4  11  234.40    4.90
   3   4 -11  228.24    4.77
  -3  -4  11  238.03    4.38
  -3  -4  10   73.81    2.28
   3   4 -10   78.25    2.25
  -3  -4  10   74.50    1.90
  -3  -4   9  105.61    2.70
   3   4  -9   96.75    2.56
  -3  -4   9  100.88    2.28
   3   4  -8  161.55    3.53
   3   4  -8  159.21    3.44
  -3  -4   8  160.59    3.12
  -3  -4   7  246.82    4.43
   3   4  -7  258.55    4.84
   3   4  -7  257.70    4.78
  -3  -4   6   84.59    1.83
   3   4  -6   82.55    2.05
   3   4  -6   85.04    2.10
   3   4  -5   12.91    0.74
   3   4  -5   11.85    0.72
  -3  -4   4  292.96    4.83
   3   4  -4  300.22    5.12
  -3  -4   3  130.70    2.35
   3   4  -3  132.90    2.36
  -3  -4   2    1.70    0.31
   3   4  -2    1.40    0.31
   3   4  -2    1.41    0.38
  -3  -4   1    1.12    0.17
   3   4  -1    1.16    0.36
  -3  -4   1    1.33    0.31
   3   4  -1    1.33    0.30
  -3  -4   1    0.77    0.16
  -3  -4   1    1.04    0.17
  -3  -4   0    1.11    0.15
   3   4   0    1.15    0.35
  -3  -4   0    1.12    0.28
   3   4   0    1.00    0.28
  -3  -4   0    1.39    0.18
  -3  -4  -1   21.76    0.52
  -3  -4  -1   20.67    0.56
  -3  -4  -1   20.58    0.43
  -3  -4  -1   20.43    0.47
  -3  -4  -1   19.59    0.67
  -3  -4  -2   53.96    1.04
  -3  -4  -2   52.44    0.93
  -3  -4  -2   51.36    1.16
  -3  -4  -2   51.88    1.05
  -3  -4  -2   51.54    0.96
  -3  -4  -2   53.27    1.02
  -3  -4  -3  726.20   11.02
  -3  -4  -3  720.03   10.96
  -3  -4  -3  733.50   10.95
  -3  -4  -3  733.66   10.89
  -3  -4  -3  730.66   11.16
  -3  -4  -3  728.89   10.99
  -3  -4  -3  735.26   11.09
  -3  -4  -3  734.62   10.98
  -3  -4  -3  726.35   10.94
  -3  -4  -4  320.47    5.01
  -3  -4  -4  324.53    4.90
  -3  -4  -4  319.59    5.04
  -3  -4  -4  323.45    4.97
  -3  -4  -4  320.19    5.01
  -3  -4  -4  320.24    5.17
  -3  -4  -4  324.73    4.96
  -3  -4  -4  319.91    4.95
  -3  -4  -4  316.79    5.08
  -3  -4  -5  616.41    9.46
  -3  -4  -5  608.92    9.58
  -3  -4  -5  623.71    9.42
  -3  -4  -5  637.32    9.39
  -3  -4  -5  627.07    9.37
   3   4   5  601.76    9.41
  -3  -4  -5  617.81    9.41
  -3  -4  -5  622.47    9.35
  -3  -4  -5  608.98    9.30
  -3  -4  -6  645.82   10.16
  -3  -4  -6  659.51   10.08
  -3  -4  -6  666.40   10.15
  -3  -4  -6  649.01   10.23
  -3  -4  -6  663.11   10.03
  -3  -4  -6  649.20    9.96
   3   4   6  658.34   10.06
   3   4   6  643.35   10.22
  -3  -4  -6  659.09    9.96
  -3  -4  -6  661.36    9.87
  -3  -4  -6  658.88   10.02
   3   4   6  666.40   10.03
  -3  -4  -6  663.96    9.98
  -3  -4  -7  339.39    5.51
  -3  -4  -7  325.82    5.42
  -3  -4  -7  333.35    5.29
   3   4   7  345.63    5.39
   3   4   7  325.27    5.51
  -3  -4  -7  328.54    5.23
   3   4   7  342.43    5.34
  -3  -4  -7  341.97    5.33
  -3  -4  -7  336.20    5.28
   3   4   8  569.60    8.99
  -3  -4  -8  578.44    8.86
  -3  -4  -8  576.65    8.78
  -3  -4  -8  566.68    9.21
  -3  -4  -8  571.87    8.91
   3   4   8  578.91    8.94
  -3  -4  -8  588.95    9.17
  -3  -4  -9    1.56    0.40
  -3  -4  -9    1.85    0.28
  -3  -4  -9    1.12    0.43
  -3  -4  -9    0.97    0.32
  -3  -4  -9    1.41    0.42
   3   4  10  125.06    2.48
  -3  -4 -10  119.10    2.61
  -3  -4 -10  124.76    2.71
   3   4  10  126.57    2.41
  -3  -4 -10  126.42    2.66
  -3  -4 -11    1.80    0.52
   3   4  11    0.95    0.44
   3   4  11    1.42    0.41
  -3  -4 -11    1.24    0.48
  -3  -4 -12  505.53    8.55
   3   4  12  500.14    8.09
   3   4  12  503.55    8.20
  -3  -4 -12  489.32    8.72
   3   4  13  122.50    2.61
  -3  -4 -13  123.81    3.04
  -3  -4 -14   20.29    0.90
   3   4  14   22.51    0.97
  -3  -4 -14   20.95    0.95
   3   4  15    0.08    0.48
  -3  -4 -15    0.23    0.38
  -3  -4 -15    0.70    0.45
  -3  -4 -16    2.63    0.48
   3   4  16    2.52    0.47
  -3  -4 -16    2.38    0.39
  -3  -4 -17   -0.04    0.35
   3   4  17   -0.03    0.36
  -3  -4 -18   14.61    0.59
  -3  -4 -19    1.73    0.22
  -3  -5  15    3.13    0.38
   3   5 -15    2.93    0.43
  -3  -5  14   38.84    1.13
   3   5 -14   39.03    1.30
  -3  -5  13    9.45    0.84
   3   5 -13    9.03    0.77
   3   5 -13    9.81    0.58
  -3  -5  13    9.58    0.69
   3   5 -12    0.46    0.52
  -3  -5  12    1.41    0.62
  -3  -5  12    0.72    0.48
  -3  -5  11   17.13    0.91
  -3  -5  10   85.09    2.50
   3   5 -10   85.49    2.41
  -3  -5  10   88.31    2.12
  -3  -5   9   30.32    1.40
   3   5  -9   31.66    1.37
  -3  -5   9   29.24    1.13
  -3  -5   8   33.94    1.21
   3   5  -8   34.98    1.43
   3   5  -8   36.55    1.41
  -3  -5   7   45.65    1.35
   3   5  -7   46.45    1.60
   3   5  -7   46.88    1.58
  -3  -5   6  195.41    3.63
   3   5  -6  203.43    4.00
   3   5  -6  197.56    3.90
  -3  -5   5  128.91    2.52
   3   5  -5  129.58    2.80
   3   5  -5  127.31    2.74
   3   5  -4  304.77    5.36
  -3  -5   3  715.66   11.07
   3   5  -3  713.66   11.08
   3   5  -3  732.57   11.38
   3   5  -2   96.30    1.84
  -3  -5   2   93.82    1.82
   3   5  -2   96.55    2.06
   3   5  -1   23.60    0.70
  -3  -5   0   21.46    0.64
   3   5   0   20.77    0.77
   3   5   0   21.12    0.64
  -3  -5   0   20.66    0.45
  -3  -5  -1  119.01    2.08
  -3  -5  -1  121.52    1.94
  -3  -5  -1  119.65    2.09
  -3  -5  -1  114.65    1.84
  -3  -5  -1  118.04    2.28
  -3  -5  -2    2.09    0.39
  -3  -5  -2    2.28    0.18
  -3  -5  -2    1.89    0.32
  -3  -5  -2    2.46    0.18
  -3  -5  -2    2.18    0.31
  -3  -5  -3   20.86    0.60
  -3  -5  -3   21.53    0.75
  -3  -5  -3   19.48    0.43
  -3  -5  -3   21.16    0.60
  -3  -5  -3   21.21    0.50
  -3  -5  -3   20.37    0.62
  -3  -5  -4 1976.81   29.27
  -3  -5  -4 1977.11   29.31
  -3  -5  -4 2005.85   29.20
  -3  -5  -4 1962.28   29.06
  -3  -5  -4 1963.26   29.51
  -3  -5  -4 1967.78   29.30
  -3  -5  -4 1973.21   29.14
  -3  -5  -4 1962.37   29.30
  -3  -5  -4 1951.47   29.14
  -3  -5  -5  282.79    4.43
  -3  -5  -5  270.72    4.34
  -3  -5  -5  281.07    4.46
  -3  -5  -5  277.64    4.47
  -3  -5  -5  281.78    4.30
  -3  -5  -5  269.19    4.29
  -3  -5  -5  285.79    4.41
  -3  -5  -6  468.48    7.28
  -3  -5  -6  472.68    7.32
  -3  -5  -6  485.85    7.26
   3   5   6  470.44    7.37
  -3  -5  -6  473.84    7.36
  -3  -5  -6  461.95    7.18
   3   5   7  140.91    2.53
  -3  -5  -7  140.45    2.35
  -3  -5  -7  135.84    2.73
  -3  -5  -7  139.27    2.50
  -3  -5  -7  139.27    2.44
  -3  -5  -8    0.99    0.42
   3   5   8    0.73    0.39
  -3  -5  -8    0.65    0.34
  -3  -5  -8    0.91    0.27
  -3  -5  -9  124.94    2.71
   3   5   9  127.78    2.45
   3   5   9  132.08    2.52
  -3  -5 -10   32.84    1.24
  -3  -5 -10   32.81    1.18
   3   5  10   33.80    1.02
  -3  -5 -10   32.83    1.01
   3   5  10   33.88    1.08
  -3  -5 -11   34.21    1.06
   3   5  11   36.19    1.11
  -3  -5 -11   36.39    1.35
   3   5  11   35.17    1.16
   3   5  12   64.16    1.61
  -3  -5 -12   66.16    1.94
   3   5  12   64.00    1.68
  -3  -5 -13   32.28    1.35
   3   5  13   29.12    1.06
   3   5  13   32.98    1.18
  -3  -5 -13   30.77    1.42
   3   5  14    3.74    0.58
  -3  -5 -14    4.75    0.58
   3   5  15    9.63    0.71
  -3  -5 -15    9.84    0.66
  -3  -5 -15    9.45    0.82
  -3  -5 -15   10.63    0.70
   3   5  16   53.33    1.43
  -3  -5 -16   50.35    1.35
  -3  -5 -16   53.36    1.43
  -3  -5 -17   11.95    0.57
  -3  -5 -17   12.99    0.65
  -3  -5 -18    0.38    0.29
  -3  -5 -19    8.37    0.36
  -3  -6  15   17.94    0.56
   3   6 -14   33.51    1.11
  -3  -6  14   32.97    0.96
  -3  -6  13   16.62    0.95
   3   6 -13   15.92    0.81
  -3  -6  13   17.67    0.80
   3   6 -13   18.70    0.94
  -3  -6  12   48.53    1.38
  -3  -6  12   45.86    1.65
   3   6 -12   44.82    1.52
   3   6 -12   48.92    1.27
  -3  -6  11   88.48    2.47
   3   6 -11   85.52    2.35
  -3  -6  11   90.50    2.10
  -3  -6  10    2.10    0.52
  -3  -6   9   49.63    1.84
   3   6  -9   51.31    1.78
  -3  -6   9   50.19    1.51
   3   6  -8    2.25    0.57
   3   6  -8    2.11    0.61
  -3  -6   8    1.50    0.54
   3   6  -7   92.61    2.42
   3   6  -7   92.87    2.50
  -3  -6   7   91.30    2.15
   3   6  -6    2.01    0.58
   3   6  -6    1.43    0.58
  -3  -6   6    1.58    0.49
   3   6  -5    1.65    0.50
   3   6  -5    0.87    0.51
  -3  -6   5    1.83    0.46
   3   6  -4   51.71    1.57
  -3  -6   4   54.05    1.36
   3   6  -4   53.19    1.33
   3   6  -3  240.08    4.40
   3   6  -3  236.88    4.08
   3   6  -2  520.51    8.51
   3   6  -1   52.97    1.43
   3   6  -1   51.58    1.21
  -3  -6   0  139.14    2.55
   3   6   0  145.23    2.57
   3   6   0  148.05    2.81
  -3  -6  -1  335.64    5.17
  -3  -6  -1  338.38    5.42
  -3  -6  -1  339.54    5.41
  -3  -6  -1  344.56    5.70
   3   6   1  338.17    5.67
  -3  -6  -2   91.84    1.77
  -3  -6  -2   92.36    1.76
  -3  -6  -3  315.99    5.08
  -3  -6  -3  316.31    5.06
  -3  -6  -4  381.69    6.19
  -3  -6  -4  397.21    6.13
  -3  -6  -4  390.71    6.45
  -3  -6  -4  388.51    6.17
  -3  -6  -4  386.33    6.15
  -3  -6  -4  396.67    5.98
  -3  -6  -5  750.41   11.62
  -3  -6  -5  732.22   11.30
  -3  -6  -5  734.87   11.30
  -3  -6  -5  748.00   11.17
  -3  -6  -5  735.47   11.12
  -3  -6  -6   98.55    1.77
  -3  -6  -6   95.10    1.83
   3   6   6   95.86    2.14
  -3  -6  -6   96.24    1.89
  -3  -6  -6   93.26    2.09
   3   6   7   75.22    1.82
  -3  -6  -7   74.40    1.50
  -3  -6  -7   71.72    1.78
  -3  -6  -7   71.47    1.38
   3   6   8  120.92    2.57
  -3  -6  -8  115.17    2.29
  -3  -6  -8  116.78    2.56
   3   6   8  119.81    2.33
  -3  -6  -9   29.68    0.96
  -3  -6  -9   29.59    1.17
   3   6   9   29.69    1.01
  -3  -6 -10   43.01    1.23
  -3  -6 -10   43.77    1.49
   3   6  10   44.87    1.29
  -3  -6 -11    5.40    0.54
  -3  -6 -11    4.88    0.67
   3   6  11    5.04    0.59
  -3  -6 -12    3.43    0.50
  -3  -6 -12    2.65    0.60
   3   6  12    3.29    0.58
  -3  -6 -13   43.41    1.59
   3   6  13   41.77    1.34
   3   6  14   14.27    0.82
  -3  -6 -14   13.35    0.79
  -3  -6 -15   66.87    2.09
  -3  -6 -15   70.36    1.78
  -3  -6 -16   47.39    1.31
  -3  -6 -16   45.55    1.54
  -3  -6 -16   47.33    1.32
  -3  -6 -17   40.09    1.09
  -3  -6 -17   41.07    1.13
  -3  -6 -18    0.75    0.29
  -3  -7  14   14.22    0.53
   3   7 -13    2.48    0.44
  -3  -7  13    2.76    0.39
  -3  -7  13    2.18    0.45
  -3  -7  12   15.87    0.74
   3   7 -12   16.69    0.91
  -3  -7  12   17.91    0.96
   3   7 -12   14.61    0.80
  -3  -7  11   17.00    0.82
  -3  -7  11   18.20    1.07
   3   7 -11   16.03    0.93
  -3  -7  10  114.87    2.50
  -3  -7  10  117.36    2.94
   3   7 -10  116.00    2.81
  -3  -7   9    4.86    0.62
  -3  -7   8    5.57    0.64
   3   7  -8    4.56    0.70
   3   7  -8    4.18    0.65
  -3  -7   7   33.78    1.26
   3   7  -7   35.74    1.44
   3   7  -7   35.11    1.48
  -3  -7   6    2.13    0.56
   3   7  -6    2.65    0.60
   3   7  -6    2.42    0.61
  -3  -7   5    0.51    0.46
   3   7  -5    0.43    0.49
   3   7  -5    0.46    0.49
  -3  -7   4  136.29    2.76
   3   7  -4  140.06    2.74
   3   7  -4  141.00    3.12
  -3  -7   3   53.73    1.41
   3   7  -3   55.85    1.41
   3   7  -3   57.24    1.68
   3   7  -2  222.71    3.85
  -3  -7   2  215.98    3.84
   3   7  -2  217.26    4.17
   3   7  -1  242.48    4.16
   3   7  -1  240.95    4.46
   3   7   0  224.71    4.16
  -3  -7  -1   21.12    0.95
   3   7   1   22.09    0.94
  -3  -7  -2   67.52    1.72
  -3  -7  -2   69.22    1.50
  -3  -7  -3  119.23    2.25
  -3  -7  -3  117.81    2.50
  -3  -7  -4   19.11    0.70
  -3  -7  -4   21.24    0.90
  -3  -7  -5    5.23    0.44
  -3  -7  -5    5.97    0.58
   3   7   6  364.18    6.35
  -3  -7  -6  367.66    6.30
  -3  -7  -6  367.58    5.81
  -3  -7  -7  507.84    8.21
   3   7   7  521.52    8.61
  -3  -7  -7  522.75    8.57
   3   7   8   49.36    1.54
  -3  -7  -8   49.62    1.20
  -3  -7  -8   48.30    1.29
  -3  -7  -8   49.12    1.54
   3   7   9  333.74    6.04
  -3  -7  -9  339.85    5.71
  -3  -7  -9  329.47    6.05
  -3  -7  -9  342.00    5.50
  -3  -7 -10    0.94    0.43
  -3  -7 -10    0.73    0.52
  -3  -7 -11  136.44    2.74
  -3  -7 -11  128.87    3.07
  -3  -7 -12    2.85    0.51
  -3  -7 -12    2.42    0.61
  -3  -7 -13   30.02    1.08
  -3  -7 -13   28.37    1.32
  -3  -7 -14  110.30    2.90
  -3  -7 -14  112.59    2.43
  -3  -7 -15   20.46    1.08
  -3  -7 -15   20.07    1.13
  -3  -7 -16   42.58    1.24
  -3  -7 -16   44.80    1.27
  -3  -7 -16   44.91    1.53
  -3  -7 -17    3.34    0.41
  -3  -7 -17    4.05    0.41
  -3  -7 -17    3.46    0.49
  -3  -7 -18    0.01    0.25
  -3  -7 -18    0.19    0.25
  -3  -8  13    5.15    0.38
   3   8 -12    1.36    0.28
   3   8 -12    1.02    0.37
  -3  -8  12    1.33    0.44
  -3  -8  11   63.42    1.52
   3   8 -11   58.39    1.69
  -3  -8  11   63.43    1.81
  -3  -8  10   22.34    0.91
  -3  -8  10   22.18    1.14
   3   8 -10   20.06    1.00
  -3  -8   9   62.80    1.67
  -3  -8   9   62.78    2.00
   3   8  -9   61.74    1.89
  -3  -8   8    7.72    0.67
  -3  -8   7   28.55    1.16
   3   8  -7   26.93    1.25
   3   8  -7   28.60    1.37
  -3  -8   6   95.69    2.28
   3   8  -6   95.33    2.62
   3   8  -6   97.79    2.55
  -3  -8   5   14.70    0.84
   3   8  -5   15.42    0.96
   3   8  -5   13.71    0.98
  -3  -8   4    0.72    0.49
   3   8  -4    1.20    0.62
  -3  -8   3  105.25    2.33
   3   8  -3  112.16    2.34
   3   8  -3  108.81    2.66
  -3  -8   2    1.27    0.45
   3   8  -2    0.98    0.39
   3   8  -2    0.98    0.55
   3   8  -1  214.23    3.83
   3   8  -1  212.81    4.18
   3   8   0   16.80    0.74
   3   8   0   17.37    0.93
   3   8   1  174.09    3.13
   3   8   1  170.80    3.46
  -3  -8  -1  165.72    3.12
  -3  -8  -2  272.58    4.66
  -3  -8  -2  275.54    4.67
   3   8   2  273.47    5.00
  -3  -8  -2  274.14    5.03
  -3  -8  -3  169.77    3.10
  -3  -8  -3  169.92    3.11
  -3  -8  -3  170.83    3.44
  -3  -8  -4  168.75    3.05
  -3  -8  -4  165.48    3.38
  -3  -8  -4  164.88    3.04
  -3  -8  -5    1.55    0.39
  -3  -8  -5    1.65    0.41
  -3  -8  -5    1.38    0.39
  -3  -8  -5    2.29    0.55
  -3  -8  -6   80.84    1.79
  -3  -8  -6   83.74    1.76
  -3  -8  -6   82.17    1.78
  -3  -8  -6   79.13    2.07
   3   8   6   78.88    2.13
  -3  -8  -7    1.34    0.39
  -3  -8  -7    0.78    0.33
  -3  -8  -7    0.97    0.43
  -3  -8  -7    0.94    0.55
   3   8   7    1.00    0.52
  -3  -8  -8  169.59    3.05
  -3  -8  -8  161.84    3.11
  -3  -8  -8  169.23    3.57
   3   8   8  173.80    3.59
  -3  -8  -9   66.41    1.51
  -3  -8  -9   66.03    1.62
  -3  -8  -9   69.15    2.01
   3   8   9   68.68    1.99
  -3  -8 -10   14.25    0.96
  -3  -8 -10   14.51    0.79
  -3  -8 -11   91.16    2.50
  -3  -8 -11   93.65    2.16
  -3  -8 -12    6.66    0.57
  -3  -8 -12    6.65    0.62
  -3  -8 -12    7.20    0.77
  -3  -8 -13    1.46    0.59
  -3  -8 -13    1.73    0.43
  -3  -8 -14   39.64    1.22
  -3  -8 -14   42.48    1.58
  -3  -8 -15  163.97    3.14
  -3  -8 -15  169.73    3.60
  -3  -8 -15  171.94    3.74
  -3  -8 -16   56.98    1.45
  -3  -8 -16   55.80    1.37
  -3  -8 -16   55.04    1.37
  -3  -8 -16   53.42    1.61
  -3  -8 -16   56.38    1.74
  -3  -8 -17    0.50    0.39
  -3  -8 -17    0.78    0.29
  -3  -8 -17    1.16    0.34
  -3  -8 -18   13.90    0.47
  -3  -8 -18   15.03    0.53
  -3  -9  12    3.39    0.33
  -3  -9  11    6.12    0.45
  -3  -9  11    6.30    0.56
  -3  -9  10    4.35    0.47
   3   9 -10    4.00    0.51
  -3  -9  10    4.79    0.60
  -3  -9   9   20.16    0.86
   3   9  -9   18.82    0.94
  -3  -9   9   17.71    1.05
   3   9  -9   18.56    0.92
  -3  -9   8    3.76    0.58
  -3  -9   8    3.84    0.57
   3   9  -8    3.98    0.61
   3   9  -8    3.79    0.65
  -3  -9   7   62.56    1.76
  -3  -9   6    0.88    0.52
   3   9  -6    0.36    0.51
   3   9  -6    1.74    0.58
  -3  -9   5   64.26    1.80
   3   9  -5   67.15    2.02
   3   9  -5   67.63    2.10
  -3  -9   4   41.83    1.39
   3   9  -4   43.74    1.65
  -3  -9   3   84.09    2.06
   3   9  -3   85.86    2.02
   3   9  -3   83.11    2.33
  -3  -9   2  242.61    4.42
   3   9  -2  245.37    4.39
   3   9  -2  240.97    4.82
   3   9  -1  133.75    2.71
   3   9  -1  130.49    3.06
   3   9   0  535.62    8.75
   3   9   0  553.86    9.27
   3   9   1  124.99    2.51
  -3  -9  -1  116.99    2.48
   3   9   1  125.40    2.87
   3   9   2  127.55    2.88
  -3  -9  -2  118.49    2.49
   3   9   2  121.89    2.50
  -3  -9  -2  123.51    2.51
  -3  -9  -2  124.56    2.88
  -3  -9  -3  712.87   11.43
  -3  -9  -3  719.20   11.90
  -3  -9  -3  747.70   11.47
  -3  -9  -4  109.53    2.30
  -3  -9  -4  110.19    2.30
  -3  -9  -4  110.30    2.65
  -3  -9  -5  329.46    5.58
  -3  -9  -5  327.64    5.51
  -3  -9  -5  327.75    5.56
   3   9   5  321.67    6.02
  -3  -9  -5  337.17    6.03
  -3  -9  -6  195.50    3.67
  -3  -9  -6  204.73    3.67
  -3  -9  -6  202.71    3.61
   3   9   6  197.32    4.11
  -3  -9  -6  194.88    4.06
  -3  -9  -7   46.93    1.35
  -3  -9  -7   48.45    1.34
  -3  -9  -7   46.21    1.26
   3   9   7   44.72    1.63
  -3  -9  -7   48.73    1.66
  -3  -9  -8  117.59    2.45
  -3  -9  -8  115.86    2.41
  -3  -9  -8  111.22    2.29
   3   9   8  114.02    2.83
  -3  -9  -8  110.83    2.80
  -3  -9  -9    6.07    0.60
  -3  -9  -9    7.23    0.52
  -3  -9  -9    5.50    0.56
   3   9   9    5.62    0.72
  -3  -9  -9    6.00    0.76
  -3  -9 -10   35.05    1.19
  -3  -9 -10   34.95    1.15
  -3  -9 -10   34.70    1.46
  -3  -9 -11   19.27    0.90
  -3  -9 -11   18.78    1.12
  -3  -9 -11   18.41    0.84
  -3  -9 -12    3.24    0.55
  -3  -9 -12    3.78    0.71
  -3  -9 -13   31.87    1.15
  -3  -9 -14    0.16    0.51
  -3  -9 -15   36.46    1.12
  -3  -9 -15   36.98    1.44
  -3  -9 -15   33.62    1.35
  -3  -9 -16   13.58    0.63
  -3  -9 -16   13.93    0.86
  -3  -9 -16   11.41    0.74
  -3  -9 -16   13.74    0.68
  -3  -9 -17    2.01    0.36
  -3  -9 -17    2.51    0.46
  -3  -9 -18    7.00    0.36
   3  10 -11    9.50    0.38
  -3 -10  10   11.15    0.53
  -3 -10  10   11.88    0.66
  -3 -10   9    1.55    0.39
  -3 -10   9    1.22    0.47
  -3 -10   8   46.43    1.28
  -3 -10   8   44.74    1.54
   3  10  -8   42.77    1.37
   3  10  -7    5.57    0.69
   3  10  -7    5.95    0.63
  -3 -10   6   13.73    0.84
   3  10  -6   12.88    0.89
   3  10  -6   15.15    1.02
  -3 -10   5   78.47    2.00
  -3 -10   4   63.64    1.77
   3  10  -4   64.02    1.97
   3  10  -4   62.81    2.05
  -3 -10   3  112.67    2.55
   3  10  -3  116.80    2.97
  -3 -10   2    1.99    0.55
   3  10  -2    1.72    0.49
   3  10  -2    1.77    0.61
  -3 -10   1   84.75    2.08
   3  10  -1   85.73    2.05
   3  10  -1   89.35    2.46
   3  10   0  210.26    3.89
   3  10   0  200.64    4.31
   3  10   1  152.22    3.07
   3  10   1  154.35    3.52
   3  10   2  178.32    3.39
  -3 -10  -2  172.00    3.38
   3  10   2  171.42    3.76
   3  10   3   26.37    1.24
  -3 -10  -3   25.68    1.02
  -3 -10  -3   24.51    1.01
   3  10   3   26.81    1.02
  -3 -10  -3   24.19    1.24
  -3 -10  -4  166.94    3.25
  -3 -10  -4  166.17    3.26
  -3 -10  -4  165.06    3.67
   3  10   4  168.85    3.71
   3  10   5    4.62    0.73
  -3 -10  -5    4.57    0.52
  -3 -10  -5    4.37    0.55
  -3 -10  -5    4.50    0.58
  -3 -10  -5    4.16    0.73
  -3 -10  -6    9.45    0.69
  -3 -10  -6    9.18    0.68
  -3 -10  -6    8.47    0.62
   3  10   6    8.93    0.86
  -3 -10  -6    9.84    0.89
  -3 -10  -7   87.99    2.09
  -3 -10  -7   88.33    2.06
  -3 -10  -7   90.35    2.01
   3  10   7   89.35    2.49
  -3 -10  -7   93.01    2.50
  -3 -10  -8   90.56    2.14
  -3 -10  -8   89.42    2.10
  -3 -10  -8   90.98    1.99
   3  10   8   91.87    2.57
  -3 -10  -8   86.79    2.49
  -3 -10  -9   94.87    2.23
   3  10   9   91.93    2.60
  -3 -10  -9   93.06    2.59
  -3 -10  -9   95.77    2.19
  -3 -10  -9   96.74    2.05
  -3 -10 -10    0.62    0.44
  -3 -10 -10    0.72    0.44
  -3 -10 -10    0.64    0.54
  -3 -10 -11    7.71    0.64
  -3 -10 -11    8.03    0.63
  -3 -10 -11    8.11    0.84
  -3 -10 -12   31.07    1.14
  -3 -10 -13    3.87    0.64
  -3 -10 -13    3.93    0.52
  -3 -10 -14    0.15    0.51
  -3 -10 -14    0.41    0.41
  -3 -10 -15    0.18    0.49
  -3 -10 -15    0.19    0.35
  -3 -10 -15   -0.26    0.46
  -3 -10 -16    5.64    0.44
  -3 -10 -16    6.71    0.49
  -3 -10 -16    6.78    0.58
  -3 -10 -16    6.24    0.62
  -3 -10 -17    0.27    0.27
  -3 -11   9   14.81    0.53
  -3 -11   8    7.05    0.62
  -3 -11   8    6.18    0.48
  -3 -11   7   18.58    0.78
  -3 -11   7   19.69    1.00
  -3 -11   7   20.05    0.84
   3  11  -6   66.95    1.92
  -3 -11   6   64.45    1.67
   3  11  -5    4.58    0.67
   3  11  -5    5.39    0.64
   3  11  -4   85.60    2.37
  -3 -11   4   81.67    2.02
  -3 -11   3   12.89    0.83
   3  11  -2    3.27    0.70
  -3 -11   2    2.93    0.57
   3  11  -2    3.31    0.50
   3  11  -1   16.51    1.10
  -3 -11   1   17.06    0.92
   3  11  -1   16.86    0.86
   3  11   0   14.29    1.01
   3  11   0   13.84    0.80
  -3 -11   0   14.55    0.84
   3  11   1  425.63    7.71
   3  11   1  421.47    7.16
   3  11   2    6.98    0.86
   3  11   2    6.40    0.81
   3  11   2    6.07    0.61
   3  11   3    2.85    0.67
  -3 -11  -3    2.69    0.55
   3  11   3    2.58    0.51
   3  11   3    2.10    0.65
   3  11   4   35.34    1.50
   3  11   4   38.93    1.58
  -3 -11  -4   34.35    1.24
  -3 -11  -4   35.24    1.26
   3  11   4   37.87    1.28
  -3 -11  -4   37.42    1.58
  -3 -11  -5  239.55    4.39
  -3 -11  -5  235.19    4.43
  -3 -11  -5  244.88    4.48
   3  11   5  245.18    4.98
   3  11   5  243.19    4.93
  -3 -11  -5  238.00    4.96
  -3 -11  -6   10.64    0.75
   3  11   6   11.61    0.97
  -3 -11  -6   11.11    0.74
  -3 -11  -6   10.43    0.69
  -3 -11  -6   11.25    0.96
  -3 -11  -7  178.99    3.53
   3  11   7  177.73    4.05
  -3 -11  -7  180.74    3.54
  -3 -11  -7  181.49    3.44
  -3 -11  -7  179.78    4.01
  -3 -11  -8   37.01    1.28
   3  11   8   35.54    1.55
  -3 -11  -8   35.72    1.55
  -3 -11  -8   36.55    1.15
  -3 -11  -8   34.59    1.25
  -3 -11  -9    5.88    0.82
  -3 -11  -9    6.47    0.63
  -3 -11  -9    6.50    0.66
  -3 -11 -10  209.14    3.92
  -3 -11 -10  204.67    3.95
  -3 -11 -11   12.40    0.97
  -3 -11 -11   10.95    0.70
  -3 -11 -11   12.00    0.76
  -3 -11 -12    6.23    0.61
  -3 -11 -12    6.60    0.77
  -3 -11 -13   61.00    1.58
  -3 -11 -13   60.57    1.89
  -3 -11 -14   29.14    0.97
  -3 -11 -14   28.27    1.20
  -3 -11 -15    8.37    0.51
  -3 -11 -15    9.17    0.73
  -3 -11 -15    8.47    0.65
  -3 -11 -16    5.91    0.42
  -3 -11 -16    6.70    0.57
  -3 -11 -16    5.73    0.38
  -3 -11 -17    3.20    0.29
   3  12  -8   31.67    0.79
  -3 -12   7   32.71    1.07
  -3 -12   7   33.11    0.89
  -3 -12   6    1.15    0.40
   3  12  -6    0.83    0.41
  -3 -12   6    0.28    0.35
  -3 -12   5   81.49    1.86
   3  12  -5   85.20    2.13
   3  12  -4    7.62    0.74
   3  12  -4    6.80    0.64
  -3 -12   4    8.88    0.67
   3  12  -3   17.29    1.02
   3  12  -3   17.87    0.96
   3  12  -2   80.95    2.29
  -3 -12   2   76.80    1.95
   3  12  -1   28.81    1.36
  -3 -12   1   30.85    1.16
   3  12  -1   31.24    1.11
  -3 -12   0   82.97    2.06
   3  12   0   81.25    1.99
   3  12   1    7.95    0.81
   3  12   1    7.95    0.62
  -3 -12  -1    6.61    0.68
   3  12   2   69.73    2.17
   3  12   2   71.18    1.83
   3  12   3    8.97    0.89
   3  12   3   10.55    0.70
   3  12   3   10.88    0.88
   3  12   4    9.15    0.88
  -3 -12  -4    8.81    0.70
  -3 -12  -4    8.16    0.72
   3  12   4    9.87    0.70
   3  12   4   10.81    0.94
  -3 -12  -5  102.38    2.36
  -3 -12  -5  104.12    2.41
   3  12   5  107.40    2.42
   3  12   5  104.66    2.81
   3  12   6   45.48    1.72
   3  12   6   47.10    1.77
  -3 -12  -6   47.45    1.39
  -3 -12  -6   46.62    1.45
  -3 -12  -6   44.28    1.42
   3  12   6   44.01    1.40
  -3 -12  -6   43.76    1.73
  -3 -12  -7   12.10    0.78
   3  12   7   11.80    0.95
  -3 -12  -7   11.42    0.76
  -3 -12  -7   12.45    0.72
  -3 -12  -8    0.63    0.46
   3  12   8    0.23    0.58
  -3 -12  -8    0.73    0.40
  -3 -12  -8    0.58    0.45
  -3 -12  -9    3.95    0.55
  -3 -12  -9    3.08    0.52
  -3 -12  -9    3.40    0.73
  -3 -12 -10   70.85    1.79
  -3 -12 -10   68.56    1.75
  -3 -12 -10   67.34    2.12
  -3 -12 -11   15.23    0.77
  -3 -12 -11   15.62    1.01
  -3 -12 -12  246.09    4.32
  -3 -12 -12  247.55    4.77
  -3 -12 -13    1.32    0.41
  -3 -12 -13    1.81    0.55
  -3 -12 -14  104.31    2.41
  -3 -12 -14  106.60    2.12
  -3 -12 -15    6.76    0.43
  -3 -12 -15    6.67    0.59
  -3 -12 -15    5.78    0.41
  -3 -12 -16    6.81    0.36
   3  13  -6   33.14    0.79
  -3 -13   6   28.23    0.74
  -3 -13   5   11.25    0.46
   3  13  -5   11.65    0.57
  -3 -13   5   13.00    0.56
  -3 -13   5   13.28    0.60
   3  13  -5    9.71    0.44
   3  13  -5   13.98    0.68
  -3 -13   4   38.54    1.02
  -3 -13   4   43.48    1.16
   3  13  -4   36.65    1.15
   3  13  -4   41.45    1.31
  -3 -13   3   57.21    1.48
   3  13  -3   60.06    1.70
   3  13  -3   54.70    1.49
  -3 -13   3   55.57    1.39
  -3 -13   2    0.60    0.43
   3  13  -2    0.60    0.42
   3  13  -2    0.42    0.47
  -3 -13   2   -0.15    0.39
  -3 -13   1   12.59    0.74
   3  13  -1   12.12    0.89
   3  13   0    1.50    0.46
   3  13   0    0.83    0.52
   3  13   1    0.26    0.48
   3  13   1    0.71    0.56
   3  13   2    2.36    0.59
  -3 -13  -2    2.56    0.54
   3  13   2    2.40    0.48
   3  13   2    2.26    0.59
  -3 -13  -2    2.14    0.49
   3  13   3   16.11    1.03
   3  13   3   15.47    0.81
   3  13   3   16.02    1.04
  -3 -13  -3   14.90    0.81
   3  13   4   50.10    1.76
  -3 -13  -4   49.54    1.46
   3  13   4   50.33    1.46
   3  13   4   50.35    1.80
   3  13   5   10.20    0.89
  -3 -13  -5   10.04    0.69
  -3 -13  -5    9.47    0.71
   3  13   5    9.21    0.69
   3  13   5    9.39    0.88
   3  13   6  244.36    4.93
  -3 -13  -6  235.85    4.44
   3  13   6  238.91    4.40
   3  13   6  244.63    4.93
  -3 -13  -6  243.86    4.37
  -3 -13  -7    0.68    0.45
   3  13   7    0.47    0.44
   3  13   7    0.95    0.56
  -3 -13  -8    0.78    0.57
   3  13   8    0.80    0.55
   3  13   9   74.64    2.14
  -3 -13  -9   74.58    2.17
  -3 -13 -10   21.28    0.90
  -3 -13 -10   19.73    0.84
   3  13  10   22.26    1.13
  -3 -13 -10   20.97    1.17
  -3 -13 -11   29.63    1.02
  -3 -13 -11   29.67    1.26
  -3 -13 -11   29.30    0.96
  -3 -13 -12    2.11    0.42
  -3 -13 -12    1.97    0.54
  -3 -13 -13   19.32    0.72
  -3 -13 -13   17.05    0.59
  -3 -13 -13   17.50    0.86
   3  13  13   17.62    0.86
  -3 -13 -14   15.53    0.58
   3  13  14   13.78    0.70
  -3 -13 -14   15.25    0.76
  -3 -13 -14   15.61    0.73
   3  13  15    3.88    0.31
  -3 -13 -15    4.23    0.28
  -3 -14   4   20.92    0.63
  -3 -14   4   18.56    0.56
  -3 -14   3    0.39    0.25
   3  14  -3    0.16    0.32
   3  14  -3    0.99    0.32
  -3 -14   3    0.53    0.32
   3  14  -3    0.69    0.26
  -3 -14   2   26.10    0.87
  -3 -14   2   27.30    0.83
   3  14  -2   28.83    1.02
  -3 -14   1    4.62    0.47
  -3 -14   1    4.20    0.44
   3  14  -1    4.77    0.55
  -3 -14   0   15.95    0.74
  -3 -14   0   15.54    0.72
   3  14   0   16.09    0.88
  -3 -14  -1    0.81    0.42
  -3 -14  -1    0.86    0.40
   3  14   1    0.86    0.48
   3  14   2   41.58    1.38
  -3 -14  -2   43.57    1.27
   3  14   2   40.88    1.17
  -3 -14  -2   41.69    1.23
   3  14   2   42.28    1.47
   3  14   3   21.77    1.03
  -3 -14  -3   22.94    0.91
   3  14   3   22.72    1.10
  -3 -14  -3   21.90    0.91
   3  14   3   22.14    0.86
  -3 -14  -4    8.65    0.62
   3  14   4    8.79    0.76
   3  14   4    7.37    0.57
  -3 -14  -5   55.51    1.43
   3  14   5   55.55    1.75
   3  14   5   50.80    1.40
  -3 -14  -6    9.02    0.58
   3  14   6    9.28    0.82
   3  14   6    8.08    0.60
  -3 -14  -7   15.19    0.68
   3  14   7   14.62    0.73
   3  14   7   15.93    0.96
  -3 -14  -8   14.98    0.74
  -3 -14  -8   14.93    0.62
   3  14   8   16.24    0.95
   3  14   8   14.02    0.71
   3  14   9    2.52    0.55
  -3 -14  -9    3.01    0.44
   3  14   9    2.94    0.43
   3  14  10    3.06    0.54
  -3 -14 -10    2.12    0.41
   3  14  10    2.77    0.42
  -3 -14 -11   51.28    1.27
   3  14  11   50.30    1.48
   3  14  11   50.29    1.25
  -3 -14 -12    2.60    0.44
  -3 -14 -12    3.06    0.38
   3  14  12    4.03    0.38
   3  14  12    3.66    0.46
   3  14  13    8.55    0.43
  -3 -14 -13    8.83    0.44
   3  14  14    0.57    0.19
  -3 -15   2    3.10    0.27
   3  15  -1   22.98    0.76
   3  15  -1   22.94    0.67
  -3 -15   0    3.23    0.35
  -3 -15   0    3.03    0.37
   3  15   0    3.96    0.39
   3  15   0    4.37    0.42
  -3 -15  -1    0.51    0.34
  -3 -15  -1    1.11    0.31
   3  15   1    0.38    0.35
  -3 -15  -2    8.33    0.52
  -3 -15  -2    8.51    0.50
   3  15   2    8.10    0.59
  -3 -15  -3   17.67    0.72
  -3 -15  -3   17.56    0.68
   3  15   3   18.49    0.86
  -3 -15  -4    6.64    0.50
   3  15   4    6.04    0.43
  -3 -15  -4    5.50    0.44
   3  15   4    6.50    0.59
   3  15   5   34.28    1.12
   3  15   5   40.83    1.29
  -3 -15  -5   37.86    1.00
  -3 -15  -5   37.95    1.06
   3  15   5   36.66    0.98
   3  15   6    3.02    0.51
  -3 -15  -6    2.26    0.33
  -3 -15  -6    2.16    0.39
   3  15   6    2.53    0.35
   3  15   7   55.30    1.55
   3  15   7   54.85    1.27
   3  15   8   19.17    0.86
   3  15   8   18.99    0.67
   3  15   9    4.86    0.52
   3  15   9    4.50    0.37
   3  15  10   -0.09    0.33
   3  15  10    0.54    0.26
   3  15  11   12.75    0.46
  -3 -16  -3    0.92    0.20
  -3 -16  -3    0.49    0.23
  -3 -16  -4    9.09    0.38
  -3 -16  -4   10.65    0.42
  -3 -16  -5   10.33    0.42
  -3 -16  -6   12.50    0.47
  -4  12  10    0.17    0.20
  -4  12   9   27.71    0.77
  -4  12   9   29.74    0.74
  -4  12   8    0.43    0.27
  -4  12   8    0.76    0.28
  -4  12   8    0.62    0.36
  -4  12   7   11.10    0.52
  -4  12   7   12.19    0.55
  -4  12   7   12.32    0.69
  -4  12   6   22.64    0.76
  -4  12   6   23.48    0.95
  -4  12   5   19.23    0.71
  -4  12   5   18.97    0.88
  -4  12   4   19.90    0.72
  -4  12   4   19.77    0.89
  -4  12   3    1.98    0.35
  -4  12   3    1.47    0.45
  -4  12   2    0.50    0.27
  -4  12   2    0.60    0.30
  -4  12   2    0.39    0.36
  -4  12   1   18.02    0.62
  -4  12   1   18.67    0.78
  -4  12   1   16.88    0.66
  -4  12   1   18.73    0.61
  -4  12   0   14.65    0.50
  -4  12   0   15.43    0.59
  -4  12   0   14.63    0.56
  -4  12   0   14.14    0.62
  -4  12  -1   21.74    0.64
  -4  12  -1   19.50    0.62
  -4  12  -2    9.59    0.39
   4 -11 -12   51.55    1.09
  -4  11  11    7.60    0.51
   4 -11 -11    9.40    0.46
  -4  11  10    7.32    0.42
  -4  11  10    7.06    0.54
   4 -11 -10    8.50    0.49
  -4  11  10    9.08    0.57
  -4  11   9   60.58    1.61
   4 -11  -9   57.75    1.38
  -4  11   9   58.31    1.54
  -4  11   8    1.37    0.48
  -4  11   8    1.28    0.38
   4 -11  -8    1.49    0.36
  -4  11   7   14.52    0.69
  -4  11   7   17.45    0.95
  -4  11   7   16.89    0.91
  -4  11   7   17.93    0.83
   4 -11  -7   16.72    0.71
  -4  11   6   21.60    0.80
  -4  11   6   21.23    1.00
  -4  11   6   20.43    1.04
   4 -11  -6   21.36    0.80
  -4  11   6   20.27    0.91
  -4  11   5  129.94    3.04
  -4  11   5  136.80    2.67
  -4  11   5  132.62    2.77
  -4  11   4    1.23    0.41
  -4  11   4    0.74    0.50
  -4  11   3   53.87    1.43
  -4  11   3   53.04    1.71
  -4  11   3   49.33    1.30
  -4  11   3   49.44    1.27
  -4  11   2   80.03    1.75
  -4  11   2   80.32    1.82
  -4  11   2   76.07    2.10
  -4  11   2   75.45    1.86
  -4  11   1   21.71    0.81
  -4  11   1   20.34    0.82
  -4  11   1   21.78    1.05
  -4  11   1   19.88    0.89
  -4  11   0   47.12    1.25
  -4  11   0   46.10    1.22
  -4  11   0   48.54    1.50
  -4  11   0   47.13    1.38
  -4  11  -1    0.72    0.31
  -4  11  -1    0.83    0.40
  -4  11  -1    0.73    0.38
  -4  11  -1    0.66    0.37
  -4  11  -2    2.00    0.31
  -4  11  -2    2.50    0.39
  -4  11  -2    2.64    0.38
  -4  11  -2    1.81    0.41
  -4  11  -3   10.30    0.48
  -4  11  -3   11.38    0.55
  -4  11  -3    9.70    0.58
  -4  11  -4    3.50    0.34
  -4  11  -4    2.81    0.36
  -4  11  -5   43.95    0.92
   4 -10 -14    3.95    0.29
   4 -10 -13   18.15    0.62
  -4  10  13   15.56    0.63
  -4  10  12    1.60    0.38
   4 -10 -12    1.79    0.36
  -4  10  12    1.70    0.37
  -4  10  11   17.34    0.80
   4 -10 -11   18.92    0.76
  -4  10  11   18.65    0.85
  -4  10  10   18.14    0.84
  -4  10  10   19.06    0.90
   4 -10 -10   18.03    0.79
  -4  10  10   19.42    0.90
  -4  10   9    3.17    0.55
  -4  10   9    2.41    0.46
   4 -10  -9    3.24    0.47
  -4  10   9    3.21    0.53
  -4  10   8   24.15    1.01
  -4  10   8   23.15    1.15
   4 -10  -8   23.69    0.94
  -4  10   8   24.38    1.07
  -4  10   7    0.53    0.52
  -4  10   7    0.75    0.41
   4 -10  -7    0.19    0.41
  -4  10   7    1.04    0.48
  -4  10   6    8.40    0.65
  -4  10   6    8.01    0.80
  -4  10   6    9.71    0.74
  -4  10   5   82.19    2.16
  -4  10   4   10.84    0.87
  -4  10   4   11.48    0.77
  -4  10   3  188.65    3.72
  -4  10   3  187.94    3.74
  -4  10   2   63.08    1.79
  -4  10   1  158.32    3.09
  -4  10   1  164.24    3.38
  -4  10   1  163.09    3.64
  -4  10   0   24.98    1.23
  -4  10   0   25.12    1.10
  -4  10  -1   58.87    1.54
  -4  10  -1   57.46    1.51
  -4  10  -1   59.50    1.72
  -4  10  -1   59.03    1.84
  -4  10  -2    1.58    0.39
  -4  10  -2    0.92    0.43
  -4  10  -2    1.30    0.50
  -4  10  -2    2.06    0.45
  -4  10  -2    1.22    0.43
  -4  10  -3    4.72    0.41
  -4  10  -3    4.72    0.57
  -4  10  -3    4.91    0.50
  -4  10  -3    4.85    0.51
  -4  10  -4    0.96    0.36
  -4  10  -4    1.56    0.31
  -4  10  -4    0.90    0.39
  -4  10  -4    0.92    0.40
  -4  10  -4    1.60    0.39
  -4  10  -5   27.73    0.80
  -4  10  -5   30.68    0.83
  -4  10  -5   31.93    1.04
  -4  10  -5   27.51    1.00
  -4  10  -5   32.42    0.92
  -4  10  -6   12.18    0.47
  -4  10  -6   12.01    0.59
  -4  10  -6   11.36    0.59
  -4  10  -6   11.56    0.51
   4  -9 -15   14.89    0.49
   4  -9 -14    5.76    0.33
  -4   9  14    5.92    0.46
   4  -9 -14    6.53    0.42
   4  -9 -13    0.21    0.34
   4  -9 -13    0.30    0.35
  -4   9  13    0.27    0.34
   4  -9 -13   -0.05    0.27
  -4   9  13    0.29    0.33
   4  -9 -12   -0.04    0.38
  -4   9  12    0.13    0.37
   4  -9 -12    0.37    0.40
   4  -9 -12    0.02    0.30
  -4   9  12    0.08    0.37
   4  -9 -11   18.78    0.75
  -4   9  11   19.77    0.96
   4  -9 -11   20.49    0.87
  -4   9  11   19.88    0.94
  -4   9  10   43.79    1.48
   4  -9 -10   40.63    1.29
  -4   9  10   41.07    1.45
  -4   9  10   40.64    1.39
  -4   9   9   17.18    0.98
  -4   9   9   16.18    1.00
  -4   9   9   14.29    0.88
  -4   9   8    0.49    0.47
   4  -9  -8    0.41    0.45
  -4   9   8    1.27    0.47
  -4   9   7   11.75    0.84
   4  -9  -7   12.43    0.77
  -4   9   7   11.38    0.92
  -4   9   6    0.60    0.47
   4  -9  -6    0.40    0.44
  -4   9   6    0.61    0.56
  -4   9   5    6.68    0.70
   4  -9  -5    8.00    0.64
  -4   9   5    7.73    0.85
   4  -9  -4   18.89    0.87
  -4   9   4   21.67    0.88
  -4   9   4   21.09    1.01
  -4   9   4   19.99    1.21
   4  -9  -3   23.92    0.96
  -4   9   3   25.07    1.34
  -4   9   3   27.34    1.14
  -4   9   3   27.81    1.33
  -4   9   3   26.89    1.01
  -4   9   2   80.80    1.97
  -4   9   2   81.96    1.96
  -4   9   2   82.57    2.44
  -4   9   2   82.63    2.17
  -4   9   2   82.17    2.34
  -4   9   1   31.34    1.44
  -4   9   1   28.70    1.24
  -4   9   1   29.08    1.11
  -4   9   1   29.11    1.11
  -4   9   0    0.39    0.41
  -4   9   0   -0.09    0.54
  -4   9   0    0.13    0.42
  -4   9   0    0.32    0.44
  -4   9  -1   57.32    1.59
  -4   9  -1   55.35    1.55
  -4   9  -1   53.25    1.86
  -4   9  -2    0.58    0.44
  -4   9  -2    0.53    0.40
  -4   9  -2    0.25    0.50
  -4   9  -3    2.16    0.54
  -4   9  -3    1.21    0.52
  -4   9  -4    1.89    0.42
  -4   9  -4    1.18    0.49
  -4   9  -4    1.16    0.43
  -4   9  -4    1.61    0.45
  -4   9  -5    3.30    0.43
  -4   9  -5    3.61    0.55
  -4   9  -5    3.44    0.44
  -4   9  -5    3.39    0.48
  -4   9  -6    0.58    0.32
  -4   9  -6    0.71    0.40
  -4   9  -6    0.27    0.30
  -4   9  -6    0.56    0.37
  -4   9  -7    4.49    0.40
  -4   9  -7    4.57    0.47
  -4   9  -7    4.40    0.40
  -4   9  -8   18.62    0.61
  -4   9  -8   18.62    0.77
  -4   9  -8   17.85    0.65
  -4   9  -8   16.85    0.55
   4  -8 -16    0.18    0.19
  -4   8  15   12.91    0.59
   4  -8 -15   11.68    0.54
  -4   8  14   21.00    0.86
   4  -8 -14   19.01    0.84
   4  -8 -14   19.86    0.68
   4  -8 -14   20.80    0.76
  -4   8  14   18.86    0.78
  -4   8  13   12.39    0.76
   4  -8 -13   11.84    0.76
   4  -8 -13   11.39    0.59
   4  -8 -13   11.43    0.65
  -4   8  13   10.62    0.69
  -4   8  12    4.36    0.60
   4  -8 -12    3.41    0.59
   4  -8 -12    3.62    0.51
   4  -8 -12    2.92    0.44
  -4   8  12    4.19    0.55
   4  -8 -11   18.48    0.82
   4  -8 -11   17.69    1.01
  -4   8  11   20.47    1.03
  -4   8  11   18.02    0.99
   4  -8 -10    0.58    0.52
   4  -8 -10    0.80    0.46
  -4   8  10    0.96    0.49
  -4   8  10    0.22    0.47
   4  -8  -9    4.33    0.58
   4  -8  -9    4.28    0.52
  -4   8   9    5.87    0.69
  -4   8   9    4.20    0.68
   4  -8  -8  108.71    2.38
  -4   8   8  106.58    2.80
  -4   8   8  104.90    2.64
  -4   8   7   47.77    1.67
  -4   8   7   48.93    1.62
  -4   8   7   46.17    1.78
  -4   8   6   53.82    1.77
  -4   8   6   54.56    1.92
  -4   8   6   57.59    1.76
   4  -8  -6   52.31    1.54
  -4   8   5    1.27    0.51
  -4   8   5    0.95    0.49
  -4   8   5    1.41    0.66
   4  -8  -5    1.11    0.46
  -4   8   4    8.07    0.86
  -4   8   4    8.37    0.70
  -4   8   4    8.98    0.76
  -4   8   4    8.68    0.62
   4  -8  -4    8.28    0.65
  -4   8   3    8.37    0.88
  -4   8   3    8.33    0.70
  -4   8   3    8.36    0.69
  -4   8   3    8.76    0.73
  -4   8   3    8.88    0.64
   4  -8  -3    7.83    0.62
  -4   8   2   18.43    1.15
  -4   8   2   16.16    0.89
  -4   8   2   16.76    0.92
   4  -8  -2   17.80    0.81
  -4   8   2   17.26    0.94
  -4   8   2   19.32    0.87
  -4   8   1   20.55    0.92
  -4   8   1   19.29    0.93
  -4   8   1   19.10    0.97
  -4   8   1   19.33    0.94
  -4   8   1   21.49    1.17
  -4   8   1   20.60    1.05
  -4   8   1   19.25    1.19
  -4   8   0  153.52    3.03
  -4   8   0  155.79    3.11
  -4   8   0  152.02    3.46
  -4   8   0  148.74    3.34
  -4   8   0  153.80    3.62
  -4   8   0  149.20    3.10
  -4   8  -1  111.60    2.37
  -4   8  -1  110.31    2.50
  -4   8  -1  111.99    2.46
  -4   8  -1  112.77    2.94
  -4   8  -1  111.36    2.74
  -4   8  -1  111.76    2.50
  -4   8  -2   30.47    1.06
  -4   8  -2   28.13    1.09
  -4   8  -2   26.80    1.03
  -4   8  -2   29.42    1.26
  -4   8  -2   28.83    1.37
  -4   8  -2   29.54    1.14
  -4   8  -3   32.51    1.41
  -4   8  -3   34.47    1.39
  -4   8  -3   35.26    1.17
  -4   8  -3   34.33    1.16
  -4   8  -3   34.52    1.23
  -4   8  -4   23.34    0.95
  -4   8  -4   22.16    0.91
  -4   8  -4   23.33    0.98
  -4   8  -4   24.39    1.01
  -4   8  -5    6.97    0.68
  -4   8  -5    7.09    0.63
  -4   8  -6   37.36    1.18
  -4   8  -6   34.70    1.11
  -4   8  -6   37.65    1.19
  -4   8  -6   35.60    1.31
  -4   8  -7   73.08    1.72
  -4   8  -7   75.98    1.76
  -4   8  -7   73.03    1.92
  -4   8  -8    2.56    0.39
  -4   8  -8    3.13    0.42
  -4   8  -8    2.54    0.44
  -4   8  -9   39.65    0.73
  -4   8  -9   42.63    0.88
  -4   8 -10   20.33    0.78
  -4   8 -10   20.80    0.63
   4  -7 -16    0.46    0.29
   4  -7 -16    0.30    0.24
  -4   7  16    0.61    0.26
   4  -7 -15    0.92    0.36
  -4   7  15    1.16    0.37
   4  -7 -15    1.31    0.41
  -4   7  14    1.28    0.43
   4  -7 -14    0.65    0.42
  -4   7  14    0.64    0.35
   4  -7 -14    0.57    0.45
  -4   7  13    3.19    0.54
[truncated: 673,381 more chars]
