# Supplementary material for: Multitarget-Directed Gallium(III) Tris(acyl-pyrazolonate) Complexes Induce Ferroptosis in Cancer Cells via Dysregulation of Cell Redox Homeostasis and Inhibition of the Mevalonate Pathway
Source: J Med Chem. 2023 Feb 21;66(5):3212–25. doi: 10.1021/acs.jmedchem.2c01374 (PMC10009752; doi:10.1021/acs.jmedchem.2c01374)
Supplement: Supplementary file 4 — jm2c01374_si_004.csv [file jm2c01374_si_004.csv]

Colonna1	SMILE	KD (µM)	Caco-2	Caco-2CR	CRL-1831
Compound			(IC50, µM)	(IC50, µM)	(IC50, µM)
1	CC1=NN(C(O2)=C1C(C3=CC=CC=C3)=O[Ga]245(O=C(/C(C)=C/C=C)C(C(C)=N6)=C(O5)N6C7=CC=CC=C7)OC8=C(C(C9=CC=CC=C9)=O4)C(C)=NN8C%10=CC=CC=C%10)C%11=CC=CC=C%11	0.76 ± 0.54	8.5 ± 5.8	10.6 ± 4.2	10.2 ± 2.6
2	CC1=NN(C(O2)=C1C(C3=CC=CO3)=O[Ga]245(O=C(C6=CC=CO6)C(C(C)=N7)=C(O5)N7C8=CC=CC=C8)OC9=C(C(C%10=CC=CO%10)=O4)C(C)=NN9C%11=CC=CC=C%11)C%12=CC=CC=C%12	3.63 ± 1.88	9.9 ± 0.2	35.9 ± 3.6	17.8 ± 6.4
3	CC1=NN(C(O2)=C1C(C3=CC=CS3)=O[Ga]245(O=C(C6=CC=CS6)C(C(C)=N7)=C(O5)N7C8=CC=CC=C8)OC9=C(C(C%10=CC=CS%10)=O4)C(C)=NN9C%11=CC=CC=C%11)C%12=CC=CC=C%12	2.24 ± 1.36	17.6 ± 8.9	20.9 ± 3.4	18.7 ± 3.7
4	CC1=NN(C(O2)=C1C(C3=CC=C(OC)C=C3)=O[Ga]245(O=C(C6=CC=C(OC)C=C6)C(C(C)=N7)=C(O5)N7C8=CC=CC=C8)OC9=C(C(C%10=CC=C(OC)C=C%10)=O4)C(C)=NN9C%11=CC=CC=C%11)C%12=CC=CC=C%12	3.34 ± 1.67	11.0 ± 2.7	12.8 ± 2.1	23.2 ± 6.7
5	CC1=NN(C(O2)=C1C(C3=CC=C(C(C)(C)C)C=C3)=O[Ga]245(O=C(C6=CC=C(C(C)(C)C)C=C6)C(C(C)=N7)=C(O5)N7C8=CC=CC=C8)OC9=C(C(C%10=CC=C(C(C)(C)C)C=C%10)=O4)C(C)=NN9C%11=CC=CC=C%11)C%12=CC=CC=C%12	3.47 ± 0.78	8.7 ± 0.4	> 50	24.2 ± 5.4
